# Supplementary material for: Chronic stress dysregulates the Hippo/YAP/14-3-3η pathway and induces mitochondrial damage in basolateral amygdala in a mouse model of depression
Source: Theranostics. 2024 Jun 11;14(9):3653–73. doi: 10.7150/thno.92676 (PMC11209716; doi:10.7150/thno.92676)
Supplement: Supplementary file 1 — Supplementary data, figures and tables. [file thnov14p3653s1.zip]

Archive with 8 entries (8 files):
- Supplementary Data_Statistical results.pdf
- Supplementary Figures.pdf
- Supplementary Table S2.docx
- Supplementary Table S3_List of DEGs.xlsx
- Supplementary Table S4_GO analysis.xlsx
- Supplementary Table S5_KEGG analysis.xlsx
- Supplementary Table S6_Hippo enriched genes.xlsx
- Supplementary Table S1.docx
