# Supplementary material for: Chronic stress dysregulates the Hippo/YAP/14-3-3η pathway and induces mitochondrial damage in basolateral amygdala in a mouse model of depression
Source: Theranostics. 2024 Jun 11;14(9):3653–73. doi: 10.7150/thno.92676 (PMC11209716; doi:10.7150/thno.92676)
Supplement: Supplementary file 1 — Supplementary data, figures and tables. [file thnov14p3653s1.zip › Supplementary Table S3_List of DEGs.xlsx]

## Sheet: Dep vs. noDep
Gene_ID	noDep1_count	noDep2_count	noDep3_count	noDep4_count	noDep5_count	noDep6_count	Dep1_count	Dep2_count	Dep3_count	Dep4_count	Dep5_count	Dep6_count	Dep7_count	noDep1_fpkm	noDep2_fpkm	noDep3_fpkm	noDep4_fpkm	noDep5_fpkm	noDep6_fpkm	Dep1_fpkm	Dep2_fpkm	Dep3_fpkm	Dep4_fpkm	Dep5_fpkm	Dep6_fpkm	Dep7_fpkm	Dep mean count	noDep mean count	Log2FoldChange	P value	Gene_name	Gene_chr	Gene_start	Gene_end	Gene_strand	Gene_length	Gene_biotype	Gene_description
ENSMUSG00000002985	17605	18907	18466	20099	17062	18568	18303	20570	19732	26146	22103	23001	25343	471.342	516.002	497.664	517.276	461.801	476.463	470.882	538.24	531.575	602.746	616.61	625.422	650.318	21790.3	18523.9	0.234295	0.00283616	Apoe	7	19696109	19699188	-	2138	protein_coding	apolipoprotein E [Source:MGI Symbol;Acc:MGI:88057]
ENSMUSG00000106106	12028	54301	18237	22030	27299	27261	12390	25938	16694	24288	11110	16021	9878	279.196	1284.85	426.12	491.56	640.599	606.486	276.361	588.427	389.914	485.44	268.713	377.686	219.761	16229.3	27083.3	-0.738798	0.0452107	CT010467.1	17	39846353	39848827	-	2466	rRNA	18s RNA, related sequence 5
ENSMUSG00000034994	17423	16546	16872	19223	15488	17388	17205	17797	18280	23332	18366	18538	22396	300.034	290.448	292.467	318.211	269.629	286.986	284.703	299.526	316.75	345.961	329.55	324.217	369.645	19058.1	17215.9	0.146665	0.0339151	Eef2	10	81176631	81182498	+	3324	protein_coding	eukaryotic translation elongation factor 2 [Source:MGI Symbol;Acc:MGI:95288]
ENSMUSG00000019505	13812	16219	17076	17804	12600	16549	17930	19637	18219	19746	15174	16896	20278	472.009	564.997	587.412	584.868	435.3	542.037	588.794	655.857	626.485	581.033	540.322	586.412	664.18	17948.1	15727.2	0.190566	0.0224115	Ubb	11	62551171	62553213	+	1675	protein_coding	ubiquitin B [Source:MGI Symbol;Acc:MGI:98888]
ENSMUSG00000020297	15572	15600	17524	16361	14935	16748	18122	18586	16093	20619	16061	16465	18166	214.424	218.968	242.898	216.563	207.902	221.032	239.786	250.124	222.976	244.469	230.441	230.259	239.748	17402.9	16190	0.104246	0.0470316	Nsg2	11	32000463	32059202	+	4157	protein_coding	neuron specific gene family member 2 [Source:MGI Symbol;Acc:MGI:1202070]
ENSMUSG00000039278	12336	12544	14312	13949	13835	15569	16207	16168	15750	19420	16540	16289	19641	321.991	333.76	376.039	349.993	365.068	389.488	406.501	412.446	413.66	436.463	449.846	431.807	491.36	16847.4	13804.1	0.287421	1.44e-05	Pcsk1n	X	7919822	7924410	+	2193	protein_coding	proprotein convertase subtilisin/kexin type 1 inhibitor [Source:MGI Symbol;Acc:MGI:1353431]
ENSMUSG00000026473	15287	15562	14732	15590	13433	13862	14594	14997	18565	20997	15693	15036	19312	263.33	273.257	255.448	258.149	233.924	228.859	241.569	252.478	321.785	311.432	281.671	263.049	318.84	16707	14813.5	0.173554	0.0374054	Glul	1	153899944	153909723	+	3323	protein_coding	glutamate-ammonia ligase (glutamine synthetase) [Source:MGI Symbol;Acc:MGI:95739]
ENSMUSG00000063358	15210	18073	15032	15277	16820	16776	14439	16135	14238	14513	11709	15219	13336	122.453	148.319	121.82	118.229	136.896	129.447	111.703	126.955	115.34	100.606	98.224	124.437	102.904	14007.7	16279.9	-0.216875	0.00761147	Mapk1	16	16983382	17047453	+	7110	protein_coding	mitogen-activated protein kinase 1 [Source:MGI Symbol;Acc:MGI:1346858]
ENSMUSG00000018965	11974	16764	17899	14857	15698	16496	17398	18732	16073	19051	21615	19103	18650	184.795	263.729	278.063	220.409	244.918	244.002	258.012	282.538	249.598	294.733	335.033	296.096	275.865	18660.3	15614.7	0.257069	0.0138	Ywhah	5	33018816	33027966	+	3709	protein_coding	tyrosine 3-monooxygenase/tryptophan 5-monooxygenase activation protein, eta polypeptide [Source:MGI Symbol;Acc:MGI:109194]
ENSMUSG00000004558	12453	12046	12239	12149	10998	11699	12513	11777	15107	15816	13117	11790	14774	209.839	206.911	207.597	196.789	187.349	188.941	202.611	193.949	256.144	229.476	230.306	201.768	238.604	13321.7	11985.2	0.152533	0.041215	Ndrg2	14	51905271	51914158	-	3397	protein_coding	N-myc downstream regulated gene 2 [Source:MGI Symbol;Acc:MGI:1352498]
ENSMUSG00000017390	11825	12919	12228	12141	11582	11195	12125	12531	13671	15501	13098	12584	14948	207.44	231.019	215.928	204.735	205.399	188.226	204.391	214.841	241.315	234.142	239.417	224.2	251.328	13264	12044	0.139215	0.0371606	Aldoc	11	78322968	78327781	+	3263	protein_coding	aldolase C, fructose-bisphosphate [Source:MGI Symbol;Acc:MGI:101863]
ENSMUSG00000032399	8978	7806	8658	8980	8322	9441	8839	9985	9272	10564	10448	9857	9351	256.059	226.944	248.566	246.198	239.946	258.073	242.244	278.323	266.089	259.429	310.494	285.517	255.615	9618.29	8727.27	0.140174	0.0342969	Rpl4	9	64173375	64178666	+	2007	protein_coding	ribosomal protein L4 [Source:MGI Symbol;Acc:MGI:1915141]
ENSMUSG00000055430	6497	7197	10203	7594	6369	8910	11883	8666	9760	12124	7546	7183	10154	201.679	227.734	318.815	226.603	199.868	265.087	354.457	262.91	304.853	324.057	244.075	226.454	302.101	9401.04	7823.15	0.265101	0.0313159	Nap1l5	6	58905233	58907076	-	1844	protein_coding	nucleosome assembly protein 1-like 5 [Source:MGI Symbol;Acc:MGI:1923555]
ENSMUSG00000030465	8624	10850	9007	10036	8899	9240	8234	8810	8483	8519	6446	8427	8503	27.9972	35.9058	29.434	31.3195	29.206	28.7503	25.6866	27.9527	27.7108	23.8135	21.805	27.7847	26.4573	8068.68	9486.59	-0.233558	0.00339516	Psd3	8	67689082	68212027	-	17632	protein_coding	pleckstrin and Sec7 domain containing 3 [Source:MGI Symbol;Acc:MGI:1918215]
ENSMUSG00000068747	9594	9284	8636	9485	8595	9666	8059	8938	7807	9328	6596	8605	9004	72.5553	71.5704	65.7424	68.9531	65.7113	70.0617	58.5653	66.0619	59.4083	60.7417	51.9768	66.0916	65.2638	8182.88	9246.06	-0.176206	0.00815017	Sort1	3	108284082	108361511	+	7569	protein_coding	sortilin 1 [Source:MGI Symbol;Acc:MGI:1338015]
ENSMUSG00000031818	8122	7587	7706	8773	7012	7594	8028	9295	8915	9724	9221	7674	9436	299.943	285.611	286.463	311.438	261.784	268.789	284.888	335.48	331.277	309.208	354.824	287.822	333.988	8758.35	7828.11	0.161958	0.0215097	Cox4i1	8	120668222	120674207	+	1550	protein_coding	cytochrome c oxidase subunit 4I1 [Source:MGI Symbol;Acc:MGI:88473]
ENSMUSG00000052889	10462	6650	7008	9739	8736	9350	6310	8086	6463	8138	7976	8450	6984	78.2717	50.7154	52.7773	70.0408	66.0735	67.0449	45.3638	59.1241	48.6538	52.4247	62.1776	64.2056	50.0797	7381.25	8677.78	-0.233507	0.0371431	Prkcb	7	122288751	122634402	+	7651	protein_coding	protein kinase C, beta [Source:MGI Symbol;Acc:MGI:97596]
ENSMUSG00000020431	7288	8701	8399	9155	8645	8974	6567	8028	6625	7530	4471	8766	8536	33.3152	40.5445	38.6478	40.2291	39.9507	39.3174	28.8464	35.866	30.4729	29.6386	21.296	40.697	37.3987	7090.16	8559.64	-0.271726	0.0225652	Adcy1	11	7063489	7178506	+	12522	protein_coding	adenylate cyclase 1 [Source:MGI Symbol;Acc:MGI:99677]
ENSMUSG00000032589	6563	8976	8273	8904	8356	9064	6320	6886	6311	7376	4102	8040	9381	23.5709	32.8614	29.9089	30.7402	30.3387	31.2003	21.8113	24.1703	22.8069	22.8099	15.3507	29.3262	32.2917	6784.73	8387.68	-0.305965	0.0213368	Bsn	9	108096022	108190384	-	15938	protein_coding	bassoon [Source:MGI Symbol;Acc:MGI:1277955]
ENSMUSG00000050711	7298	4177	7441	7030	4467	7050	9512	7184	7422	10574	7019	6474	8221	166.102	96.9088	170.477	153.806	102.781	153.788	208.033	159.8	169.975	207.223	166.458	149.647	179.334	7878.04	6254.26	0.333011	0.0125036	Scg2	1	79434669	79440120	-	2515	protein_coding	secretogranin II [Source:MGI Symbol;Acc:MGI:103033]
ENSMUSG00000076258	3382	22487	6645	7918	9454	10007	4388	8918	5545	8071	3833	5236	2631	3396.31	23019.4	6717.25	7643.56	9597.84	9631.66	4234.38	8752.69	5603.09	6978.94	4010.8	5340.22	2532.34	5390.5	10073.6	-0.902075	0.0363539	Gm23935	16	11144125	11144181	+	57	miRNA	predicted gene, 23935 [Source:MGI Symbol;Acc:MGI:5453712]
ENSMUSG00000028756	6658	5800	6504	7465	6172	7336	6887	7323	6752	8769	7218	7366	7940	142.578	126.609	140.202	153.669	133.616	150.568	141.719	153.264	145.491	161.692	161.059	160.202	162.966	7333.34	6672.96	0.136105	0.0328844	Pink1	4	138313409	138326307	-	2673	protein_coding	PTEN induced putative kinase 1 [Source:MGI Symbol;Acc:MGI:1916193]
ENSMUSG00000004366	4313	6130	7738	6987	5169	8121	6701	8391	7129	8947	6619	8587	8031	342.415	496.092	618.393	533.225	414.862	617.94	511.213	651.07	569.501	611.616	547.551	692.373	611.096	7636.99	6422.01	0.249959	0.0438236	Sst	16	23889573	23890958	-	721	protein_coding	somatostatin [Source:MGI Symbol;Acc:MGI:98326]
ENSMUSG00000030209	6261	10650	7868	7441	7261	7474	6046	6174	6061	7145	3747	6768	7189	14.4266	25.0149	18.2494	16.4816	16.9139	16.5059	13.3869	13.9037	14.0527	14.176	8.99631	15.8383	15.8766	6036.86	7874.45	-0.383338	0.00376782	Grin2b	6	135713233	136173511	-	24842	protein_coding	glutamate receptor, ionotropic, NMDA2B (epsilon 2) [Source:MGI Symbol;Acc:MGI:95821]
ENSMUSG00000036062	6868	6609	7080	7230	7178	7462	6562	6937	6128	6812	6198	6921	6954	55.2307	54.1769	57.3121	55.8902	58.355	57.5134	50.708	54.5209	49.5863	47.1687	51.9351	56.5256	53.5984	6543.76	7098.84	-0.117555	0.0322067	Phf24	4	42916660	42944752	+	7118	protein_coding	PHD finger protein 24 [Source:MGI Symbol;Acc:MGI:2140712]
ENSMUSG00000022016	6717	7518	7060	7148	6509	6999	6928	6950	6409	7200	5332	6372	6571	34.9059	39.8249	36.931	35.7072	34.195	34.8597	34.5956	35.2979	33.5125	32.217	28.8717	33.6299	32.7282	6421.37	7023.91	-0.129348	0.0361882	Akap11	14	78492246	78536808	-	11015	protein_coding	A kinase (PRKA) anchor protein 11 [Source:MGI Symbol;Acc:MGI:2684060]
ENSMUSG00000028649	6820	7417	6422	6964	6542	7117	6503	4969	6542	7386	6253	6036	6148	12.4318	13.7819	11.7838	12.2027	12.0555	12.434	11.3908	8.8524	11.9993	11.5928	11.8768	11.1744	10.7412	6155.86	6910.38	-0.166806	0.026281	Macf1	4	123349633	123684360	-	31402	protein_coding	microtubule-actin crosslinking factor 1 [Source:MGI Symbol;Acc:MGI:108559]
ENSMUSG00000096054	7768	8522	5607	7355	6494	7412	5632	5323	6043	7028	6872	6883	5638	10.9814	12.2806	7.97891	9.99492	9.28083	10.0427	7.65071	7.3544	8.59598	8.5548	10.1226	9.88219	7.63909	6114.7	7224.53	-0.240662	0.0215666	Syne1	10	5020917	5551482	-	40491	protein_coding	spectrin repeat containing, nuclear envelope 1 [Source:MGI Symbol;Acc:MGI:1927152]
ENSMUSG00000041444	6690	7370	6555	6763	7008	7285	5870	6975	5674	6263	4737	6646	5876	22.2913	25.0326	21.986	21.6619	23.6064	23.265	18.7948	22.7141	19.0236	17.9689	16.4465	22.4904	18.7655	5908.75	6976.92	-0.239747	0.00310582	Arhgap32	9	32116136	32268446	+	17179	protein_coding	Rho GTPase activating protein 32 [Source:MGI Symbol;Acc:MGI:2450166]
ENSMUSG00000030246	7175	5545	5560	6363	4559	5647	6340	6646	7136	8440	6536	6058	6663	261.596	206.081	204.055	223.006	168.036	197.329	222.12	236.815	261.792	264.96	248.302	224.318	232.833	6704.98	5829.45	0.201884	0.0269951	Ldhb	6	142490249	142507957	-	1570	protein_coding	lactate dehydrogenase B [Source:MGI Symbol;Acc:MGI:96763]
ENSMUSG00000027993	6011	6591	6547	6887	6729	6960	6487	6521	6349	6734	4588	5621	5929	17.4207	19.4715	19.0996	19.1865	19.7149	19.3327	18.0656	18.4703	18.5147	16.8043	13.8548	16.5447	16.469	5921.53	6647.26	-0.166749	0.0212459	Trim2	3	84160439	84306877	-	19751	protein_coding	tripartite motif-containing 2 [Source:MGI Symbol;Acc:MGI:1933163]
ENSMUSG00000004110	6705	6500	6354	6845	6854	6757	6479	6139	5550	6171	5163	6242	5754	15.2133	15.0337	14.5123	14.9295	15.7215	14.6941	14.1261	13.6133	12.671	12.0562	12.2064	14.3838	12.513	5833.64	6697.64	-0.199294	0.000744308	Cacna1e	1	154390731	154884501	-	25228	protein_coding	calcium channel, voltage-dependent, R type, alpha 1E subunit [Source:MGI Symbol;Acc:MGI:106217]
ENSMUSG00000018593	4541	5261	7009	4916	4832	5306	6378	5393	7634	7019	5436	5026	8171	68.6198	81.0392	106.615	71.4097	73.8159	76.8474	92.6131	79.647	116.076	91.3276	85.5927	77.1341	118.342	6320.93	5339.07	0.243571	0.0467527	Sparc	11	55394500	55423183	-	3788	protein_coding	secreted acidic cysteine rich glycoprotein [Source:MGI Symbol;Acc:MGI:98373]
ENSMUSG00000035885	5870	5304	5574	6245	5039	5854	5967	7232	5899	7755	7079	5977	6905	616.524	567.863	589.307	630.509	535.033	589.289	602.223	742.354	623.423	701.329	774.716	637.56	695.092	6574.21	5666.3	0.214379	0.00335182	Cox8a	19	7215158	7217616	-	545	protein_coding	cytochrome c oxidase subunit 8A [Source:MGI Symbol;Acc:MGI:105959]
ENSMUSG00000041697	5793	5545	5210	5970	5044	4766	5800	6627	6865	7554	6309	5241	6897	472.362	460.894	427.634	467.942	415.787	372.468	454.453	528.116	563.254	530.367	536.032	434.021	539.012	6356.05	5413.22	0.23167	0.00437835	Cox6a1	5	115345642	115348981	-	702	protein_coding	cytochrome c oxidase subunit 6A1 [Source:MGI Symbol;Acc:MGI:103099]
ENSMUSG00000033004	5553	6456	6032	6214	6061	6186	6268	5150	5939	5436	4735	5579	5436	16.5139	19.5711	18.0571	17.764	18.2218	17.6318	17.9119	14.9682	17.7717	13.9197	14.6724	16.8502	15.4942	5423.99	6111.19	-0.172148	0.0201476	Mycbp2	14	103113411	103346814	-	19248	protein_coding	MYC binding protein 2, E3 ubiquitin protein ligase [Source:MGI Symbol;Acc:MGI:2179432]
ENSMUSG00000045589	5534	6610	6279	6014	5456	5949	5777	6083	5223	6233	3929	5332	5465	46.468	56.5776	53.0724	48.5429	46.3142	47.8765	46.613	49.9199	44.1294	45.0651	34.376	45.4706	43.9817	5328.86	6002.57	-0.17168	0.0425036	Frrs1l	4	56957173	56990391	-	6817	protein_coding	ferric-chelate reductase 1 like [Source:MGI Symbol;Acc:MGI:2442704]
ENSMUSG00000025986	4664	6831	6460	6153	6654	6126	5378	6516	5399	4951	3101	5804	5406	43.8019	65.3954	61.0703	55.548	63.1745	55.1411	48.5339	59.8076	51.02	40.0365	30.3456	55.3589	48.6606	5137.17	6179.71	-0.26656	0.0448637	Slc39a10	1	46807544	46892852	-	6095	protein_coding	solute carrier family 39 (zinc transporter), member 10 [Source:MGI Symbol;Acc:MGI:1914515]
ENSMUSG00000090071	4495	4924	4791	5140	4091	5094	4893	5071	4871	7021	5190	5501	6370	91.9253	102.648	98.6267	101.045	84.5784	99.8454	96.1546	101.354	100.234	123.633	110.594	114.254	124.857	5450.3	4772.34	0.191682	0.0162679	Cdk5r2	1	74854934	74857732	+	2799	protein_coding	cyclin-dependent kinase 5, regulatory subunit 2 (p39) [Source:MGI Symbol;Acc:MGI:1330828]
ENSMUSG00000003970	4534	4594	4648	4742	4829	5159	4940	6025	4491	5760	5569	5545	5728	190.972	197.246	197.069	191.998	205.622	208.266	199.943	248.02	190.338	208.901	244.413	237.201	231.238	5353.97	4769.65	0.166664	0.0236402	Rpl8	15	76904078	76906314	+	1359	protein_coding	ribosomal protein L8 [Source:MGI Symbol;Acc:MGI:1350927]
ENSMUSG00000040855	4876	5329	5460	5369	4928	5287	4877	4937	4148	4885	3328	4320	4406	33.6436	37.4812	37.9224	35.6106	34.3744	34.9633	32.3357	33.2923	28.7986	29.0224	23.9266	30.2726	29.1374	4332.01	5230.81	-0.271929	0.000316014	Reps2	X	162411954	162643649	-	8296	protein_coding	RALBP1 associated Eps domain containing protein 2 [Source:MGI Symbol;Acc:MGI:2663511]
ENSMUSG00000041268	4618	5018	5300	5238	4563	4998	4943	4922	4767	4616	3327	4092	4890	19.8976	22.0397	22.9872	21.695	19.8757	20.6399	20.4657	20.7267	20.6673	17.1254	14.9368	17.9064	20.194	4429.21	4976.53	-0.168071	0.0468375	Dmxl2	9	54365158	54501626	-	13285	protein_coding	Dmx-like 2 [Source:MGI Symbol;Acc:MGI:2444630]
ENSMUSG00000001986	4281	5356	5003	4649	5395	5487	4522	5219	4679	3891	3550	4509	4416	24.8554	31.6989	29.2394	25.9467	31.6659	30.5333	25.2287	29.6144	27.3351	19.452	21.4765	26.5877	24.5738	4338.84	5052.47	-0.219737	0.02743	Gria3	X	41400854	41678601	+	9859	protein_coding	glutamate receptor, ionotropic, AMPA3 (alpha 3) [Source:MGI Symbol;Acc:MGI:95810]
ENSMUSG00000047675	4673	3978	4251	4510	4250	4206	4886	5498	5019	5039	5103	4107	4626	154.976	134.481	141.913	143.778	142.489	133.691	155.708	178.202	167.486	143.893	176.34	138.331	147.042	4825.15	4329.56	0.156278	0.0384754	Rps8	4	117153827	117156243	-	1726	protein_coding	ribosomal protein S8 [Source:MGI Symbol;Acc:MGI:98166]
ENSMUSG00000003948	4619	5383	4552	4565	6170	5122	4126	5538	3825	4045	3630	4629	4138	73.8332	87.7115	73.2435	70.1442	99.7042	78.4707	63.3757	86.5163	61.5217	55.6738	60.4602	75.1479	63.3959	4214.89	5096.93	-0.274157	0.0125668	Mmd	11	90249456	90278589	+	3581	protein_coding	monocyte to macrophage differentiation-associated [Source:MGI Symbol;Acc:MGI:1914718]
ENSMUSG00000092341	5269	9930	2962	4301	8349	4726	3595	3325	5162	4118	3877	3772	3054	43.1911	82.9743	24.4407	33.8909	69.1871	37.1299	28.3175	26.6378	42.5772	29.0657	33.1147	31.4025	23.994	3793.44	5981.58	-0.65702	0.018066	Malat1	19	5795690	5802672	-	6983	lincRNA	metastasis associated lung adenocarcinoma transcript 1 (non-coding RNA) [Source:MGI Symbol;Acc:MGI:1919539]
ENSMUSG00000040794	3867	3872	3734	3958	3160	3970	4322	4281	4733	5944	5729	4362	4382	171.59	175.139	166.785	168.827	141.752	168.839	184.286	185.654	211.324	227.105	264.884	196.576	186.362	4743.81	3774.08	0.329881	0.000367612	C1qtnf4	2	90885860	90890525	+	1290	protein_coding	C1q and tumor necrosis factor related protein 4 [Source:MGI Symbol;Acc:MGI:1914695]
ENSMUSG00000049470	4638	4791	4431	4868	4074	4781	4457	4032	3966	4933	3642	4180	3905	19.7386	20.7845	18.9824	19.9151	17.528	19.5015	18.2271	16.7706	16.9837	18.077	16.1505	18.0671	15.9285	4082.65	4614.85	-0.176714	0.00306454	Aff4	11	53350833	53421830	+	13450	protein_coding	AF4/FMR2 family, member 4 [Source:MGI Symbol;Acc:MGI:2136171]
ENSMUSG00000025576	4159	3759	3959	4250	3805	4271	4200	4510	3914	5229	4300	4479	4545	40.9188	37.6995	39.2088	40.1948	37.8455	40.2743	39.7076	43.3663	38.7479	44.2978	44.0821	44.755	42.8583	4375.53	4048.1	0.112196	0.0412116	Rbfox3	11	118489762	118911597	-	5818	protein_coding	RNA binding protein, fox-1 homolog (C. elegans) 3 [Source:MGI Symbol;Acc:MGI:106368]
ENSMUSG00000023033	4678	4541	4492	4645	3967	4415	4227	3481	4012	4803	3526	4086	4591	16.9843	16.8061	16.4168	16.2114	14.5604	15.3632	14.7472	12.3518	14.6568	15.0151	13.3391	15.0665	15.9757	4027.29	4475.49	-0.152161	0.0305905	Scn8a	15	100869858	101045938	+	15766	protein_coding	sodium channel, voltage-gated, type VIII, alpha [Source:MGI Symbol;Acc:MGI:103169]
ENSMUSG00000005506	4594	4512	4049	4302	3870	4697	3969	4116	3984	4634	3538	3998	3742	31.1349	31.1713	27.6228	28.0269	26.5151	30.51	25.8481	27.263	27.1687	27.0422	24.9847	27.5186	24.3068	3927.25	4354.47	-0.148962	0.0152219	Celf1	2	90940382	91019497	+	8446	protein_coding	CUGBP, Elav-like family member 1 [Source:MGI Symbol;Acc:MGI:1342295]
ENSMUSG00000043940	3776	3910	4375	4434	3995	4202	4124	3470	3486	4465	2764	3766	4212	14.0846	14.8668	16.4268	15.8985	15.0645	15.0222	14.7816	12.6498	13.0838	14.3405	10.7426	14.2666	15.058	3678.49	4131.15	-0.167309	0.0390647	Wdfy3	5	101832956	102069921	-	15346	protein_coding	WD repeat and FYVE domain containing 3 [Source:MGI Symbol;Acc:MGI:1096875]
ENSMUSG00000009927	4070	3508	3768	4138	3523	4014	4143	5146	4623	4447	5077	4122	3868	86.5743	76.0646	80.6805	84.612	75.7586	81.8344	84.6836	106.981	98.949	81.4498	112.528	89.0489	78.8584	4434.22	3849.77	0.203766	0.0241901	Rps25	9	44407139	44410427	+	2691	protein_coding	ribosomal protein S25 [Source:MGI Symbol;Acc:MGI:1922867]
ENSMUSG00000038664	3950	3972	3837	4042	3739	3969	3825	3196	3705	4028	3034	3542	3941	8.23268	8.43883	8.05007	8.09819	7.87815	7.92847	7.66065	6.51017	7.77008	7.22874	6.58899	7.49754	7.87259	3546.06	3934.87	-0.150045	0.0153198	Herc1	9	66350450	66508775	+	27464	protein_coding	HECT and RLD domain containing E3 ubiquitin protein ligase family member 1 [Source:MGI Symbol;Acc:MGI:2384589]
ENSMUSG00000039145	3862	3922	3552	4023	3829	4057	3482	3668	3267	3713	3063	3744	3264	29.7651	30.8128	27.5569	29.8052	29.8335	29.9684	25.7877	27.629	25.3359	24.6404	24.5981	29.306	24.1108	3402.33	3889.48	-0.193144	0.00158966	Camk1d	2	5293457	5714515	-	7427	protein_coding	calcium/calmodulin-dependent protein kinase ID [Source:MGI Symbol;Acc:MGI:2442190]
ENSMUSG00000003153	3430	4127	3713	3968	3938	4214	3609	3743	2945	3782	2715	3787	3588	27.0997	33.2378	29.5296	30.1362	31.4536	31.9101	27.3997	28.9022	23.4125	25.7288	22.3511	30.3872	27.17	3391.06	3914.15	-0.20693	0.0110727	Slc2a3	6	122727809	122801640	-	7245	protein_coding	solute carrier family 2 (facilitated glucose transporter), member 3 [Source:MGI Symbol;Acc:MGI:95757]
ENSMUSG00000025794	3587	3052	3400	3321	3315	3656	3777	4392	3538	3715	4012	3523	4173	124.363	107.863	118.66	110.682	116.19	121.487	125.834	148.821	123.428	110.904	144.938	124.051	138.668	3821.85	3401.6	0.167923	0.029387	Rpl14	9	120571444	120574654	+	1651	protein_coding	ribosomal protein L14 [Source:MGI Symbol;Acc:MGI:1914365]
ENSMUSG00000031065	3445	3326	3275	3437	3555	3490	3676	3524	3794	4302	3580	3415	3929	45.0424	44.3285	43.1029	43.1975	46.989	43.7343	46.1846	45.0308	49.914	48.4319	48.7724	45.3471	49.2359	3680.71	3436.32	0.0991703	0.0476014	Cdk16	X	20687954	20699880	+	4378	protein_coding	cyclin-dependent kinase 16 [Source:MGI Symbol;Acc:MGI:97516]
ENSMUSG00000017291	3683	4675	4059	3898	3928	3729	3978	3502	3710	3914	2615	3121	2613	16.9728	21.9615	18.8293	17.2679	18.2999	16.4705	17.6159	15.7728	17.2036	15.5311	12.5569	14.6073	11.5414	3287.98	4018.29	-0.289306	0.00554803	Taok1	11	77529162	77607815	-	12421	protein_coding	TAO kinase 1 [Source:MGI Symbol;Acc:MGI:1914490]
ENSMUSG00000056258	4370	3538	3766	3938	3258	3861	3337	3405	3569	4067	2873	3522	3163	17.0073	14.0359	14.7536	14.7325	12.8183	14.4019	12.4796	12.9513	13.9764	13.6288	11.6506	13.921	11.7983	3357.84	3802.9	-0.179542	0.0182531	Kcnq3	15	65986387	66286642	-	14708	protein_coding	potassium voltage-gated channel, subfamily Q, member 3 [Source:MGI Symbol;Acc:MGI:1336181]
ENSMUSG00000038274	3060	2810	3013	3324	3151	3526	3369	4044	3614	4106	4588	3913	3966	214.918	201.18	213.016	224.418	223.73	237.354	227.374	277.589	255.406	248.312	335.763	279.117	266.975	3891.09	3156.87	0.301502	0.000368472	Fau	19	6057888	6059524	+	815	protein_coding	Finkel-Biskis-Reilly murine sarcoma virus (FBR-MuSV) ubiquitously expressed (fox derived) [Source:MGI Symbol;Acc:MGI:102547]
ENSMUSG00000025658	3878	4159	3471	3826	4012	4080	3090	3816	3371	3425	2687	3893	3189	23.9539	26.187	21.5818	22.7175	25.0527	24.1542	18.3408	23.0366	20.9518	18.2162	17.294	24.4219	18.8795	3302.98	3922.05	-0.247896	0.00559216	Cnksr2	X	157821436	158043294	-	9267	protein_coding	connector enhancer of kinase suppressor of Ras 2 [Source:MGI Symbol;Acc:MGI:2661175]
ENSMUSG00000041570	3241	3631	3540	3535	3452	3833	3552	3414	3285	3825	2651	3292	3174	20.176	23.0415	22.1831	21.154	21.7246	22.8696	21.248	20.7712	20.5771	20.503	17.1959	20.8134	18.9378	3251.82	3553.07	-0.127724	0.0475835	Camsap2	1	136268123	136346104	-	9195	protein_coding	calmodulin regulated spectrin-associated protein family, member 2 [Source:MGI Symbol;Acc:MGI:1922434]
ENSMUSG00000060681	3310	3461	3625	3361	3517	3556	3455	3450	3178	3494	2794	3130	3311	37.1652	39.6131	40.9713	36.2764	39.9214	38.2678	37.2774	37.8589	35.905	33.78	32.6884	35.6926	35.6315	3203.47	3488.06	-0.122736	0.0289024	Slc9a6	X	56609757	56664230	+	5098	protein_coding	solute carrier family 9 (sodium/hydrogen exchanger), member 6 [Source:MGI Symbol;Acc:MGI:2443511]
ENSMUSG00000004892	3275	2902	2921	3007	3237	3047	3056	2922	3257	4060	3907	3771	3804	46.1281	41.6659	41.4142	40.7132	46.0916	41.133	41.3616	40.2231	46.1599	49.239	57.3399	53.9432	51.3526	3485.56	3079.14	0.178816	0.0429683	Bcan	3	87987531	88000230	-	4064	protein_coding	brevican [Source:MGI Symbol;Acc:MGI:1096385]
ENSMUSG00000040640	3564	4287	3573	3668	3670	3482	3065	3384	3295	3266	2301	3226	3087	20.9711	25.7138	21.1632	20.7473	21.8311	19.6371	17.3302	19.4606	19.5089	16.5474	14.1078	19.2786	17.4096	3037.45	3727.81	-0.295432	0.000832656	Erc2	14	27622428	28478537	+	9728	protein_coding	ELKS/RAB6-interacting/CAST family member 2 [Source:MGI Symbol;Acc:MGI:1098749]
ENSMUSG00000026219	3415	3597	3369	3711	3192	3580	3615	3159	3401	3584	2689	2972	3145	11.7751	12.6428	11.6933	12.3002	11.1266	11.831	11.9777	10.6455	11.7998	10.6407	9.66104	10.4076	10.3935	3166.19	3490.9	-0.14081	0.0282797	Trip12	1	84721189	84840516	-	16601	protein_coding	thyroid hormone receptor interactor 12 [Source:MGI Symbol;Acc:MGI:1309481]
ENSMUSG00000031626	3096	4020	3246	3359	3925	3973	3064	3675	3174	2980	2595	3536	2893	6.36309	8.42213	6.71551	6.63628	8.15514	7.82618	6.05126	7.38186	6.56398	5.27366	5.5573	7.38084	5.69879	3088.13	3620.1	-0.229373	0.0236324	Sorbs2	8	45507788	45827906	+	27851	protein_coding	sorbin and SH3 domain containing 2 [Source:MGI Symbol;Acc:MGI:1924574]
ENSMUSG00000031292	3821	3744	3276	3887	3134	3395	3073	3524	3011	3269	2795	3110	2888	15.2619	15.2439	13.1716	14.9243	12.6548	12.9968	11.7946	13.7565	12.1014	11.2428	11.6325	12.6159	11.0559	3047.18	3557.62	-0.223508	0.00271478	Cdkl5	X	160771923	160994704	-	14331	protein_coding	cyclin-dependent kinase-like 5 [Source:MGI Symbol;Acc:MGI:1278336]
ENSMUSG00000024811	3366	3792	3455	3278	3640	3314	3296	3310	3425	3329	2748	3041	3037	18.5156	21.2628	19.1309	17.3333	20.2419	17.4719	17.4221	17.7948	18.9574	15.7676	15.7507	16.989	16.0117	3119.08	3493.83	-0.163672	0.0216044	Tnks2	19	36834232	36893477	+	10406	protein_coding	tankyrase, TRF1-interacting ankyrin-related ADP-ribose polymerase 2 [Source:MGI Symbol;Acc:MGI:1921743]
ENSMUSG00000031229	3366	3886	3053	3488	3300	3457	3476	3004	3377	3283	2375	3178	2977	8.85571	10.4217	8.08536	8.8213	8.77703	8.71711	8.78777	7.72414	8.93991	7.43719	6.51076	8.49159	7.5068	3043.71	3440.9	-0.176943	0.0378647	Atrx	X	105797615	105929403	-	21757	protein_coding	ATRX, chromatin remodeler [Source:MGI Symbol;Acc:MGI:103067]
ENSMUSG00000046330	2957	2687	2902	3223	2944	3109	3762	3824	3325	3226	3904	2951	3060	120.044	111.195	118.59	125.776	120.824	120.969	146.757	151.722	135.823	112.767	165.142	121.67	119.063	3393.14	2980.46	0.186913	0.038095	Rpl37a	1	72711290	72713813	+	1410	protein_coding	ribosomal protein L37a [Source:MGI Symbol;Acc:MGI:98068]
ENSMUSG00000036622	2587	2689	3065	2911	2870	3006	3290	2970	2993	3444	2858	3099	3548	24.6805	26.1503	29.4341	26.696	27.6798	27.4859	30.1608	27.692	28.7314	28.291	28.4105	30.0265	32.442	3117.58	2866.19	0.121287	0.0466908	Atp13a2	4	140986873	141007330	+	6000	protein_coding	ATPase type 13A2 [Source:MGI Symbol;Acc:MGI:1922022]
ENSMUSG00000029104	2961	3239	3266	3280	2968	3402	3065	2486	2926	3612	2295	2785	3085	6.93555	7.7336	7.70055	7.38522	7.02799	7.63732	6.89863	5.69095	6.8962	7.28482	5.60124	6.62512	6.92572	2834.01	3198.46	-0.174355	0.0201757	Htt	5	34761740	34912534	+	24438	protein_coding	huntingtin [Source:MGI Symbol;Acc:MGI:96067]
ENSMUSG00000039001	2732	2231	2327	3111	2492	3057	3460	4108	3396	3166	4226	3104	3109	193.065	160.713	165.532	211.334	178.031	207.053	234.957	283.723	241.481	192.647	311.18	222.777	210.577	3472	2662.89	0.382574	0.000592978	Rps21	2	180257377	180258445	+	810	protein_coding	ribosomal protein S21 [Source:MGI Symbol;Acc:MGI:1913731]
ENSMUSG00000061787	3125	2676	2575	2982	2566	2979	2920	3791	2982	3103	3371	3104	3429	140.407	122.561	116.461	128.793	116.552	128.284	126.07	166.469	134.815	120.046	157.818	141.64	147.664	3199.73	2826.85	0.178582	0.0363596	Rps17	7	81342732	81345254	-	1274	protein_coding	ribosomal protein S17 [Source:MGI Symbol;Acc:MGI:1309526]
ENSMUSG00000035202	1729	8192	3009	3262	3338	3820	1983	3583	2892	3013	1737	1848	1359	8.92505	43.1056	15.6351	16.1863	17.4191	18.8992	9.83622	18.0761	15.0213	13.3919	9.34275	9.68821	6.72361	2298.43	3924.97	-0.772014	0.0240289	Lars2	9	123366927	123462666	+	11089	protein_coding	leucyl-tRNA synthetase, mitochondrial [Source:MGI Symbol;Acc:MGI:2142973]
ENSMUSG00000008855	2577	2556	2761	2686	2795	2990	2866	2749	3066	3843	2812	2850	3311	16.8007	16.9865	18.1194	16.8332	18.4213	18.6831	17.9548	17.5158	20.1131	21.5731	19.1024	18.8705	20.689	3011.43	2738.15	0.137383	0.0364857	Hdac5	11	102194432	102230166	-	8780	protein_coding	histone deacetylase 5 [Source:MGI Symbol;Acc:MGI:1333784]
ENSMUSG00000031760	2456	2693	2589	3079	2329	3262	2463	2953	3035	3632	3371	3374	3910	131.88	147.406	139.941	158.931	126.429	167.88	127.088	154.973	163.984	167.929	188.612	184.002	201.231	3197.77	2740.33	0.222609	0.0322355	Mt3	8	94152607	94154146	+	1066	protein_coding	metallothionein 3 [Source:MGI Symbol;Acc:MGI:97173]
ENSMUSG00000026640	3053	2774	4355	3174	3016	3468	2807	2945	2467	3058	2260	2918	2593	10.1757	9.42479	14.6113	10.1693	10.1623	11.0785	8.99019	9.59319	8.27368	8.77613	7.84882	9.87752	8.28336	2673.34	3320.86	-0.312892	0.00167752	Plxna2	1	194618218	194816869	+	17174	protein_coding	plexin A2 [Source:MGI Symbol;Acc:MGI:107684]
ENSMUSG00000002028	3089	3110	2839	3142	3144	3368	3015	2035	2609	3246	2683	3103	2847	10.6069	10.8858	9.81299	10.3711	10.9139	11.0843	9.94832	6.82933	9.01446	9.59731	9.59958	10.8213	9.36973	2743.83	3127.46	-0.188823	0.0351324	Kmt2a	9	44803355	44881296	-	16670	protein_coding	lysine (K)-specific methyltransferase 2A [Source:MGI Symbol;Acc:MGI:96995]
ENSMUSG00000001313	3207	2509	2525	2769	2209	2269	3074	2667	2881	3503	3611	2529	3331	92.2474	73.5672	73.1105	76.5641	64.2355	62.5538	84.9667	74.9755	83.3857	86.7609	108.228	73.8805	91.8326	3035.55	2593.38	0.227104	0.0314413	Rnd2	11	101464999	101471853	+	1990	protein_coding	Rho family GTPase 2 [Source:MGI Symbol;Acc:MGI:1338755]
ENSMUSG00000032883	2840	2478	2829	2880	2597	2742	3051	2953	3603	3346	2869	2776	2979	37.3112	33.1856	37.4125	36.3714	34.4919	34.5265	38.517	37.9162	47.6297	37.8508	39.2745	37.0396	37.511	3033.97	2738.35	0.147809	0.0376041	Acsl3	1	78657825	78707743	+	4357	protein_coding	acyl-CoA synthetase long-chain family member 3 [Source:MGI Symbol;Acc:MGI:1921455]
ENSMUSG00000022982	2693	2786	2690	2748	2314	2766	3030	3514	2805	3272	2558	2764	3365	38.8288	40.9475	39.0421	38.0874	33.7292	38.2238	41.9807	49.5177	40.6952	40.6218	38.4306	40.4745	46.5018	2989.84	2677.05	0.159469	0.0313426	Sod1	16	90220754	90226329	+	3970	protein_coding	superoxide dismutase 1, soluble [Source:MGI Symbol;Acc:MGI:98351]
ENSMUSG00000031765	2683	3017	2254	2903	2105	2484	2913	3402	4062	4049	3347	2953	2561	123.257	141.284	104.233	128.199	97.7613	109.372	128.594	152.744	187.769	160.165	160.216	137.778	112.763	3272.54	2584.89	0.340288	0.00331511	Mt1	8	94179082	94180327	+	1246	protein_coding	metallothionein 1 [Source:MGI Symbol;Acc:MGI:97171]
ENSMUSG00000034892	2927	2285	2275	2358	1897	2535	3929	4623	3091	2527	3253	2585	3089	241.767	192.393	189.156	187.226	158.404	200.686	311.851	373.198	256.902	179.725	279.974	216.851	244.546	3260.39	2388.35	0.448955	0.00129441	Rps29	12	69157722	69159186	-	693	protein_coding	ribosomal protein S29 [Source:MGI Symbol;Acc:MGI:107681]
ENSMUSG00000069806	2432	2651	2504	2608	2386	2381	2769	2476	3293	3801	2579	2609	3186	57.0301	63.3692	59.1069	58.7889	56.5634	53.5135	62.3955	56.7456	77.7007	76.748	63.016	62.1356	71.6066	2899.42	2505.54	0.210801	0.0121231	Cacng7	7	3332955	3368221	+	2441	protein_coding	calcium channel, voltage-dependent, gamma subunit 7 [Source:MGI Symbol;Acc:MGI:1932374]
ENSMUSG00000040867	2227	2329	2656	2665	2435	2718	2870	2498	2724	3180	2959	2983	3142	28.9192	30.8294	34.7183	33.2668	31.9661	33.8283	35.8128	31.703	35.5932	35.5568	40.0378	39.341	39.1057	2862.52	2513.55	0.187416	0.0090137	Begain	12	109032187	109068217	-	4408	protein_coding	brain-enriched guanylate kinase-associated [Source:MGI Symbol;Acc:MGI:3044626]
ENSMUSG00000059146	2936	3292	2815	2848	3086	3089	2664	2658	2497	2972	1995	2685	2370	5.57043	6.3668	5.37619	5.19421	5.91907	5.61713	4.85687	4.92866	4.76699	4.85524	3.94398	5.17372	4.30971	2501.58	3026.14	-0.274503	0.000300639	Ntrk3	7	78175959	78738012	-	30170	protein_coding	neurotrophic tyrosine kinase, receptor, type 3 [Source:MGI Symbol;Acc:MGI:97385]
ENSMUSG00000001794	2287	2497	2652	2512	2606	2917	2730	2962	2808	3162	2758	2680	3010	52.8504	58.8206	61.6906	55.8019	60.8809	64.6074	60.6226	66.8972	65.2939	62.9177	66.4103	62.8989	66.6677	2825.57	2588.33	0.126438	0.0377197	Capns1	7	30186936	30198811	-	2477	protein_coding	calpain, small subunit 1 [Source:MGI Symbol;Acc:MGI:88266]
ENSMUSG00000021313	2682	3704	2795	2740	2982	2757	2831	2305	2258	2602	1857	2671	2556	5.33243	7.50699	5.59386	5.23678	5.99375	5.25372	5.40874	4.47897	4.51735	4.45454	3.84714	5.39345	4.87073	2397.02	2961.72	-0.305101	0.00290045	Ryr2	13	11553102	12106945	-	28790	protein_coding	ryanodine receptor 2, cardiac [Source:MGI Symbol;Acc:MGI:99685]
ENSMUSG00000038733	2614	3158	2713	2734	2776	2842	2763	2773	2542	2696	2098	2735	2458	19.0658	23.4795	19.9188	19.1688	20.4688	19.8672	19.3651	19.767	18.656	16.9316	15.9446	20.2597	17.183	2538.85	2820.23	-0.151629	0.0478958	Wdr26	1	181173228	181211552	-	7848	protein_coding	WD repeat domain 26 [Source:MGI Symbol;Acc:MGI:1923825]
ENSMUSG00000036046	2804	2028	2388	2488	2115	2461	2866	2275	2688	3196	2969	2299	3094	16.7122	12.3212	14.3269	14.2545	12.7436	14.0583	16.4143	13.2519	16.1205	16.4018	18.4385	13.9162	17.6743	2721.68	2388.94	0.188099	0.0450507	5031439G07Rik	15	84943936	84988551	-	9604	protein_coding	RIKEN cDNA 5031439G07 gene [Source:MGI Symbol;Acc:MGI:2444899]
ENSMUSG00000059361	2550	1936	2780	2266	2032	2485	3226	2564	2544	3369	3147	2152	2846	100.319	77.6388	110.091	85.6943	80.8153	93.6991	121.955	98.5835	100.706	114.123	129.003	85.9832	107.312	2783.86	2350.62	0.244065	0.021199	Nrsn2	2	152368755	152376638	-	1455	protein_coding	neurensin 2 [Source:MGI Symbol;Acc:MGI:2684969]
ENSMUSG00000037458	2544	2839	2688	2755	2884	2768	2744	2912	2420	2583	1871	2201	2631	23.2771	26.4792	24.7573	24.2315	26.6767	24.274	24.126	26.0402	22.2802	20.35	17.8379	20.453	23.0728	2435.44	2759.24	-0.179991	0.0342117	Azin1	15	38487427	38519266	-	6256	protein_coding	antizyme inhibitor 1 [Source:MGI Symbol;Acc:MGI:1859169]
ENSMUSG00000047547	2351	2242	2356	2416	2207	2488	2614	2738	2405	3434	2471	2385	2998	27.6446	26.8733	27.8866	27.3087	26.2352	28.0396	29.5361	31.4653	28.4555	34.7685	30.2754	28.4821	33.7875	2664.78	2352.15	0.180281	0.00507323	Cltb	13	54592401	54611344	-	4868	protein_coding	clathrin, light polypeptide (Lcb) [Source:MGI Symbol;Acc:MGI:1921575]
ENSMUSG00000019852	2667	3002	2780	2724	2342	2577	2637	2598	2508	2740	1772	2471	2323	10.4714	12.0149	10.9872	10.281	9.29591	9.69748	9.94902	9.96921	9.90834	9.26317	7.24942	9.85324	8.74172	2390.58	2695.37	-0.173013	0.0492991	Arfgef3	10	18581839	18743949	-	14579	protein_coding	ARFGEF family member 3 [Source:MGI Symbol;Acc:MGI:106387]
ENSMUSG00000041992	2468	3340	2583	2705	3056	3091	2383	2733	2352	2380	1872	2750	2209	11.0498	15.2434	11.6411	11.6418	13.832	13.2639	10.2523	11.9588	10.5959	9.17515	8.73318	12.5045	9.47917	2347.13	2887.99	-0.299215	0.00349706	Rapgef5	12	117516479	117759737	+	12785	protein_coding	Rap guanine nucleotide exchange factor (GEF) 5 [Source:MGI Symbol;Acc:MGI:2444365]
ENSMUSG00000025558	2278	2623	2758	2700	2796	3069	2454	2484	2299	2364	1544	2470	2575	9.84487	11.5553	11.9981	11.2167	12.2157	12.7121	10.1911	10.4918	9.99743	8.79695	6.95284	10.8412	10.666	2272.34	2713.89	-0.25617	0.0112494	Dock9	14	121542046	121797837	-	13245	protein_coding	dedicator of cytokinesis 9 [Source:MGI Symbol;Acc:MGI:106321]
ENSMUSG00000038690	2559	2164	2286	2642	2112	2537	2718	3114	2944	3026	2748	2307	2394	44.3073	38.1936	39.8423	43.9729	36.9678	42.1007	45.2214	52.6945	51.2904	45.1131	49.5771	40.5676	39.728	2706.59	2390.36	0.179121	0.0323529	Atp5j2	5	145183698	145192062	-	3306	protein_coding	ATP synthase, H+ transporting, mitochondrial F0 complex, subunit F2 [Source:MGI Symbol;Acc:MGI:1927558]
ENSMUSG00000021140	2296	2497	2722	2883	2190	2783	2406	2171	2129	2718	1780	2301	2558	8.4177	9.33187	10.0455	10.1605	8.11691	9.7791	8.47631	7.77898	7.85399	8.58025	6.79987	8.5677	8.98855	2249.14	2569.38	-0.191943	0.0191424	Pcnx	12	81860023	82000924	+	15613	protein_coding	pecanex homolog [Source:MGI Symbol;Acc:MGI:1891924]
ENSMUSG00000024286	2574	2735	2514	2497	2514	2607	2353	2572	2567	2544	2058	2273	2418	36.6788	39.7276	36.0608	34.2036	36.2156	35.605	32.2194	35.8194	36.8066	31.2142	30.557	32.8951	33.024	2358.92	2585.96	-0.132583	0.037379	Ccny	18	9314044	9450150	-	4017	protein_coding	cyclin Y [Source:MGI Symbol;Acc:MGI:1915224]
ENSMUSG00000055839	2132	2278	2406	2530	2063	2529	2557	2796	2546	2939	2784	2518	2496	87.2947	95.0787	99.1653	99.5792	85.3935	99.2462	100.605	111.887	104.894	103.617	118.776	104.709	97.9519	2621.1	2330.45	0.169355	0.011938	Elob	17	23824738	23829136	-	1398	protein_coding	elongin B [Source:MGI Symbol;Acc:MGI:1914923]
ENSMUSG00000071649	1977	2174	2244	2284	2307	2298	2348	2501	2276	2894	2228	2368	3069	70.6844	79.2328	80.7612	78.4982	83.3852	78.7464	80.6686	87.392	81.8808	89.0931	83.0025	85.9854	105.167	2479.19	2223.24	0.157321	0.0316913	B3gat3	19	8920374	8927234	+	1601	protein_coding	beta-1,3-glucuronyltransferase 3 (glucuronosyltransferase I) [Source:MGI Symbol;Acc:MGI:1919977]
ENSMUSG00000070498	2549	2917	2500	2473	2436	2595	2318	2088	2257	2883	1824	2249	2451	17.7115	20.661	17.486	16.518	17.1115	17.2817	15.4771	14.1794	15.7801	17.2488	13.206	15.8709	16.3229	2248.52	2591.49	-0.20452	0.00796966	Tmem132b	5	125531774	125792583	+	8238	protein_coding	transmembrane protein 132B [Source:MGI Symbol;Acc:MGI:3609245]
ENSMUSG00000031029	2290	2270	2367	2450	2256	2337	2345	2695	2492	2753	2774	2624	2534	45.3415	45.8157	47.1761	46.6308	45.1569	44.3489	44.6162	52.1507	49.6479	46.9348	57.2302	52.7655	48.0877	2565.74	2337.99	0.133859	0.0408955	Eif3f	7	108934417	108942951	+	2891	protein_coding	eukaryotic translation initiation factor 3, subunit F [Source:MGI Symbol;Acc:MGI:1913335]
ENSMUSG00000037270	2851	2554	2600	2418	2256	2412	2582	2157	2483	2614	2015	2127	2178	5.05575	4.61676	4.64114	4.12184	4.04438	4.09949	4.39981	3.73834	4.43055	3.99137	3.72325	3.83073	3.7018	2267.36	2527.96	-0.156866	0.0420509	4932438A13Rik	3	36863104	37053033	+	32279	protein_coding	RIKEN cDNA 4932438A13 gene [Source:MGI Symbol;Acc:MGI:2444631]
ENSMUSG00000072704	2478	1885	2340	2150	2004	2218	2757	2468	2733	2926	2288	2200	2587	46.2332	35.8503	43.9473	38.5601	37.7986	39.6623	49.4287	45.0027	51.308	47.0063	44.4803	41.6871	46.2611	2519.34	2188.2	0.203362	0.00778444	Smim10l1	6	133104909	133110899	+	3068	protein_coding	small integral membrane protein 10 like 1 [Source:MGI Symbol;Acc:MGI:1914379]
ENSMUSG00000020647	2243	2626	2490	2321	2412	2743	2160	2212	2218	2734	1648	2335	2259	14.9711	17.8668	16.7296	14.8917	16.2752	17.5474	13.8537	14.4294	14.8963	15.7127	11.4615	15.8284	14.4513	2179.38	2483.36	-0.188189	0.0224677	Ncoa1	12	4247362	4477182	-	8576	protein_coding	nuclear receptor coactivator 1 [Source:MGI Symbol;Acc:MGI:1276523]
ENSMUSG00000030432	2245	2057	2011	2144	2001	2202	2316	2459	1969	2733	2808	2296	2503	69.8404	65.2309	62.9746	64.1154	62.9306	65.6556	69.2339	74.7635	61.6352	73.208	91.022	72.5418	74.6308	2402.44	2118.42	0.181407	0.0247919	Rpl28	7	4792874	4795066	+	1840	protein_coding	ribosomal protein L28 [Source:MGI Symbol;Acc:MGI:101839]
ENSMUSG00000029765	2280	2172	2404	2562	2107	2768	2301	2295	1824	2229	1208	2260	2189	9.25404	8.98638	9.82187	9.99592	8.64541	10.7678	8.97435	9.10375	7.44928	7.78996	5.10884	9.31603	8.51549	2003.49	2388.21	-0.253358	0.0305796	Plxna4	6	32144268	32588192	-	14103	protein_coding	plexin A4 [Source:MGI Symbol;Acc:MGI:2179061]
ENSMUSG00000063316	2145	1975	2142	2268	1867	2288	2037	2503	2242	2601	2535	2487	2620	79.9884	75.075	80.4049	81.2999	70.3832	81.7748	72.9929	91.2224	84.1256	83.5158	98.5001	94.1893	93.6415	2396.39	2120.91	0.175957	0.0230564	Rpl27	11	101442298	101445529	+	1535	protein_coding	ribosomal protein L27 [Source:MGI Symbol;Acc:MGI:98036]
ENSMUSG00000026235	3144	2761	1872	2640	3030	3037	1555	2864	1299	1929	2091	3017	1512	22.3449	20.0028	13.3926	18.0363	21.7703	20.6874	10.6198	19.8935	9.28964	11.8048	15.4849	21.777	10.2995	2016.89	2758.14	-0.451623	0.0474883	Epha4	1	77367185	77515088	-	8054	protein_coding	Eph receptor A4 [Source:MGI Symbol;Acc:MGI:98277]
ENSMUSG00000039585	2340	2518	2287	2390	2325	2440	2498	1992	2255	2212	1944	2070	1926	10.2765	11.2724	10.1102	10.0896	10.3223	10.2703	10.5417	8.54989	9.96483	8.36458	8.89581	9.23266	8.10688	2095.2	2394.09	-0.192482	0.008021	Myo9a	9	59750896	59928866	+	13034	protein_coding	myosin IXa [Source:MGI Symbol;Acc:MGI:107735]
ENSMUSG00000057863	2015	1909	1988	2210	1897	2170	2272	2794	2068	2322	2709	2126	2348	301.151	290.833	299.081	317.504	286.617	310.837	326.293	408.11	310.995	298.814	421.869	322.7	336.337	2345.59	2038.1	0.20249	0.0223323	Rpl36	17	56613416	56614243	+	383	protein_coding	ribosomal protein L36 [Source:MGI Symbol;Acc:MGI:1860603]
ENSMUSG00000059003	2405	3019	2137	2260	2447	2480	2042	2395	1933	2039	1488	2179	1942	7.67662	9.82306	6.8663	6.93443	7.89612	7.58701	6.26326	7.4714	6.20841	5.60404	4.949	7.0638	5.94116	1969.97	2471.75	-0.327335	0.0019061	Grin2a	16	9567898	9995560	-	17933	protein_coding	glutamate receptor, ionotropic, NMDA2A (epsilon 1) [Source:MGI Symbol;Acc:MGI:95820]
ENSMUSG00000061518	1934	1625	2056	2205	1780	2294	2153	2724	1987	2401	2244	2300	2586	69.757	59.7466	74.6479	76.4517	64.9047	79.3028	74.6217	96.0239	72.1144	74.5679	84.336	84.2529	89.3978	2305.7	1986.52	0.214781	0.0173759	Cox5b	1	36691449	36693681	+	1587	protein_coding	cytochrome c oxidase subunit 5B [Source:MGI Symbol;Acc:MGI:88475]
ENSMUSG00000024052	1808	2160	2318	2316	2471	2568	2197	2277	1719	1943	1323	2052	2241	8.46006	10.3028	10.9182	10.4174	11.6889	11.5169	9.87859	10.4131	8.09364	7.82847	6.45051	9.75166	10.0504	1929.68	2281.66	-0.241702	0.0327179	Lpin2	17	71182560	71249817	+	12233	protein_coding	lipin 2 [Source:MGI Symbol;Acc:MGI:1891341]
ENSMUSG00000024073	2247	2168	2186	2079	2152	2140	2087	1720	2023	2319	1907	2028	1962	4.46135	4.38784	4.36895	3.96794	4.31947	4.07231	3.98177	3.33759	4.04159	3.96454	3.94524	4.08938	3.73362	1972.53	2172.72	-0.139394	0.0288877	Birc6	17	74528295	74703356	+	28830	protein_coding	baculoviral IAP repeat-containing 6 [Source:MGI Symbol;Acc:MGI:1276108]
ENSMUSG00000019054	2089	1871	1834	2057	1847	2155	2040	2239	2006	2620	2324	2062	2269	69.7647	63.6942	61.6538	66.0357	62.3575	68.9777	65.4662	73.079	67.4095	75.3403	80.8709	69.9378	72.6271	2184.68	1982.13	0.140277	0.0327899	Fis1	5	136953275	136966234	+	1714	protein_coding	fission, mitochondrial 1 [Source:MGI Symbol;Acc:MGI:1913687]
ENSMUSG00000039275	1990	2205	2133	2247	2294	2085	2035	2006	2024	2346	1712	1995	1999	21.6641	24.4695	23.3745	23.5146	25.2468	21.7549	21.2883	21.3432	22.1713	21.991	19.4201	22.0575	20.8578	1980.13	2169.25	-0.131398	0.028851	Foxk2	11	121259990	121309896	+	5258	protein_coding	forkhead box K2 [Source:MGI Symbol;Acc:MGI:1916087]
ENSMUSG00000020486	2774	1386	1471	1996	1617	1662	2055	1784	2443	3088	2611	1916	2211	44.5655	22.6978	23.7886	30.8248	26.262	25.591	31.7244	28.011	39.492	42.7168	43.7077	31.2618	34.0446	2258.08	1824.02	0.307986	0.0385659	2022-09-04	11	87568903	87590539	+	3563	protein_coding	septin 4 [Source:MGI Symbol;Acc:MGI:1270156]
ENSMUSG00000034269	2063	2116	2090	2123	2096	2033	2129	2042	1841	2103	1843	1874	1933	6.43639	6.72957	6.56376	6.36708	6.61088	6.07917	6.38276	6.22644	5.7795	5.64951	5.99139	5.93798	5.78019	1934.22	2096.73	-0.116398	0.0294112	Setd5	6	113077365	113153435	+	18347	protein_coding	SET domain containing 5 [Source:MGI Symbol;Acc:MGI:1920145]
ENSMUSG00000020220	2066	2196	2193	2228	1771	2216	2223	1692	1857	2147	1540	1793	2211	4.77414	5.1728	5.10113	4.94911	4.13721	4.90793	4.93621	3.82125	4.31787	4.27194	3.70804	4.20795	4.89689	1886.63	2119.71	-0.167932	0.0475176	Vps13d	4	144972622	145195005	-	24771	protein_coding	vacuolar protein sorting 13D [Source:MGI Symbol;Acc:MGI:2448530]
ENSMUSG00000035954	2019	2347	2051	2143	2293	2497	1937	2094	1936	1951	1653	2005	1760	5.04165	5.97418	5.15544	5.14406	5.78849	5.97612	4.64789	5.11039	4.86447	4.19491	4.30099	5.08484	4.21227	1876.46	2234.14	-0.251863	0.00109095	Dock4	12	40445952	40846874	+	22923	protein_coding	dedicator of cytokinesis 4 [Source:MGI Symbol;Acc:MGI:1918006]
ENSMUSG00000021745	1785	2294	2195	2164	2156	2201	2021	2094	1812	2268	1289	1850	2072	9.28108	12.1586	11.4884	10.8159	11.3327	10.9684	10.0976	10.6409	9.48007	10.1539	6.98349	9.76918	10.3256	1875.16	2142.24	-0.191884	0.0461576	Ptprg	14	11553532	12242041	+	11009	protein_coding	protein tyrosine phosphatase, receptor type, G [Source:MGI Symbol;Acc:MGI:97814]
ENSMUSG00000044894	1925	1919	1742	2048	1568	1669	2019	2328	1891	2233	2002	1936	2428	60.1798	61.1538	54.819	61.5456	49.5553	50.0081	60.6521	71.1285	59.4846	60.1087	65.2143	61.4683	72.7504	2084.5	1819.52	0.19613	0.0164378	Uqcrq	11	53427922	53430831	-	1831	protein_coding	ubiquinol-cytochrome c reductase, complex III subunit VII [Source:MGI Symbol;Acc:MGI:107807]
ENSMUSG00000022890	2137	1885	1849	1971	1564	1745	2213	2330	2214	2277	1803	1888	2211	39.0812	35.1401	34.038	34.6495	28.9151	30.586	38.8897	41.6448	40.7413	35.8555	34.3573	35.0664	38.7543	2097.08	1866.75	0.167888	0.0392034	Atp5j	16	84827866	84835625	-	3130	protein_coding	ATP synthase, H+ transporting, mitochondrial F0 complex, subunit F [Source:MGI Symbol;Acc:MGI:107777]
ENSMUSG00000022400	1739	1882	1908	1848	1925	1931	2135	2116	1871	2254	1988	1959	2193	21.8726	24.1296	24.157	22.3435	24.4769	23.2781	25.8041	26.0111	23.6793	24.4109	26.0541	25.0243	26.4367	2039.03	1880.71	0.116629	0.0336922	Rbx1	15	81466296	81476369	+	4551	protein_coding	ring-box 1 [Source:MGI Symbol;Acc:MGI:1891829]
ENSMUSG00000068036	1729	2094	2172	1892	2116	2282	1970	1758	1737	2149	1508	1868	1983	9.6811	11.9518	12.242	10.1835	11.9776	12.2464	10.5995	9.62032	9.78639	10.3608	8.79813	10.6226	10.6419	1818.2	2056.7	-0.177645	0.0241132	Afdn	17	13760539	13906150	+	10223	protein_coding	afadin, adherens junction formation factor [Source:MGI Symbol;Acc:MGI:1314653]
ENSMUSG00000035566	1445	2483	2214	2126	2050	2227	1939	1859	1698	1991	1159	2011	1750	6.36698	11.1525	9.81989	9.00484	9.13154	9.4048	8.20981	8.00545	7.52829	7.5538	5.32118	8.99919	7.39045	1738.93	2100.52	-0.272466	0.0286301	Pcdh17	14	84443563	84539002	+	12991	protein_coding	protocadherin 17 [Source:MGI Symbol;Acc:MGI:2684924]
ENSMUSG00000055296	1631	2154	2135	2248	2117	2184	1933	1701	1988	1818	1048	1488	1815	5.46286	7.35428	7.19826	7.23785	7.16822	7.01104	6.22139	5.56816	6.70001	5.24311	3.65752	5.06168	5.82653	1652.01	2086.25	-0.336603	0.00444137	Tmem245	4	56866923	56947437	-	17090	protein_coding	transmembrane protein 245 [Source:MGI Symbol;Acc:MGI:2445107]
ENSMUSG00000008348	1591	1710	1826	1872	1296	1659	1822	1958	1962	2327	1653	1822	2502	31.4796	34.4893	36.3684	35.6051	25.9232	31.4608	34.6416	37.8629	39.0618	39.6447	34.0794	36.6129	47.4476	1967.87	1665.03	0.241173	0.0122608	Ubc	5	125385965	125390202	-	2893	protein_coding	ubiquitin C [Source:MGI Symbol;Acc:MGI:98889]
ENSMUSG00000040481	1904	2135	1949	1923	1984	2086	1969	1549	1742	2119	1759	1803	1940	7.74001	8.8471	7.97535	7.51452	8.15344	8.12742	7.69148	6.15414	7.12551	7.4171	7.45074	7.44383	7.55864	1807.85	2006.24	-0.150116	0.026226	Bptf	11	107033081	107132127	-	14081	protein_coding	bromodomain PHD finger transcription factor [Source:MGI Symbol;Acc:MGI:2444008]
ENSMUSG00000021190	1796	1728	1775	1876	1860	1642	2016	1910	2031	2293	1870	1812	2102	44.2553	43.4041	44.0271	44.4364	46.3337	38.779	47.7352	45.9974	50.3572	48.651	48.0131	45.3464	49.6431	1969.59	1788.04	0.139678	0.0167244	Lgmn	12	102394084	102439813	-	2323	protein_coding	legumain [Source:MGI Symbol;Acc:MGI:1330838]
ENSMUSG00000028986	1975	1970	2008	2118	1952	2103	2112	1911	1810	1967	1615	1698	1674	28.5555	29.0347	29.2247	29.4371	28.5317	29.1424	29.3431	27.0038	26.3326	24.4881	24.3307	24.9337	23.1977	1795.83	2028.84	-0.176045	0.00561909	Klhl7	5	24100605	24160792	+	3959	protein_coding	kelch-like 7 [Source:MGI Symbol;Acc:MGI:1196453]
ENSMUSG00000051323	1242	2324	2288	1936	2293	2379	1982	2133	1335	1624	970	2091	1664	6.7941	12.9591	12.5988	10.1804	12.6806	12.4729	10.4185	11.4036	7.34826	7.64936	5.52893	11.6169	8.72431	1656.45	2086.68	-0.333097	0.0479272	Pcdh19	X	133582860	133688987	-	10464	protein_coding	protocadherin 19 [Source:MGI Symbol;Acc:MGI:2685563]
ENSMUSG00000057322	1727	1574	1648	1846	1505	2110	2144	2650	1596	1858	2141	2142	1946	182.39	169.45	175.198	187.408	160.683	213.577	217.582	273.524	169.603	168.96	235.605	229.749	196.978	2042.09	1738.67	0.231831	0.0396341	Rpl38	11	114668524	114672331	+	542	protein_coding	ribosomal protein L38 [Source:MGI Symbol;Acc:MGI:1914921]
ENSMUSG00000044708	1732	1546	1797	1571	1594	1503	1630	1483	2354	2929	1832	1651	1984	18.3358	16.6836	19.1498	15.9873	17.0594	15.2502	16.5817	15.3438	25.0756	26.6993	20.2086	17.7511	20.1308	1936.11	1632.47	0.246298	0.0431534	Kcnj10	1	172341210	172374085	+	5407	protein_coding	potassium inwardly-rectifying channel, subfamily J, member 10 [Source:MGI Symbol;Acc:MGI:1194504]
ENSMUSG00000032402	1820	2299	1467	2033	2636	2355	1384	1930	1417	1641	1663	2362	1661	18.7981	24.2052	15.2523	20.1849	27.524	23.3129	13.7362	19.4823	14.7267	14.5942	17.8975	24.7769	16.4429	1702.62	2110.72	-0.310106	0.0328537	Smad3	9	63646767	63757994	-	5542	protein_coding	SMAD family member 3 [Source:MGI Symbol;Acc:MGI:1201674]
ENSMUSG00000022811	2016	2125	1914	1954	1973	1921	1866	1872	1906	1788	1443	1773	1576	11.1141	11.9419	10.6216	10.3552	10.9961	10.1502	9.88523	10.0863	10.5731	8.48753	8.28916	9.92704	8.32738	1719.4	1993.96	-0.213788	0.00652361	Zfp148	16	33380836	33504363	+	10383	protein_coding	zinc finger protein 148 [Source:MGI Symbol;Acc:MGI:1332234]
ENSMUSG00000036748	1584	1742	1698	1767	1573	1654	1738	2112	1786	2127	1553	1811	2165	46.713	52.3672	50.4062	50.0918	46.896	46.75	49.2518	60.872	52.9977	54.0106	47.7214	54.2409	61.1938	1864.06	1676.94	0.152756	0.0400687	Cuedc2	19	46329812	46338660	-	1941	protein_coding	CUE domain containing 2 [Source:MGI Symbol;Acc:MGI:1914366]
ENSMUSG00000021273	1367	1653	1925	1694	1487	1552	1932	1712	2051	2256	1767	1563	1950	18.5116	22.818	26.2404	22.0514	20.3569	20.1433	25.1404	22.658	27.947	26.3053	24.9328	21.4962	25.3092	1855.13	1620.64	0.195086	0.0294144	Fdft1	14	63145150	63179578	-	4227	protein_coding	farnesyl diphosphate farnesyl transferase 1 [Source:MGI Symbol;Acc:MGI:102706]
ENSMUSG00000024474	1571	1596	1760	1718	1421	1671	1813	2039	1971	2301	1359	1701	1986	45.053	46.6562	50.807	47.3607	41.1971	45.9291	49.9615	57.1486	56.8758	56.8189	40.6094	49.5425	54.5876	1842.53	1629.12	0.177813	0.041356	Ik	18	36744656	36757639	+	1996	protein_coding	IK cytokine [Source:MGI Symbol;Acc:MGI:1345142]
ENSMUSG00000025314	1930	1806	1746	1906	1669	2107	1786	1751	1638	1760	1205	1786	1709	13.2274	12.6172	12.0455	12.557	11.5637	13.8403	11.7622	11.7286	11.296	10.3863	8.60526	12.4315	11.226	1633.2	1866.61	-0.192739	0.0234718	Ptprj	2	90429754	90580647	-	8352	protein_coding	protein tyrosine phosphatase, receptor type, J [Source:MGI Symbol;Acc:MGI:104574]
ENSMUSG00000034731	2335	1606	1630	2028	1910	1955	1754	1692	1719	1892	1528	1875	1498	7.87196	5.51912	5.53155	6.5722	6.5096	6.31694	5.68218	5.5749	5.83129	5.49219	5.36758	6.41983	4.84033	1681.11	1917.19	-0.1897	0.0394502	Dgkh	14	78558750	78732776	-	16979	protein_coding	diacylglycerol kinase, eta [Source:MGI Symbol;Acc:MGI:2444188]
ENSMUSG00000026385	1355	1861	1760	1773	1232	1744	1709	1771	2167	2144	1772	1995	1934	54.5441	76.3631	71.3156	68.6064	50.1353	67.2851	66.1059	69.6736	87.7729	74.3125	74.3244	81.56	74.616	1897.42	1626.69	0.222005	0.0313058	Dbi	1	120113280	120121078	-	1422	protein_coding	diazepam binding inhibitor [Source:MGI Symbol;Acc:MGI:94865]
ENSMUSG00000026181	1712	1873	1658	1853	1718	1922	1628	1720	1443	1862	1397	1700	1736	19.91	22.2041	19.4095	20.7152	20.1983	21.4232	18.1933	19.5495	16.886	18.6455	16.9286	20.079	19.3501	1611.25	1796.21	-0.156683	0.0154707	Ppm1f	16	16896469	16927364	+	4922	protein_coding	protein phosphatase 1F (PP2C domain containing) [Source:MGI Symbol;Acc:MGI:1918464]
ENSMUSG00000020460	2084	1206	1050	1306	1303	1239	1329	1367	3396	1272	1477	3200	3060	60.4921	35.6843	30.6799	36.4411	38.2358	34.4696	37.0694	38.7803	99.1886	31.7919	44.6726	94.3359	85.1314	2146.64	1371.33	0.646467	0.0451413	Rps27a	11	29545846	29548109	-	1972	protein_coding	ribosomal protein S27A [Source:MGI Symbol;Acc:MGI:1925544]
ENSMUSG00000003847	1845	1923	1725	1912	1660	1886	1615	1708	1732	1650	1349	1556	1664	5.74654	6.10545	5.40832	5.7246	5.22688	5.63009	4.83362	5.19923	5.42814	4.42509	4.37805	4.92204	4.96741	1585.1	1832.5	-0.209381	0.00248424	Nfat5	8	107293470	107379517	+	18378	protein_coding	nuclear factor of activated T cells 5 [Source:MGI Symbol;Acc:MGI:1859333]
ENSMUSG00000031565	1338	1133	1713	1704	1204	1647	2043	1434	1588	2057	1865	1433	1909	7.75581	6.69467	9.9952	9.49484	7.05541	9.15016	11.3797	8.12384	9.26221	10.2668	11.2644	8.43613	10.6058	1729.11	1459.19	0.244796	0.0326116	Fgfr1	8	25513654	25575718	+	9875	protein_coding	fibroblast growth factor receptor 1 [Source:MGI Symbol;Acc:MGI:95522]
ENSMUSG00000032086	1583	1702	1678	1838	1836	1974	1654	1675	1476	1867	1198	1734	1626	14.2742	15.6444	15.2309	15.9318	16.7367	17.0601	14.3317	14.7614	13.3922	14.4959	11.2561	15.8798	14.0527	1573.67	1774.56	-0.173195	0.0317144	Bace1	9	45838580	45864399	+	6348	protein_coding	beta-site APP cleaving enzyme 1 [Source:MGI Symbol;Acc:MGI:1346542]
ENSMUSG00000031667	1675	1530	1577	1695	1379	1478	1772	1656	1994	2063	1565	1519	1832	13.6192	12.6811	12.9072	13.2481	11.3351	11.5179	13.8449	13.1594	16.3137	14.4432	13.2589	12.5435	14.2767	1739.46	1562.16	0.155191	0.0429259	Aktip	8	91111784	91199976	-	7040	protein_coding	thymoma viral proto-oncogene 1 interacting protein [Source:MGI Symbol;Acc:MGI:3693832]
ENSMUSG00000021712	1695	1805	1856	1654	1751	1735	1844	1665	1668	1685	1395	1515	1487	16.8825	18.3262	18.6084	15.8361	17.631	16.5627	17.6489	16.2077	16.7169	14.4509	14.4777	15.3252	14.1953	1582.21	1758.44	-0.152317	0.0363834	Trim23	13	104178797	104203372	+	5747	protein_coding	tripartite motif-containing 23 [Source:MGI Symbol;Acc:MGI:1933161]
ENSMUSG00000068099	1462	1486	1544	1578	1393	1697	1601	1730	1481	2019	1714	1798	1785	43.953	45.5395	46.7253	45.6032	42.3367	48.8975	46.2511	50.831	44.8012	52.2644	53.6922	54.898	51.4336	1702.91	1531.85	0.15262	0.023858	1500009C09Rik	15	82252397	82260753	+	1904	protein_coding	RIKEN cDNA 1500009C09 gene [Source:MGI Symbol;Acc:MGI:1923755]
ENSMUSG00000002010	1513	1478	1652	1531	1479	1438	1850	1918	1817	1932	1477	1496	1687	32.0643	31.9291	35.2417	31.1893	31.6867	29.2083	37.6743	39.7258	38.7464	35.2549	32.6154	32.1989	34.2662	1708.49	1522.61	0.166356	0.0219786	Idh3g	X	73778963	73786897	-	2701	protein_coding	isocitrate dehydrogenase 3 (NAD+), gamma [Source:MGI Symbol;Acc:MGI:1099463]
ENSMUSG00000030401	1511	1438	1477	1376	1397	1562	1420	1541	1874	2050	1812	1669	1882	18.864	18.3002	18.5615	16.5133	17.6315	18.6902	17.0352	18.8024	23.5414	22.0369	23.5714	21.1617	22.5193	1721.45	1466.59	0.231096	0.00626105	Rtn2	7	19282624	19296160	+	4585	protein_coding	reticulon 2 (Z-band associated protein) [Source:MGI Symbol;Acc:MGI:107612]
ENSMUSG00000006941	1338	1463	1624	1531	1501	1752	1755	1840	1693	1948	1583	1618	1730	68.0788	75.8802	83.1773	74.8821	77.2078	85.4385	85.8069	91.4986	86.6774	85.344	83.9258	83.6104	84.3663	1708.07	1540.24	0.149156	0.0203881	Eif1b	9	120492232	120495330	+	1125	protein_coding	eukaryotic translation initiation factor 1B [Source:MGI Symbol;Acc:MGI:1916219]
ENSMUSG00000020153	1344	1442	1494	1406	1423	1382	1684	1763	1707	1748	1451	1533	1864	44.78	48.9755	50.1071	45.0316	47.9308	44.1323	53.9159	57.4088	57.2284	50.1482	50.3746	51.8744	59.5248	1650.72	1422.19	0.215067	0.00125003	Ndufs7	10	80249121	80256794	+	1718	protein_coding	NADH:ubiquinone oxidoreductase core subunit S7 [Source:MGI Symbol;Acc:MGI:1922656]
ENSMUSG00000047747	1732	1804	1531	1642	1578	1679	1530	1641	1337	1701	1266	1666	1421	5.75001	6.105	5.11634	5.24011	5.29605	5.34238	4.88092	5.32439	4.46627	4.86243	4.37939	5.61722	4.52149	1482.62	1668.81	-0.170578	0.0274866	Rnf150	8	82863356	83091268	+	17242	protein_coding	ring finger protein 150 [Source:MGI Symbol;Acc:MGI:2443860]
ENSMUSG00000019951	1644	1573	1475	1846	1683	1606	1571	1614	1490	1600	1441	1499	1527	10.19	9.93867	9.20294	10.9989	10.5458	9.54071	9.35701	9.77723	9.29289	8.53925	9.30667	9.43624	9.07146	1510.77	1643.95	-0.122181	0.0480198	Uhrf1bp1l	10	89744991	89819871	+	9235	protein_coding	UHRF1 (ICBP90) binding protein 1-like [Source:MGI Symbol;Acc:MGI:2442888]
ENSMUSG00000020591	1505	1346	1370	1445	1600	1392	1589	1534	1930	2150	1774	1484	1553	27.6115	25.1725	25.301	25.4841	29.6755	24.4769	28.0135	27.5055	35.629	33.9641	33.913	27.6512	27.3081	1686	1449.9	0.217721	0.0138287	Ntsr2	12	16653382	16660227	+	3120	protein_coding	neurotensin receptor 2 [Source:MGI Symbol;Acc:MGI:108018]
ENSMUSG00000057715	1566	2031	1758	1953	1600	1695	1547	1942	1334	1338	1034	1487	1517	9.76147	12.9051	11.0308	11.7023	10.0825	10.1265	9.26624	11.8308	8.36705	7.18139	6.71588	9.4137	9.06309	1434	1775.12	-0.307894	0.00919171	A830018L16Rik	1	11414105	11975901	+	9183	protein_coding	RIKEN cDNA A830018L16 gene [Source:MGI Symbol;Acc:MGI:2444149]
ENSMUSG00000049176	1978	1392	1482	1917	1634	1816	1426	1582	1218	1730	1316	1781	1281	12.0527	8.6462	9.09011	11.2286	10.0655	10.6057	8.34962	9.42117	7.46789	9.07679	8.3555	11.0217	7.48124	1451.14	1707.55	-0.234826	0.0257989	Frmpd4	X	167471309	168577231	-	9394	protein_coding	FERM and PDZ domain containing 4 [Source:MGI Symbol;Acc:MGI:3042378]
ENSMUSG00000021508	1263	1456	1407	1442	1380	1567	1552	1483	1666	2062	1580	1636	1701	39.5706	46.5007	44.3738	43.4292	43.7092	47.0547	46.7252	45.41	52.5216	55.6272	51.5805	52.057	51.0788	1637.89	1424.55	0.201418	0.00331663	Cxcl14	13	56288643	56296551	-	1827	protein_coding	chemokine (C-X-C motif) ligand 14 [Source:MGI Symbol;Acc:MGI:1888514]
ENSMUSG00000036199	1528	1218	1312	1529	1350	1630	1511	1830	1480	1582	1690	1627	1787	69.9156	56.8102	60.4294	67.252	62.4467	71.4829	66.4362	81.8357	68.1405	62.3284	80.5743	75.6074	78.3687	1621.62	1431.45	0.179568	0.0383507	Ndufa13	8	69894180	69902558	-	1251	protein_coding	NADH:ubiquinone oxidoreductase subunit A13 [Source:MGI Symbol;Acc:MGI:1914434]
ENSMUSG00000053565	1470	1510	1365	1415	1271	1650	1552	1662	1746	1775	1519	1571	1704	31.1877	32.6566	29.1516	28.8582	27.2607	33.5517	31.6408	34.4618	37.2738	32.426	33.5802	33.8508	34.65	1620.81	1452.09	0.158387	0.0211322	Eif3k	7	28971372	28981864	-	2698	protein_coding	eukaryotic translation initiation factor 3, subunit K [Source:MGI Symbol;Acc:MGI:1921080]
ENSMUSG00000047888	1570	1969	1668	1667	1498	1620	1642	1292	1485	1748	1132	1476	1484	3.79561	4.85239	4.0592	3.87404	3.66115	3.75371	3.81456	3.05271	3.61244	3.63874	2.85159	3.62405	3.43861	1436.92	1673.97	-0.220028	0.0142038	Tnrc6b	15	80711313	80941085	+	23677	protein_coding	trinucleotide repeat containing 6b [Source:MGI Symbol;Acc:MGI:2443730]
ENSMUSG00000059208	1571	1481	1440	1494	1163	1329	1719	1672	1392	1876	1493	1554	1844	19.1291	18.3824	17.65	17.487	14.316	15.5098	20.1133	19.8973	17.0549	19.6689	18.9425	19.2174	21.5202	1619.42	1419.43	0.190338	0.0194163	Hnrnpm	17	33646233	33686860	-	4701	protein_coding	heterogeneous nuclear ribonucleoprotein M [Source:MGI Symbol;Acc:MGI:1926465]
ENSMUSG00000028944	1422	1668	1598	1565	1742	1826	1463	1775	1273	1456	1240	1493	1570	12.5612	15.0196	14.2093	13.2891	15.5563	15.4596	12.4184	15.324	11.315	11.0745	11.4134	13.3943	13.2923	1443.82	1643.73	-0.18715	0.0374551	Prkag2	5	24862744	25100642	-	6480	protein_coding	protein kinase, AMP-activated, gamma 2 non-catalytic subunit [Source:MGI Symbol;Acc:MGI:1336153]
ENSMUSG00000042390	1538	1637	1610	1631	1473	1678	1529	1431	1483	1786	1257	1426	1376	7.69351	8.34729	8.10695	7.84277	7.44896	8.04497	7.34963	6.99599	7.46453	7.69269	6.55183	7.24459	6.59711	1441.83	1600.98	-0.150768	0.0138909	Gatad2b	3	90293178	90363407	+	11443	protein_coding	GATA zinc finger domain containing 2B [Source:MGI Symbol;Acc:MGI:2443225]
ENSMUSG00000022956	1368	1441	1340	1506	1370	1334	1713	1791	1586	1772	1391	1453	1668	39.7088	42.6377	39.1534	42.0217	40.2019	37.1126	47.7802	50.8087	46.3231	44.2888	42.0714	42.8344	46.405	1596.11	1399.33	0.189973	0.00338364	Atp5o	16	91925214	91931687	-	1972	protein_coding	ATP synthase, H+ transporting, mitochondrial F1 complex, O subunit [Source:MGI Symbol;Acc:MGI:106341]
ENSMUSG00000094626	1476	1563	1521	1760	1582	1709	1238	1542	1105	1521	1298	1531	1555	17.3522	18.7308	17.9995	19.8897	18.8018	19.2564	13.9855	17.7171	13.0714	15.3967	15.9002	18.2797	17.5213	1375.55	1607.19	-0.224647	0.00912417	Tmem121b	6	120488939	120493807	-	4869	protein_coding	transmembrane protein 121B [Source:MGI Symbol;Acc:MGI:2136977]
ENSMUSG00000058441	1320	1346	1397	1435	1289	1419	1430	1446	1459	1944	1495	1535	1638	20.9942	21.8223	22.3659	21.9394	20.7254	21.6308	21.8551	22.4769	23.3493	26.6226	24.7757	24.7948	24.9694	1534.55	1373.02	0.160651	0.0104375	Panx2	15	89059734	89073567	+	3599	protein_coding	pannexin 2 [Source:MGI Symbol;Acc:MGI:1890615]
ENSMUSG00000038056	1484	1676	1506	1580	1484	1668	1456	1264	1566	1625	1356	1406	1337	4.18638	4.81956	4.27654	4.28459	4.23217	4.50988	3.9469	3.48492	4.44518	3.94718	3.98587	4.02825	3.61496	1406.74	1572.87	-0.161163	0.0210235	Kmt2c	5	25271798	25498783	-	20291	protein_coding	lysine (K)-specific methyltransferase 2C [Source:MGI Symbol;Acc:MGI:2444959]
ENSMUSG00000026458	1491	1004	1441	1274	1090	1339	1624	1069	1500	2177	1810	1359	1541	12.9864	8.914	12.6339	10.6666	9.59758	11.1778	13.5921	9.09975	13.146	16.3267	16.4266	12.0214	12.8641	1551.35	1277.69	0.28004	0.0301469	Ppfia4	1	134296783	134332928	-	6572	protein_coding	protein tyrosine phosphatase, receptor type, f polypeptide (PTPRF), interacting protein (liprin), alpha 4 [Source:MGI Symbol;Acc:MGI:1915757]
ENSMUSG00000041556	1336	1282	1192	1498	1260	1394	1498	1468	1469	1699	1414	1414	1765	59.3743	58.0776	53.3251	63.9958	56.6093	59.3771	63.9726	63.7616	65.6912	65.0151	65.4788	63.8216	75.1803	1505.73	1331.13	0.177701	0.00695099	Fbxo2	4	148160621	148166424	+	1288	protein_coding	F-box protein 2 [Source:MGI Symbol;Acc:MGI:2446216]
ENSMUSG00000025503	1401	1361	1311	1466	1293	1360	1407	1591	1334	1978	1427	1622	1632	36.9391	36.5793	34.7948	37.156	34.4645	34.3678	35.6477	40.9977	35.3914	44.9059	39.2041	43.4335	41.2416	1539.57	1370.83	0.167718	0.0197953	Taldo1	7	141392199	141402968	+	2171	protein_coding	transaldolase 1 [Source:MGI Symbol;Acc:MGI:1274789]
ENSMUSG00000043535	1422	1505	1557	1673	1429	1474	1483	1228	1325	1503	1215	1320	1494	7.15262	7.71669	7.88348	8.08926	7.26646	7.10603	7.16798	6.03678	6.70617	6.50959	6.36797	6.7432	7.20251	1343.05	1516.07	-0.174786	0.00752949	Setx	2	29124181	29182471	+	11380	protein_coding	senataxin [Source:MGI Symbol;Acc:MGI:2443480]
ENSMUSG00000016252	1324	1201	1287	1448	1221	1450	1444	1742	1358	1561	1664	1259	1620	43.159	39.9076	42.2304	45.3732	40.2368	45.3018	45.2314	55.4974	44.5427	43.8142	56.5192	41.6807	50.6134	1498.43	1325.64	0.176477	0.0411328	Atp5e	2	174461072	174464105	-	1756	protein_coding	ATP synthase, H+ transporting, mitochondrial F1 complex, epsilon subunit [Source:MGI Symbol;Acc:MGI:1855697]
ENSMUSG00000075702	1439	1096	1267	1317	1197	1270	1411	1555	1404	1699	1869	1259	1623	55.6178	43.1809	49.2939	48.9312	46.7705	47.0458	52.4046	58.7387	54.6026	56.5425	75.2699	49.4202	60.1227	1522.6	1269.19	0.262461	0.00681006	Selenom	11	3514684	3517351	+	1481	protein_coding	selenoprotein M [Source:MGI Symbol;Acc:MGI:2149786]
ENSMUSG00000067924	1094	1176	1395	1247	1282	1508	1497	1537	1558	1717	1841	1329	1243	50.8294	55.6972	65.2432	55.6943	60.2158	67.1526	66.8358	69.7931	72.838	68.6905	89.1272	62.7117	55.3523	1510.01	1288.05	0.22915	0.0277143	Rtl8b	X	53669177	53670408	-	1232	protein_coding	retrotransposon Gag like 8B [Source:MGI Symbol;Acc:MGI:3576504]
ENSMUSG00000046240	1547	1253	1163	1317	1263	1257	1230	1350	1596	1903	1503	1528	1481	26.4571	21.844	20.0214	21.6514	21.8364	20.604	20.2138	22.5646	27.4649	28.0233	26.7837	26.5401	24.2759	1486.49	1305.85	0.186965	0.0451807	Hepacam	9	37367351	37386575	+	3347	protein_coding	hepatocyte cell adhesion molecule [Source:MGI Symbol;Acc:MGI:1920177]
ENSMUSG00000033014	1430	1360	1507	1491	1537	1504	1387	1329	1353	1391	1132	1227	1228	8.34827	8.09334	8.85599	8.3673	9.07108	8.41535	7.78084	7.58275	7.94788	6.99224	6.88598	7.27497	6.8711	1271.1	1477.76	-0.217412	0.000460638	Trim33	3	103279293	103358775	+	9805	protein_coding	tripartite motif-containing 33 [Source:MGI Symbol;Acc:MGI:2137357]
ENSMUSG00000034647	1443	1808	1443	1626	1334	1442	1343	1200	1558	1523	1080	1323	1272	6.00807	7.67354	6.04781	6.50783	5.61499	5.75437	5.37322	4.88305	6.52723	5.46006	4.68545	5.59441	5.07601	1305.39	1523.29	-0.222648	0.0183332	Ankrd12	17	65965698	66077089	-	13748	protein_coding	ankyrin repeat domain 12 [Source:MGI Symbol;Acc:MGI:1914357]
ENSMUSG00000005510	1379	1325	1257	1342	1052	1278	1515	1566	1249	1637	1367	1253	1577	36.2422	35.4972	33.2544	33.9039	27.9506	32.1918	38.2607	40.2238	33.0298	37.0448	37.435	33.4447	39.7236	1425.41	1277.33	0.158373	0.0443883	Ndufs3	2	90894634	90904827	-	2178	protein_coding	NADH:ubiquinone oxidoreductase core subunit S3 [Source:MGI Symbol;Acc:MGI:1915599]
ENSMUSG00000070695	1268	1929	1564	1324	1238	1548	1544	1267	1390	1315	689	1141	1290	6.6315	10.2838	8.23365	6.65622	6.54542	7.75938	7.75942	6.47605	7.31476	5.92171	3.75466	6.06044	6.4662	1209.28	1486.88	-0.29798	0.0392077	Cntnap5a	1	115684756	116587323	+	10945	protein_coding	contactin associated protein-like 5A [Source:MGI Symbol;Acc:MGI:3643623]
ENSMUSG00000038845	1278	1304	1225	1336	1271	1348	1293	1379	1434	1648	1412	1368	1487	26.0799	27.1257	25.1637	26.2077	26.2208	26.3651	25.355	27.503	29.4454	28.9575	30.024	28.3522	29.0839	1407.67	1298.89	0.115916	0.0466958	Phb	11	95666957	95680773	+	2805	protein_coding	prohibitin [Source:MGI Symbol;Acc:MGI:97572]
ENSMUSG00000060803	1163	1299	1420	1320	1019	1189	1388	1429	1284	2070	1074	1408	1685	87.9411	100.127	108.085	95.9474	77.8953	86.1704	100.854	105.605	97.6946	134.776	84.6205	108.129	122.118	1440.96	1240.53	0.216475	0.04551	Gstp1	19	4035407	4037921	-	757	protein_coding	glutathione S-transferase, pi 1 [Source:MGI Symbol;Acc:MGI:95865]
ENSMUSG00000049252	1373	1553	1496	1427	1646	1686	1434	1428	1017	1210	907	1464	1261	3.3058	3.81159	3.62577	3.30276	4.00646	3.8907	3.31776	3.36028	2.46388	2.50853	2.27548	3.57992	2.90997	1225.64	1537.02	-0.326614	0.0030934	Lrp1b	2	40595246	42653624	-	23774	protein_coding	low density lipoprotein-related protein 1B (deleted in tumors) [Source:MGI Symbol;Acc:MGI:2151136]
ENSMUSG00000020674	1605	1264	1265	1406	1978	1914	1262	1365	1052	1118	1542	1381	1135	9.52239	7.64445	7.55483	8.01869	11.8637	10.8837	7.19482	7.91488	6.28029	5.71138	9.53266	8.32129	6.45407	1252.55	1577.3	-0.332904	0.0133303	Pxdn	12	29937608	30017658	+	9648	protein_coding	peroxidasin [Source:MGI Symbol;Acc:MGI:1916925]
ENSMUSG00000051339	1043	1342	1491	1587	1618	1960	1207	1366	1075	1272	786	1480	1489	5.52085	7.24107	7.94443	8.07506	8.65815	9.94356	6.1393	7.06665	5.72563	5.79746	4.33514	7.95627	7.55411	1217.27	1509.71	-0.310656	0.0275301	2900026A02Rik	5	113086323	113221236	-	10814	protein_coding	RIKEN cDNA 2900026A02 gene [Source:MGI Symbol;Acc:MGI:1920194]
ENSMUSG00000022450	1356	1139	1045	1341	1136	1462	1449	1768	1497	1665	1533	1395	1387	43.0977	36.9017	33.4329	40.9704	36.5004	44.5354	44.254	54.9184	47.8751	45.5656	50.7687	45.0292	42.2511	1503.88	1249.37	0.267193	0.00228716	Ndufa6	15	82350140	82354322	-	1801	protein_coding	NADH:ubiquinone oxidoreductase subunit A6 [Source:MGI Symbol;Acc:MGI:1914380]
ENSMUSG00000021290	1194	1161	1178	1541	1128	1361	1635	1814	1601	1565	1409	1338	1244	56.1593	55.6645	55.7733	69.6734	53.6354	61.3535	73.8967	83.3865	75.7708	63.3812	69.0538	63.9145	56.0796	1492.01	1263.16	0.239956	0.0140467	Atp5mpl	12	111961375	111966977	-	1217	protein_coding	ATP synthase membrane subunit 6.8PL [Source:MGI Symbol;Acc:MGI:1917507]
ENSMUSG00000072501	1363	1496	1295	1297	1633	1488	1387	1344	1340	1132	1287	1252	1064	4.47181	5.00319	4.27681	4.09048	5.41624	4.67901	4.37274	4.30951	4.4237	3.19788	4.39972	4.17174	3.34577	1243.39	1436.08	-0.208166	0.0375573	Phf20l1	15	66577560	66647976	+	17447	protein_coding	PHD finger protein 20-like 1 [Source:MGI Symbol;Acc:MGI:2444412]
ENSMUSG00000030213	1394	1408	1293	1442	1326	1252	1345	1030	1185	1389	1118	1318	1218	3.84995	3.96391	3.59463	3.82829	3.70221	3.31406	3.56948	2.78017	3.29309	3.30311	3.21731	3.69687	3.22409	1208.19	1358.93	-0.16958	0.0259637	Atf7ip	6	136506167	136610862	+	20726	protein_coding	activating transcription factor 7 interacting protein [Source:MGI Symbol;Acc:MGI:1858965]
ENSMUSG00000060924	1308	1716	1400	1284	1426	1351	1381	1102	1253	1172	1025	1369	1199	3.93439	5.26157	4.23897	3.71263	4.33624	3.89483	3.99165	3.2396	3.79239	3.03547	3.21257	4.18214	3.45665	1197.1	1422.89	-0.249345	0.0134152	Csmd1	8	15892537	17535586	-	19030	protein_coding	CUB and Sushi multiple domains 1 [Source:MGI Symbol;Acc:MGI:2137383]
ENSMUSG00000037876	1397	1290	1198	1338	1390	1552	1363	1229	1275	1279	1210	1261	1096	4.48692	4.22347	3.87322	4.131	4.51327	4.77757	4.20666	3.85784	4.12055	3.53713	4.04945	4.11332	3.37388	1226.8	1365.56	-0.155	0.0434406	Jmjd1c	10	67096125	67256326	+	17822	protein_coding	jumonji domain containing 1C [Source:MGI Symbol;Acc:MGI:1918614]
ENSMUSG00000053398	1374	1179	1093	1254	987	1133	1174	1187	1504	1674	1217	1440	1398	31.6369	27.6726	25.3332	27.7557	22.9746	25.0035	25.9756	26.7115	34.8456	33.1888	29.1982	33.6741	30.8519	1346.3	1174.76	0.196663	0.0392398	Phgdh	3	98313170	98339990	-	2486	protein_coding	3-phosphoglycerate dehydrogenase [Source:MGI Symbol;Acc:MGI:1355330]
ENSMUSG00000063887	1460	1478	1472	1121	1323	1346	1282	1315	1200	1364	1095	1178	1185	6.2265	6.42531	6.3192	4.59561	5.70395	5.50174	5.25374	5.48097	5.1495	5.0088	4.86591	5.10225	4.84369	1210.19	1375.12	-0.184115	0.024929	Nlgn1	3	25426215	26332460	-	13422	protein_coding	neuroligin 1 [Source:MGI Symbol;Acc:MGI:2179435]
ENSMUSG00000059734	1034	1276	1147	1256	1131	1244	1300	1456	1320	1487	1291	1216	1358	61.4614	77.3145	68.6291	71.766	67.9625	70.8706	74.2532	84.5832	78.9494	76.1065	79.959	73.4077	77.3657	1324.47	1186.01	0.159203	0.0179172	Ndufs8	19	3908870	3912717	-	963	protein_coding	NADH:ubiquinone oxidoreductase core subunit S8 [Source:MGI Symbol;Acc:MGI:2385079]
ENSMUSG00000037570	1106	1200	1258	1271	1116	1176	1158	1431	1389	1515	1429	1262	1337	18.0572	19.9713	20.6747	19.9475	18.4198	18.4021	18.1675	22.8337	22.8187	21.2979	24.3101	20.9258	20.9216	1339.39	1192.86	0.16694	0.0283588	Mcrs1	15	99242817	99251961	-	3506	protein_coding	microspherule protein 1 [Source:MGI Symbol;Acc:MGI:1858420]
ENSMUSG00000022951	1170	1162	1124	1281	1040	1339	1290	1321	1288	1479	1279	1233	1446	21.7089	21.978	20.9934	22.8481	19.5079	23.8121	23.0002	23.955	24.0471	23.6292	24.7276	23.235	25.7151	1311.25	1189.39	0.140442	0.0272021	Rcan1	16	92391953	92470867	-	3085	protein_coding	regulator of calcineurin 1 [Source:MGI Symbol;Acc:MGI:1890564]
ENSMUSG00000014164	1122	1339	1283	1415	1471	1601	1134	1450	1015	1213	979	1299	1259	8.77145	10.6706	10.0964	10.6336	11.6256	11.9959	8.51885	11.0787	7.98431	8.16522	7.97481	10.3137	9.43347	1173.55	1376.21	-0.229943	0.0225535	Klhl3	13	58000228	58113592	-	7322	protein_coding	kelch-like 3 [Source:MGI Symbol;Acc:MGI:2445185]
ENSMUSG00000034201	1067	987	1092	1215	1051	1087	1115	1170	1136	1469	1156	1182	1501	10.0125	9.44113	10.3149	10.9598	9.97024	9.77624	10.0541	10.7301	10.7263	11.8694	11.303	11.2648	13.4998	1223.87	1086.96	0.171248	0.026239	Gas2l1	11	5054132	5065327	-	6100	protein_coding	growth arrest-specific 2 like 1 [Source:MGI Symbol;Acc:MGI:1926176]
ENSMUSG00000042197	1277	1494	1263	1229	1342	1295	1321	1252	1158	1259	918	1113	1087	4.61499	5.50376	4.59459	4.26952	4.90295	4.48553	4.58747	4.42207	4.21097	3.91773	3.45686	4.08509	3.7651	1137.73	1323.98	-0.218491	0.00927834	Zfp451	1	33761545	33814595	-	15839	protein_coding	zinc finger protein 451 [Source:MGI Symbol;Acc:MGI:2137896]
ENSMUSG00000075470	1258	1377	1318	1301	1314	1301	1186	1169	1125	1343	940	1161	1164	10.8382	12.0932	11.4303	10.7746	11.4445	10.7429	9.81868	9.84315	9.75268	9.96284	8.4385	10.1587	9.61166	1133.95	1317.91	-0.216458	0.000639731	Alg10b	15	90224311	90233471	+	6644	protein_coding	asparagine-linked glycosylation 10B (alpha-1,2-glucosyltransferase) [Source:MGI Symbol;Acc:MGI:2146159]
ENSMUSG00000021497	1111	1052	1206	1109	1181	1116	1251	1317	1227	1464	1168	1232	1270	14.4995	13.9953	15.8435	13.9129	15.5817	13.9594	15.6887	16.7983	16.113	16.4516	15.8833	16.3296	15.8858	1253.25	1134.56	0.143776	0.0141432	Txndc15	13	55714650	55726227	+	4386	protein_coding	thioredoxin domain containing 15 [Source:MGI Symbol;Acc:MGI:1916922]
ENSMUSG00000028176	1410	1478	1149	1384	1216	1367	1109	1095	1013	1420	1033	1146	1111	8.22229	8.7857	6.74461	7.75812	7.16856	7.64022	6.21434	6.24063	5.94396	7.13002	6.27672	6.7871	6.20947	1110.55	1339.62	-0.270254	0.000404747	Lrrc7	3	158082891	158562221	-	9816	protein_coding	leucine rich repeat containing 7 [Source:MGI Symbol;Acc:MGI:2676665]
ENSMUSG00000003402	1012	1111	1097	1163	1161	1197	1190	1195	1152	1479	1177	1229	1376	13.5504	15.164	14.7857	14.9692	15.7155	15.3614	15.3112	15.638	15.5209	17.0517	16.4213	16.7128	17.6587	1234.11	1127.9	0.129969	0.0388655	Prkcsh	9	22002806	22014222	+	4275	protein_coding	protein kinase C substrate 80K-H [Source:MGI Symbol;Acc:MGI:107877]
ENSMUSG00000032525	1307	1368	1096	1327	1158	1495	1303	848	1369	1147	1148	1017	1054	3.51521	3.75051	2.96722	3.43078	3.14853	3.85372	3.36751	2.22901	3.70486	2.65624	3.21719	2.77794	2.71696	1110.94	1295.9	-0.222439	0.0460252	Nktr	9	121719169	121756843	+	21283	protein_coding	natural killer tumor recognition sequence [Source:MGI Symbol;Acc:MGI:97346]
ENSMUSG00000038642	1278	1040	956	1183	1127	1053	1041	1263	1413	1466	1395	1219	1248	53.869	44.6859	40.563	47.9336	48.0238	42.5403	42.1647	52.0299	59.9299	53.2073	61.2691	52.1841	50.4185	1273.05	1110.82	0.19648	0.0399684	Ctss	3	95526786	95556403	+	1358	protein_coding	cathepsin S [Source:MGI Symbol;Acc:MGI:107341]
ENSMUSG00000037138	1198	1268	1340	1254	1343	1486	1039	1132	899	1264	917	1204	1156	10.3058	11.1192	11.6036	10.3698	11.6795	12.252	8.58876	9.51728	7.78176	9.3627	8.21966	10.5191	9.53126	1067.34	1320.02	-0.30641	0.00018402	Aff3	1	38177326	38664955	-	6654	protein_coding	AF4/FMR2 family, member 3 [Source:MGI Symbol;Acc:MGI:106927]
ENSMUSG00000038141	1192	1174	1269	1299	1095	1354	1232	1087	1004	1334	1047	1066	1217	10.4202	10.4615	11.1667	10.9158	9.67694	11.3444	10.349	9.28688	8.83133	10.0412	9.53686	9.46417	10.1966	1119.55	1234.52	-0.140864	0.0310546	Tmem181a	17	6256860	6308314	+	6548	protein_coding	transmembrane protein 181A [Source:MGI Symbol;Acc:MGI:1924356]
ENSMUSG00000040761	1182	1240	1288	1385	1117	1383	1037	817	960	1352	997	1259	1250	4.80226	5.13545	5.26753	5.4091	4.58781	5.38535	4.04852	3.24408	3.92457	4.7297	4.22068	5.19493	4.86749	1075.55	1269.77	-0.239458	0.0181202	Spen	4	141467890	141538597	-	14089	protein_coding	spen family transcription repressor [Source:MGI Symbol;Acc:MGI:1891706]
ENSMUSG00000114797	1287	1238	1271	1221	1394	1209	1225	1218	1123	1170	820	932	1144	5.77889	5.6665	5.7448	5.27022	6.32781	5.20303	5.28557	5.34508	5.07386	4.52356	3.83653	4.25019	4.92333	1070.01	1276.73	-0.254535	0.00422022	Gm49336	14	60205282	60251507	-	12748	protein_coding	predicted gene, 49336 [Source:MGI Symbol;Acc:MGI:6121524]
ENSMUSG00000041560	1028	895	1112	1135	985	1185	1046	1104	1059	1434	1443	1202	1353	15.296	13.5749	16.6554	16.2341	14.8165	16.8993	14.9557	16.0545	15.8553	18.3723	22.3723	18.1642	19.2953	1215.07	1059.59	0.197274	0.0441093	Nop53	7	15936183	15946074	-	3847	protein_coding	NOP53 ribosome biogenesis factor [Source:MGI Symbol;Acc:MGI:2154441]
ENSMUSG00000034863	1034	749	1085	1007	1120	1085	1116	1168	975	1312	1297	1238	1268	8.64427	6.3829	9.13063	8.09253	9.46565	8.69364	8.96524	9.54315	8.20173	9.44431	11.2981	10.5113	10.16	1177.92	1017.03	0.211697	0.0341735	Ano8	8	71476019	71485963	-	6847	protein_coding	anoctamin 8 [Source:MGI Symbol;Acc:MGI:2687327]
ENSMUSG00000058656	1334	1298	1147	1337	1116	1221	1205	1093	1157	1368	912	1018	973	8.22575	8.15874	7.11945	7.92498	6.95679	7.21605	7.13997	6.5869	7.17871	7.26331	5.85968	6.3752	5.75042	1081.93	1247.29	-0.204864	0.0115792	Samd12	15	53453810	53902537	-	9283	protein_coding	sterile alpha motif domain containing 12 [Source:MGI Symbol;Acc:MGI:2444518]
ENSMUSG00000029705	1205	914	993	1042	868	1075	1196	974	1390	1665	1345	1060	1016	3.44464	2.66337	2.85739	2.86333	2.50843	2.9453	3.28532	2.72118	3.99821	4.09827	4.00626	3.07744	2.78367	1212.1	1019.71	0.249364	0.0313691	Cux1	5	136248135	136567490	-	20024	protein_coding	cut-like homeobox 1 [Source:MGI Symbol;Acc:MGI:88568]
ENSMUSG00000071076	1047	986	1094	862	943	1155	1220	1087	1016	1423	1123	1230	1219	35.9301	34.4919	37.7914	28.4359	32.7151	37.989	40.2311	36.4571	35.0832	42.048	40.156	42.869	40.0943	1166.5	1019.08	0.195092	0.0187103	Jund	8	70698949	70700616	+	1668	protein_coding	jun D proto-oncogene [Source:MGI Symbol;Acc:MGI:96648]
ENSMUSG00000046215	1136	863	1046	1138	963	1133	1174	1266	1007	1362	1293	1213	1274	64.3821	49.857	59.6735	61.9978	55.1744	61.5433	63.9359	70.1232	57.4261	66.4649	76.3562	69.819	69.2027	1207.25	1049.45	0.201814	0.0154754	Rprml	11	103649570	103650579	+	1010	protein_coding	reprimo-like [Source:MGI Symbol;Acc:MGI:2144486]
ENSMUSG00000005533	1074	1522	1052	1327	1218	1229	977	861	1070	1250	982	1194	1067	3.6613	5.28901	3.61003	4.3486	4.19762	4.01557	3.20049	2.86864	3.67036	3.66919	3.48821	4.13392	3.48629	1039.59	1242.77	-0.257549	0.0127469	Igf1r	7	67952827	68233668	+	16791	protein_coding	insulin-like growth factor I receptor [Source:MGI Symbol;Acc:MGI:96433]
ENSMUSG00000055850	1119	1013	979	989	1027	1102	1180	1274	1061	1383	1137	1084	1176	22.3961	20.6671	19.7237	19.0277	20.7796	21.1392	22.6941	24.9203	21.3673	23.8338	23.7116	22.0342	22.5588	1163.65	1042.67	0.15859	0.0137062	Rnf181	6	72359714	72366956	-	2860	protein_coding	ring finger protein 181 [Source:MGI Symbol;Acc:MGI:1913760]
ENSMUSG00000040209	1052	1312	1244	1283	1042	1123	1066	1033	1096	1125	846	1027	1127	3.9474	5.01832	4.69872	4.62775	3.95265	4.03868	3.84364	3.78824	4.13809	3.63477	3.30769	3.91374	4.0531	1027.79	1181.37	-0.200839	0.0151515	Zfp704	3	9427020	9610085	-	15255	protein_coding	zinc finger protein 704 [Source:MGI Symbol;Acc:MGI:2180715]
ENSMUSG00000074305	1103	1129	1067	1211	1261	1431	1154	1175	987	1156	836	1016	1013	5.11189	5.3337	4.97776	5.39507	5.90807	6.35638	5.13927	5.32212	4.60274	4.6131	4.03712	4.78218	4.49969	1029.12	1203.9	-0.226275	0.00691194	Peak1	9	56201126	56418067	-	12351	protein_coding	pseudopodium-enriched atypical kinase 1 [Source:MGI Symbol;Acc:MGI:2442366]
ENSMUSG00000039041	1003	1019	1069	1041	932	994	1015	1125	939	1442	1105	1235	1320	12.8815	13.3404	13.82	12.8518	12.1006	12.2353	12.5263	14.1208	12.1346	15.9463	14.7872	16.1086	16.2482	1146.6	1014.21	0.177229	0.039064	Adrm1	2	180171485	180176286	+	4457	protein_coding	adhesion regulating molecule 1 [Source:MGI Symbol;Acc:MGI:1929289]
ENSMUSG00000021112	1104	1220	1053	1148	1217	1169	1303	1016	975	1129	835	961	1093	7.19998	8.11055	6.9128	7.19699	8.02375	7.30702	8.16575	6.47585	6.39823	6.33993	5.67424	6.36519	6.83202	1025.1	1157.25	-0.174653	0.0399264	Mpp5	12	78748907	78840714	+	8777	protein_coding	membrane protein, palmitoylated 5 (MAGUK p55 subfamily member 5) [Source:MGI Symbol;Acc:MGI:1927339]
ENSMUSG00000035623	1101	1185	1157	1118	1013	1277	1115	1001	1119	1191	783	1031	1023	3.31018	3.63171	3.50155	3.23112	3.07892	3.67975	3.22128	2.9413	3.38522	3.08322	2.45293	3.1481	2.94786	1018.3	1146.24	-0.170569	0.0374694	Rsf1	7	97579889	97692778	+	19039	protein_coding	remodeling and spacing factor 1 [Source:MGI Symbol;Acc:MGI:2682305]
ENSMUSG00000057963	935	950	987	1156	784	972	1122	1065	1214	1363	908	935	1269	16.1206	16.6964	17.1297	19.1591	13.665	16.062	18.5889	17.9457	21.0611	20.2346	16.3123	16.3722	20.97	1102.39	966.833	0.189468	0.043694	Itpk1	12	102568582	102704930	-	3320	protein_coding	inositol 1,3,4-triphosphate 5/6 kinase [Source:MGI Symbol;Acc:MGI:2446159]
ENSMUSG00000049606	1108	1171	1102	1125	1271	1061	1232	1040	995	1117	853	933	1042	4.5299	4.88016	4.53517	4.42129	5.25314	4.15746	4.84005	4.1555	4.09322	3.93216	3.63377	3.87397	4.08304	1011.59	1145.85	-0.179469	0.0267268	Zfp644	5	106616739	106697287	-	14001	protein_coding	zinc finger protein 644 [Source:MGI Symbol;Acc:MGI:1277212]
ENSMUSG00000040929	903	1990	1220	863	1177	1123	1090	928	1269	884	633	978	949	4.6845	10.5234	6.37086	4.30361	6.17272	5.58366	5.43365	4.70505	6.62415	3.94872	3.42167	5.15276	4.71855	947.535	1223.44	-0.368637	0.040392	Rfx3	19	27761721	28011166	-	11034	protein_coding	regulatory factor X, 3 (influences HLA class II expression) [Source:MGI Symbol;Acc:MGI:106582]
ENSMUSG00000039473	1056	1138	1047	1176	1141	1193	1015	919	974	1183	1013	1056	1056	7.30738	8.02728	7.29302	7.82262	7.98193	7.91229	6.74922	6.21519	6.78187	7.04873	7.30409	7.42143	7.00372	1013.64	1129.52	-0.156325	0.0138066	Ubn1	16	5050057	5086289	+	8272	protein_coding	ubinuclein 1 [Source:MGI Symbol;Acc:MGI:1891307]
ENSMUSG00000033943	1145	1110	1049	1205	1111	1141	1143	987	983	1207	976	944	985	4.27256	4.22216	3.94023	4.32232	4.19104	4.08068	4.09844	3.59949	3.69088	3.8781	3.79482	3.57751	3.52278	1013.44	1131.26	-0.158476	0.00877696	Mga	2	119897228	119969581	+	15340	protein_coding	MAX gene associated [Source:MGI Symbol;Acc:MGI:1352483]
ENSMUSG00000071655	1026	976	973	924	871	1004	1005	1151	985	1354	1095	1126	1172	54.9901	53.3231	52.4944	47.6054	47.1932	51.5744	51.7598	60.2911	53.121	62.4862	61.1519	61.2916	60.2049	1106.61	966.641	0.195272	0.0071348	Ubxn1	19	8871559	8875663	+	1068	protein_coding	UBX domain protein 1 [Source:MGI Symbol;Acc:MGI:1289301]
ENSMUSG00000043019	1123	1172	1153	1089	1044	1214	1111	1010	1142	1191	809	907	1045	10.0739	10.7171	10.4115	9.39062	9.4677	10.4376	9.57686	8.85486	10.3081	9.19941	7.56183	8.26328	8.98468	1011.14	1137.43	-0.169493	0.0314096	Edem3	1	151755371	151822051	+	6381	protein_coding	ER degradation enhancer, mannosidase alpha-like 3 [Source:MGI Symbol;Acc:MGI:1914217]
ENSMUSG00000058006	1184	1263	895	1119	1260	1115	1181	789	1074	986	921	858	953	3.10375	3.37495	2.36168	2.81976	3.33911	2.80139	2.97492	2.0214	2.83291	2.22557	2.51567	2.28427	2.39439	951.163	1145.18	-0.267869	0.0128147	Mdn1	4	32657119	32775217	+	21836	protein_coding	midasin AAA ATPase 1 [Source:MGI Symbol;Acc:MGI:1926159]
ENSMUSG00000039068	1117	1086	1069	1228	1015	1198	1058	1105	993	1031	1000	1053	976	5.56034	5.51069	5.3566	5.87616	5.10786	5.71569	5.06085	5.3759	4.97382	4.41912	5.18689	5.32356	4.65656	1016.25	1122.4	-0.144028	0.036014	Zzz3	3	152395473	152462826	+	11499	protein_coding	zinc finger, ZZ domain containing 3 [Source:MGI Symbol;Acc:MGI:1920453]
ENSMUSG00000041881	973	1011	994	1059	817	1101	1182	1296	1099	1283	1151	1107	1022	32.7429	34.6803	33.6708	34.2568	27.794	35.5104	38.2218	42.6236	37.213	37.1757	40.3588	37.8336	32.9626	1144.27	995.649	0.200431	0.0114111	Ndufa7	17	33824591	33838316	+	1701	protein_coding	NADH:ubiquinone oxidoreductase subunit A7 [Source:MGI Symbol;Acc:MGI:1913666]
ENSMUSG00000025204	975	871	987	1029	877	879	1123	1349	990	1176	1019	1003	1253	17.74	16.1546	18.0771	17.9975	16.1315	15.3286	19.6345	23.9885	18.125	18.4241	19.3189	18.5343	21.8508	1111.27	940.234	0.241128	0.00428633	Ndufb8	19	44548572	44555440	-	3146	protein_coding	NADH:ubiquinone oxidoreductase subunit B8 [Source:MGI Symbol;Acc:MGI:1914514]
ENSMUSG00000037434	1080	1008	1401	1028	1140	1020	989	1108	877	1115	901	1019	1005	11.7888	11.2159	15.3938	10.7866	12.5798	10.6711	10.3736	11.8202	9.63248	10.4797	10.2478	11.2965	10.5143	984.773	1119.27	-0.184523	0.0470361	Slc30a1	1	191906767	191913247	+	5244	protein_coding	solute carrier family 30 (zinc transporter), member 1 [Source:MGI Symbol;Acc:MGI:1345281]
ENSMUSG00000026313	872	1195	1143	1038	1362	1161	951	1038	961	1052	806	1035	924	3.15653	4.40951	4.16489	3.61192	4.9842	4.02801	3.30799	3.67225	3.50034	3.27898	3.0401	3.80505	3.20577	950.807	1134.66	-0.254985	0.011101	Hdac4	1	91928779	92195699	-	15813	protein_coding	histone deacetylase 4 [Source:MGI Symbol;Acc:MGI:3036234]
ENSMUSG00000000861	1128	727	928	1058	805	862	1229	907	1138	1604	1229	959	900	4.9008	3.21974	4.05853	4.41866	3.53572	3.58946	5.13097	3.85129	4.975	6.00054	5.56376	4.23158	3.74772	1114.55	920.993	0.275295	0.0313057	Bcl11a	11	24078056	24174123	+	13175	protein_coding	B cell CLL/lymphoma 11A (zinc finger protein) [Source:MGI Symbol;Acc:MGI:106190]
ENSMUSG00000068284	1124	1243	967	1168	1193	1061	1040	1037	1069	1108	707	967	903	4.93019	5.55773	4.2696	4.92479	5.29009	4.46043	4.3835	4.44547	4.71811	4.18472	3.23129	4.30775	3.79623	957.894	1131.66	-0.240271	0.0119321	Usf3	16	44173246	44227465	+	13050	protein_coding	upstream transcription factor family member 3 [Source:MGI Symbol;Acc:MGI:2685454]
ENSMUSG00000031540	980	1177	1061	1184	1039	1223	972	845	1056	1167	849	1018	965	6.11071	7.48118	6.65954	7.09683	6.54946	7.30896	5.824	5.14948	6.62556	6.26563	5.5161	6.44673	5.76713	964.26	1114.54	-0.208946	0.00887033	Kat6a	8	22859535	22943259	+	9180	protein_coding	K(lysine) acetyltransferase 6A [Source:MGI Symbol;Acc:MGI:2442415]
ENSMUSG00000030741	1022	934	859	1017	858	907	1110	1019	898	1141	1104	955	1268	15.7811	14.7015	13.3519	15.0957	13.3936	13.4232	16.4702	15.378	13.9526	15.1705	17.7629	14.9767	18.766	1052.95	936.573	0.168899	0.0460867	Spns1	7	126370060	126377450	-	3707	protein_coding	spinster homolog 1 [Source:MGI Symbol;Acc:MGI:1920908]
ENSMUSG00000033938	834	888	969	1007	783	1067	1000	1256	946	1089	1147	1094	1273	10.5571	11.4583	12.3471	12.2533	10.0199	12.9451	12.1637	15.5385	12.0493	11.8695	15.1286	14.0644	15.4445	1099.25	927.1	0.245319	0.0108496	Ndufb7	8	83566671	83571626	+	4522	protein_coding	NADH:ubiquinone oxidoreductase subunit B7 [Source:MGI Symbol;Acc:MGI:1914166]
ENSMUSG00000024158	962	1058	901	1024	802	885	1078	1206	1036	1178	914	997	1142	28.8606	32.3552	27.2093	29.5309	24.3237	25.447	31.0769	35.3605	31.2739	30.4301	28.5716	30.3774	32.837	1059.68	942.913	0.168575	0.0385804	Hagh	17	24840143	24864450	+	1908	protein_coding	hydroxyacyl glutathione hydrolase [Source:MGI Symbol;Acc:MGI:95745]
ENSMUSG00000005125	1143	844	787	906	952	831	982	866	1103	1434	1083	950	1169	9.91913	7.46618	6.87489	7.55793	8.35197	6.91182	8.18896	7.34491	9.63155	10.7153	9.79298	8.37292	9.7232	1062.23	915.033	0.215457	0.0470738	Ndrg1	15	66929318	66969640	-	6596	protein_coding	N-myc downstream regulated gene 1 [Source:MGI Symbol;Acc:MGI:1341799]
ENSMUSG00000047446	1171	1114	974	1193	1216	1163	950	1267	962	748	840	1113	853	8.70398	8.44063	7.28758	8.5241	9.13733	8.28523	6.78538	9.20404	7.19497	4.78731	6.50578	8.40199	6.07683	952.08	1143.09	-0.264186	0.0331647	Arl4a	12	40005447	40038025	-	7701	protein_coding	ADP-ribosylation factor-like 4A [Source:MGI Symbol;Acc:MGI:99437]
ENSMUSG00000025958	1045	1178	1058	1192	1033	1119	1050	930	1041	1051	800	928	915	4.35286	5.00186	4.43616	4.77289	4.34994	4.46737	4.20279	3.78601	4.36317	3.76955	3.47222	3.92584	3.65297	942.954	1108.63	-0.233535	0.00132956	Creb1	1	64532645	64604548	+	13742	protein_coding	cAMP responsive element binding protein 1 [Source:MGI Symbol;Acc:MGI:88494]
ENSMUSG00000025137	907	812	862	968	1000	906	969	968	934	1176	1091	978	1236	11.9461	10.9019	11.4285	12.2558	13.3151	11.437	12.264	12.4605	12.3782	13.3369	14.9728	13.0823	15.6029	1032.75	912.81	0.178026	0.0297821	Pcyt2	11	120610087	120617936	-	4346	protein_coding	phosphate cytidylyltransferase 2, ethanolamine [Source:MGI Symbol;Acc:MGI:1915921]
ENSMUSG00000023020	908	942	961	947	910	932	1091	1238	890	1148	992	944	1142	71.8879	76.0237	76.5873	72.0721	72.8343	70.7212	83.0012	95.7925	70.9011	78.2601	81.8353	75.9045	86.6569	1044.99	937.586	0.156613	0.0392174	Cox14	15	99725618	99728136	+	723	protein_coding	cytochrome c oxidase assembly protein 14 [Source:MGI Symbol;Acc:MGI:1913629]
ENSMUSG00000033671	1123	1147	1002	1241	1019	983	1074	763	1054	1059	819	913	916	3.89115	4.05126	3.49485	4.13349	3.56941	3.26449	3.57596	2.58383	3.67478	3.15953	2.95693	3.21288	3.04201	926.382	1090.54	-0.235334	0.0112472	Cep350	1	155844964	155973255	-	16520	protein_coding	centrosomal protein 350 [Source:MGI Symbol;Acc:MGI:1921331]
ENSMUSG00000025278	1113	1072	893	988	1176	1106	959	864	963	1144	968	867	971	6.92644	6.80045	5.59409	5.91043	7.39855	6.59681	5.73486	5.25496	6.03023	6.13013	6.27696	5.47974	5.79163	945.342	1063.04	-0.169154	0.0352043	Flnb	14	7817957	7951588	+	9198	protein_coding	filamin, beta [Source:MGI Symbol;Acc:MGI:2446089]
ENSMUSG00000029924	881	1056	1027	1018	1101	1114	1001	956	831	1060	733	876	1073	9.32324	11.3916	10.9402	10.3559	11.7789	11.299	10.1792	9.88758	8.84882	9.65886	8.08266	9.41502	10.8832	914.558	1037.29	-0.181279	0.0306221	Slc37a3	6	39334773	39377675	-	5409	protein_coding	solute carrier family 37 (glycerol-3-phosphate transporter), member 3 [Source:MGI Symbol;Acc:MGI:1919394]
ENSMUSG00000081344	1096	799	1090	891	762	520	1427	1808	1707	1298	1267	797	764	366.879	272.639	367.284	286.706	257.865	166.832	459.014	591.496	574.961	374.124	441.924	270.954	245.116	1277.17	865.793	0.56087	0.023783	Gm14303	2	172509521	172509691	-	171	processed_pseudogene	predicted gene 14303 [Source:MGI Symbol;Acc:MGI:3651379]
ENSMUSG00000002379	895	845	926	984	790	928	1130	1150	958	1140	954	928	1037	46.9147	45.1513	48.8607	49.5824	41.8637	46.6227	56.9185	58.9148	50.5294	51.454	52.1066	49.4037	52.0992	1024.24	897.699	0.190179	0.00650475	Ndufa11	17	56717767	56722141	+	1092	protein_coding	NADH:ubiquinone oxidoreductase subunit A11 [Source:MGI Symbol;Acc:MGI:1917125]
ENSMUSG00000017664	895	883	894	856	881	999	945	1000	987	1104	1053	1090	934	13.0891	13.1637	13.161	12.0339	13.0253	14.0029	13.2803	14.2932	14.5244	13.9022	16.0463	16.1897	13.0919	1001.54	905.004	0.145736	0.048008	Slc35c2	2	165276554	165287869	-	3914	protein_coding	solute carrier family 35, member C2 [Source:MGI Symbol;Acc:MGI:2385166]
ENSMUSG00000029819	1087	720	985	1095	606	764	958	1083	981	1198	1109	1006	1215	109.931	74.2254	100.275	106.452	61.9568	74.0541	93.0994	107.044	99.8283	104.322	116.864	103.327	117.77	1060.96	878.815	0.271618	0.0324241	Npy	6	49822710	49829507	+	566	protein_coding	neuropeptide Y [Source:MGI Symbol;Acc:MGI:97374]
ENSMUSG00000024944	868	717	916	993	781	833	984	1045	876	1115	1003	961	1071	17.1862	14.4713	18.2566	18.8998	15.6328	15.8077	18.7217	20.2217	17.4525	19.0092	20.6928	19.3246	20.3243	991.043	854.037	0.214427	0.00697317	Arl2	19	6134374	6141406	-	2891	protein_coding	ADP-ribosylation factor-like 2 [Source:MGI Symbol;Acc:MGI:1928393]
ENSMUSG00000022292	1044	985	1003	1091	1082	946	1018	1035	883	1020	683	811	881	6.54256	6.29233	6.3272	6.57232	6.85487	5.68201	6.13034	6.33911	5.56802	5.50397	4.45992	5.16171	5.29164	886.973	1029.98	-0.215269	0.0126329	Rrm2b	15	37923952	37961318	-	9134	protein_coding	ribonucleotide reductase M2 B (TP53 inducible) [Source:MGI Symbol;Acc:MGI:2155865]
ENSMUSG00000032060	1033	750	695	1095	763	729	916	728	1244	1508	1082	918	1063	39.9798	29.589	27.0762	40.7381	29.8531	27.0415	34.0663	27.5367	48.4455	50.2539	43.6341	36.0835	39.4312	1043.76	846.662	0.301992	0.0355186	Cryab	9	50751325	50756636	+	1479	protein_coding	crystallin, alpha B [Source:MGI Symbol;Acc:MGI:88516]
ENSMUSG00000008575	637	1631	1043	1010	1023	999	791	880	908	903	702	789	967	2.43783	6.36277	4.01801	3.71563	3.95789	3.66432	2.90891	3.29145	3.49657	2.97564	2.79937	3.06667	3.54697	834.227	1064.39	-0.35141	0.021768	Nfib	4	82290173	82705750	-	14957	protein_coding	nuclear factor I/B [Source:MGI Symbol;Acc:MGI:103188]
ENSMUSG00000033902	985	919	919	973	857	1100	956	801	763	858	785	894	911	7.4168	7.05382	6.96561	7.04272	6.52358	7.93847	6.91716	5.89459	5.78093	5.56284	6.15898	6.83666	6.57455	839.41	961.837	-0.196844	0.0113457	Mapkbp1	2	119972699	120027408	+	7602	protein_coding	mitogen-activated protein kinase binding protein 1 [Source:MGI Symbol;Acc:MGI:1347004]
ENSMUSG00000035342	796	743	817	864	858	949	927	939	759	1125	904	1008	1037	15.5987	14.842	16.1162	16.2756	16.9976	17.8241	17.4561	17.9839	14.9662	18.9827	18.4588	20.0615	19.477	939.638	840.47	0.160892	0.0451011	Lzts2	19	45015176	45027104	+	2921	protein_coding	leucine zipper, putative tumor suppressor 2 [Source:MGI Symbol;Acc:MGI:2385095]
ENSMUSG00000038291	1189	713	706	911	651	732	1017	820	989	1348	1247	836	899	15.3288	9.37008	9.16206	11.2899	8.48459	9.04483	12.599	10.3319	12.8296	14.9639	16.7514	10.946	11.1084	1003.84	820.065	0.291711	0.0443827	Snx25	8	46033261	46152159	-	4440	protein_coding	sorting nexin 25 [Source:MGI Symbol;Acc:MGI:2142610]
ENSMUSG00000022311	937	826	1001	888	1010	1189	986	842	872	939	761	742	726	3.17705	2.85491	3.4165	2.8943	3.46203	3.86394	3.21256	2.79021	2.97505	2.74144	2.68861	2.55514	2.35933	823.727	978.368	-0.248266	0.00818287	Csmd3	15	47580637	48792063	-	16882	protein_coding	CUB and Sushi multiple domains 3 [Source:MGI Symbol;Acc:MGI:2386403]
ENSMUSG00000032625	1296	1104	908	894	904	930	803	900	869	1152	893	767	656	5.40034	4.68936	3.8086	3.58097	3.80811	3.71418	3.2153	3.66522	3.64359	4.1333	3.87728	3.24592	2.61991	846.432	1011.94	-0.257429	0.0324781	Thsd7a	6	12311610	12749410	-	13737	protein_coding	thrombospondin, type I, domain containing 7A [Source:MGI Symbol;Acc:MGI:2685683]
ENSMUSG00000024948	916	552	847	826	757	861	1036	838	855	1142	1213	778	982	7.88939	4.84636	7.34335	6.83872	6.59126	7.10747	8.57427	7.05396	7.40981	8.4692	10.886	6.8054	8.10637	961.761	795.431	0.273781	0.0267939	Map4k2	19	6341135	6355615	+	6646	protein_coding	mitogen-activated protein kinase kinase kinase kinase 2 [Source:MGI Symbol;Acc:MGI:1346883]
ENSMUSG00000006058	880	743	803	846	900	874	918	945	773	1078	935	975	1098	18.8167	16.1949	17.2838	17.3891	19.4548	17.9116	18.8622	19.7484	16.6315	19.8476	20.832	21.1734	22.5024	943.716	844.381	0.160462	0.0471204	Snf8	11	96034885	96047430	+	2677	protein_coding	SNF8, ESCRT-II complex subunit, homolog (S. cerevisiae) [Source:MGI Symbol;Acc:MGI:1343161]
ENSMUSG00000006717	719	823	841	891	762	829	932	1148	942	1002	757	955	906	55.3177	64.5451	65.132	65.8961	59.2673	61.1299	68.9034	86.3213	72.9255	66.3791	60.6862	74.6216	66.8083	933.104	813.916	0.197072	0.0239369	Acot13	13	24817948	24831540	-	744	protein_coding	acyl-CoA thioesterase 13 [Source:MGI Symbol;Acc:MGI:1914084]
ENSMUSG00000021831	914	881	940	895	967	953	869	848	887	1021	778	741	748	9.89941	9.72674	10.2484	9.31823	10.588	9.89282	9.04425	8.97635	9.66674	9.52177	8.78015	8.15093	7.76483	826.187	929.228	-0.169214	0.0179199	Ero1l	14	45283087	45318771	-	5285	protein_coding	ERO1-like (S. cerevisiae) [Source:MGI Symbol;Acc:MGI:1354385]
ENSMUSG00000000184	833	1148	1009	915	916	1055	884	942	821	1006	608	970	757	5.06769	7.11926	6.17901	5.35097	5.63358	6.1515	5.16781	5.60088	5.02575	5.26977	3.85414	5.99325	4.41395	839.316	984.168	-0.229463	0.0347138	Ccnd2	6	127125162	127152193	-	9409	protein_coding	cyclin D2 [Source:MGI Symbol;Acc:MGI:88314]
ENSMUSG00000039148	774	810	851	889	641	764	900	861	764	1110	822	877	1051	8.70254	9.28364	9.63159	9.60846	7.28598	8.23308	9.72383	9.46126	8.64354	10.7462	9.63021	10.0145	11.326	894.094	791.22	0.176656	0.0460207	Sart1	19	5377523	5388703	-	5091	protein_coding	squamous cell carcinoma antigen recognized by T cells 1 [Source:MGI Symbol;Acc:MGI:1309453]
ENSMUSG00000044080	724	919	752	1010	573	810	826	875	1107	1117	1012	976	816	59.7155	77.2667	62.4352	80.0787	47.778	64.0321	65.4664	70.5339	91.8733	79.3287	86.9738	81.7569	64.5069	947.179	800.149	0.243094	0.048343	S100a1	3	90511034	90514392	-	694	protein_coding	S100 calcium binding protein A1 [Source:MGI Symbol;Acc:MGI:1338917]
ENSMUSG00000031673	773	826	1060	997	875	1026	796	903	859	923	529	714	884	4.96938	5.41292	6.85949	6.1612	5.68664	6.32171	4.91729	5.67351	5.5566	5.10921	3.54354	4.66173	5.44681	784.94	929.049	-0.242944	0.0285776	Cdh11	8	102632095	102785642	-	8904	protein_coding	cadherin 11 [Source:MGI Symbol;Acc:MGI:99217]
ENSMUSG00000028029	778	807	817	809	697	803	851	926	902	912	813	869	938	7.95811	8.41458	8.41232	7.95474	7.20755	7.87245	8.36469	9.25726	9.28389	8.03256	8.66523	9.02768	9.19603	873.742	788.471	0.147783	0.0300431	Aimp1	3	132660499	132684370	-	5596	protein_coding	aminoacyl tRNA synthetase complex-interacting multifunctional protein 1 [Source:MGI Symbol;Acc:MGI:102774]
ENSMUSG00000070348	577	1317	928	905	993	1015	751	846	672	830	424	892	906	7.01383	16.319	11.3551	10.5749	12.2026	11.8252	8.77221	10.0506	8.21943	8.68733	5.37037	11.0121	10.5554	745.209	961.247	-0.367085	0.0291669	Ccnd1	7	144929931	144939925	-	4709	protein_coding	cyclin D1 [Source:MGI Symbol;Acc:MGI:88313]
ENSMUSG00000050856	835	748	779	789	548	720	1223	1345	952	891	711	692	835	77.5914	70.8529	72.8665	70.4777	51.4793	64.1245	109.205	122.149	89.0138	71.2908	68.8424	65.307	74.3671	933.585	739.457	0.336334	0.022803	Atp5k	5	108433244	108434448	-	616	protein_coding	ATP synthase, H+ transporting, mitochondrial F1F0 complex, subunit E [Source:MGI Symbol;Acc:MGI:106636]
ENSMUSG00000001909	725	669	720	753	876	825	838	804	865	892	982	881	896	6.581	6.19026	6.57885	6.57047	8.03865	7.17748	7.3095	7.13266	7.90066	6.97184	9.28805	8.12187	7.79524	868.233	764.317	0.183333	0.0384251	Trmt1	8	84686307	84699808	+	6306	protein_coding	tRNA methyltransferase 1 [Source:MGI Symbol;Acc:MGI:1289155]
ENSMUSG00000061136	891	772	840	881	821	852	840	780	853	861	706	718	691	4.87682	4.3073	4.62809	4.63535	4.54284	4.46954	4.41803	4.17249	4.69788	4.05781	4.02646	3.99126	3.62497	765.58	846.166	-0.144553	0.0480291	Prpf40a	2	53134704	53191284	-	10458	protein_coding	pre-mRNA processing factor 40A [Source:MGI Symbol;Acc:MGI:1860512]
ENSMUSG00000059439	811	761	718	745	708	742	788	830	875	1002	723	834	890	7.62901	7.29727	6.79885	6.73676	6.73295	6.68984	7.12301	7.63074	8.28226	8.11604	7.08671	7.96782	8.02425	833.348	750.952	0.150579	0.0311887	Bcas3	11	85353167	85826058	+	6085	protein_coding	breast carcinoma amplified sequence 3 [Source:MGI Symbol;Acc:MGI:2385848]
ENSMUSG00000051062	728	693	662	808	714	772	844	852	665	975	766	828	889	27.7256	26.9036	25.3788	29.5806	27.4898	28.1793	30.8874	31.7124	25.4838	31.9729	30.3974	32.0262	32.4502	815.756	731.841	0.156719	0.0360215	Fbll1	11	35797382	35798884	-	1503	protein_coding	fibrillarin-like 1 [Source:MGI Symbol;Acc:MGI:3034689]
ENSMUSG00000078348	663	661	746	785	812	829	853	1012	745	920	916	963	784	9.88046	10.0414	11.1909	11.2455	12.2333	11.8408	12.2153	14.7396	11.1715	11.8054	14.2239	14.5753	11.1982	872.268	751.831	0.213908	0.0245656	Sf3b5	10	13005343	13009183	+	3841	protein_coding	splicing factor 3b, subunit 5 [Source:MGI Symbol;Acc:MGI:1913375]
ENSMUSG00000040396	904	868	855	856	794	850	805	747	882	906	599	724	733	9.9684	9.75675	9.49044	9.07356	8.8512	8.98338	8.52988	8.05042	9.78631	8.60229	6.88245	8.10815	7.7469	756.462	858.414	-0.182055	0.0274303	Abhd13	8	9977707	9992155	+	5191	protein_coding	abhydrolase domain containing 13 [Source:MGI Symbol;Acc:MGI:1916154]
ENSMUSG00000000959	730	711	840	790	684	733	863	836	842	948	786	807	818	9.37537	9.30815	10.8595	9.75303	8.88068	9.02264	10.6504	10.4933	10.881	10.4834	10.5183	10.526	10.069	828.628	751.184	0.141537	0.0338649	Oxa1l	14	54360834	54369673	+	4457	protein_coding	oxidase assembly 1-like [Source:MGI Symbol;Acc:MGI:1916339]
ENSMUSG00000037152	808	660	711	746	765	730	932	1075	837	813	815	745	858	30.937	25.7596	27.4031	27.457	29.611	26.7888	34.2904	40.2269	32.2467	26.8032	32.515	28.97	31.4863	855.262	739.848	0.208888	0.0265081	Ndufc1	3	51404677	51408988	-	1495	protein_coding	NADH:ubiquinone oxidoreductase subunit C1 [Source:MGI Symbol;Acc:MGI:1913627]
ENSMUSG00000040524	900	814	827	863	763	818	734	629	771	961	620	759	767	6.23089	5.74461	5.76337	5.74335	5.34019	5.42781	4.88308	4.25598	5.371	5.72875	4.47258	5.33673	5.08944	733.639	834.39	-0.185116	0.0258067	Zfp609	9	65692391	65827564	-	8268	protein_coding	zinc finger protein 609 [Source:MGI Symbol;Acc:MGI:2674092]
ENSMUSG00000021133	771	921	812	770	902	821	736	713	769	852	644	763	757	5.79552	7.0571	6.14409	5.56386	6.8544	5.91487	5.31625	5.23804	5.81645	5.5145	5.04409	5.8249	5.45383	734.751	837.524	-0.188551	0.0152813	Susd6	12	80790510	80880835	+	7615	protein_coding	sushi domain containing 6 [Source:MGI Symbol;Acc:MGI:2444661]
ENSMUSG00000028455	637	775	734	655	821	759	891	788	831	933	786	740	889	12.0657	14.9639	13.995	11.9262	15.721	13.7791	16.2174	14.5875	15.8383	15.2168	15.513	14.2355	16.1392	822.278	734.11	0.16393	0.0444687	Stoml2	4	43027690	43031710	-	3022	protein_coding	stomatin (Epb7.2)-like 2 [Source:MGI Symbol;Acc:MGI:1913842]
ENSMUSG00000054091	752	675	672	829	656	778	802	989	684	908	797	788	916	37.108	33.9533	33.3797	39.3235	32.7249	36.7954	38.0289	47.6966	33.9625	38.5802	40.9796	39.4914	43.3224	826.258	728.995	0.18046	0.0384332	1810037I17Rik	3	122924203	122926184	+	1160	protein_coding	RIKEN cDNA 1810037I17 gene [Source:MGI Symbol;Acc:MGI:1914954]
ENSMUSG00000041058	963	835	731	936	860	793	779	795	856	900	719	670	641	8.54226	7.55025	6.5272	7.98122	7.71205	6.74192	6.64008	6.89215	7.64035	6.87413	6.6456	6.03597	5.44969	752.502	856.641	-0.186972	0.0437609	Wwp1	4	19608303	19708993	-	6453	protein_coding	WW domain containing E3 ubiquitin protein ligase 1 [Source:MGI Symbol;Acc:MGI:1861728]
ENSMUSG00000038538	1016	968	800	825	694	856	798	655	842	841	682	723	693	2.7128	2.63468	2.15019	2.11751	1.8733	2.19059	2.04746	1.70925	2.26219	1.93352	1.89744	1.9606	1.77347	735.401	864.044	-0.232574	0.0200713	Ubn2	6	38433950	38524825	+	21438	protein_coding	ubinuclein 2 [Source:MGI Symbol;Acc:MGI:2444236]
ENSMUSG00000037926	715	859	822	895	832	870	769	741	795	855	641	690	809	2.21002	2.70653	2.55756	2.65926	2.59979	2.57735	2.28406	2.23846	2.47258	2.27554	2.06447	2.16604	2.39666	743.488	835.396	-0.167971	0.020548	Ssh2	11	77216287	77460220	+	18519	protein_coding	slingshot protein phosphatase 2 [Source:MGI Symbol;Acc:MGI:2679255]
ENSMUSG00000032410	874	832	757	821	733	914	809	683	756	835	746	740	691	2.69189	2.61215	2.34695	2.43072	2.28231	2.69809	2.39433	2.05593	2.34294	2.21442	2.39411	2.31475	2.03981	739.478	824.79	-0.157899	0.0351678	Xrn1	9	95954760	96057803	+	18585	protein_coding	5'-3' exoribonuclease 1 [Source:MGI Symbol;Acc:MGI:891964]
ENSMUSG00000021374	866	771	817	807	850	822	756	716	824	836	725	756	690	7.06439	6.4112	6.70876	6.32816	7.00971	6.42677	5.92609	5.70835	6.76358	5.87208	6.16245	6.26332	5.39477	745.854	825.956	-0.147467	0.0387423	Nup153	13	46679905	46727940	-	7017	protein_coding	nucleoporin 153 [Source:MGI Symbol;Acc:MGI:2385621]
ENSMUSG00000022635	756	661	663	826	695	716	829	898	848	963	863	731	800	14.0775	12.5468	12.4274	14.7853	13.0832	12.7785	14.8337	16.3426	15.8889	15.4404	16.7446	13.8244	14.2778	833.359	721.874	0.206899	0.00606257	Zcrb1	15	93386097	93398334	-	3074	protein_coding	zinc finger CCHC-type and RNA binding motif 1 [Source:MGI Symbol;Acc:MGI:1914447]
ENSMUSG00000050600	698	874	839	812	754	913	773	576	636	777	589	877	799	4.07406	5.2001	4.92944	4.55591	4.44906	5.10748	4.33552	3.28576	3.73527	3.90501	3.58217	5.19873	4.46978	706.112	818.189	-0.212587	0.0471972	Zfp831	2	174643534	174710832	+	9807	protein_coding	zinc finger protein 831 [Source:MGI Symbol;Acc:MGI:3641861]
ENSMUSG00000054263	806	778	779	794	887	916	709	845	816	644	668	662	759	4.2814	4.21268	4.16535	4.05432	4.7632	4.66348	3.61898	4.3868	4.36148	2.94554	3.69731	3.57137	3.8642	719.694	829.962	-0.206232	0.0304904	Lifr	15	7090614	7197489	+	10776	protein_coding	leukemia inhibitory factor receptor [Source:MGI Symbol;Acc:MGI:96788]
ENSMUSG00000038520	646	646	680	745	765	713	748	732	779	895	868	757	872	3.80195	3.87556	4.02853	4.2148	4.55156	4.02186	4.23024	4.21043	4.61322	4.5355	5.32295	4.52476	4.91878	794.722	701.925	0.178791	0.0226851	Tbc1d17	7	44834623	44849079	-	9726	protein_coding	TBC1 domain family, member 17 [Source:MGI Symbol;Acc:MGI:2449973]
ENSMUSG00000005580	881	846	765	890	709	755	670	695	686	826	553	674	835	9.70356	9.49848	8.48165	9.42307	7.89453	7.97015	7.0912	7.48137	7.60278	7.83365	6.34658	7.53948	8.81473	691.776	811.138	-0.229204	0.00990258	Adcy9	16	4287529	4420498	-	5197	protein_coding	adenylate cyclase 9 [Source:MGI Symbol;Acc:MGI:108450]
ENSMUSG00000024038	768	597	717	727	549	701	846	946	641	841	775	703	918	17.6551	13.9898	16.5917	16.0654	12.7587	15.4451	18.6883	21.254	14.8272	16.6469	18.5639	16.4131	20.2264	796.184	678.729	0.230175	0.0255015	Ndufv3	17	31520115	31531326	+	2490	protein_coding	NADH:ubiquinone oxidoreductase core subunit V3 [Source:MGI Symbol;Acc:MGI:1890894]
ENSMUSG00000050705	655	638	670	779	699	731	833	772	800	854	847	731	804	15.5315	15.4213	15.9922	17.7564	16.7561	16.6132	18.9804	17.8908	19.0877	17.4364	20.9273	17.6041	18.2723	793.715	697.551	0.185607	0.00858741	2310061I04Rik	17	35892677	35897431	-	2414	protein_coding	RIKEN cDNA 2310061I04 gene [Source:MGI Symbol;Acc:MGI:1916912]
ENSMUSG00000067925	657	597	790	697	603	770	818	669	748	1040	1095	779	698	31.4706	29.1503	38.0917	32.0937	29.2	35.3504	37.6516	31.319	36.0525	42.8946	54.6529	37.8969	32.0452	822.361	687.888	0.257367	0.0376352	Rtl8a	X	53642488	53643682	-	1195	protein_coding	retrotransposon Gag like 8A [Source:MGI Symbol;Acc:MGI:1913408]
ENSMUSG00000091811	722	578	598	655	676	717	749	699	582	854	857	785	899	25.7496	21.0131	21.4683	22.4554	24.3727	24.5085	25.6687	24.3642	20.8857	26.2252	31.8473	28.4334	30.7298	762.617	660.026	0.208224	0.0404579	Inafm1	7	16272013	16273617	-	1605	protein_coding	InaF motif containing 1 [Source:MGI Symbol;Acc:MGI:1913550]
ENSMUSG00000037519	765	734	715	835	862	845	688	665	714	793	773	641	758	3.48753	3.411	3.28115	3.65924	3.97273	3.69213	3.01394	2.96292	3.27528	3.11285	3.67194	2.96784	3.31202	707.636	795.527	-0.16934	0.0284432	Ppfia1	7	144476758	144553729	-	12556	protein_coding	protein tyrosine phosphatase, receptor type, f polypeptide (PTPRF), interacting protein (liprin), alpha 1 [Source:MGI Symbol;Acc:MGI:1924750]
ENSMUSG00000034974	581	621	641	694	671	800	657	720	668	862	770	928	864	13.1347	14.3108	14.587	15.0817	15.3353	17.334	14.2725	15.9081	15.1955	16.7796	18.1382	21.3068	18.7208	769.358	669.809	0.1995	0.0495937	Dapk3	10	81183005	81193197	+	2532	protein_coding	death-associated protein kinase 3 [Source:MGI Symbol;Acc:MGI:1203520]
ENSMUSG00000024193	735	570	702	649	557	679	793	628	584	910	894	752	831	17.3208	13.6925	16.6526	14.7019	13.2697	15.3361	17.9574	14.4638	13.848	18.4651	21.9522	17.998	18.7693	757.251	651.13	0.217748	0.0498888	Phf1	17	26933127	26937890	+	2429	protein_coding	PHD finger protein 1 [Source:MGI Symbol;Acc:MGI:98647]
ENSMUSG00000032913	770	648	766	730	861	874	748	679	689	730	739	617	674	3.74952	3.21654	3.75472	3.41708	4.23851	4.07907	3.50007	3.23144	3.37596	3.06081	3.74964	3.05138	3.14567	686.171	777.757	-0.181196	0.0348162	Lrig2	3	104396418	104511918	-	11755	protein_coding	leucine-rich repeats and immunoglobulin-like domains 2 [Source:MGI Symbol;Acc:MGI:2443718]
ENSMUSG00000039087	461	1097	695	629	1009	912	763	557	652	517	505	754	665	1.88568	4.57405	2.86164	2.47323	4.17236	3.5754	2.99903	2.2267	2.68353	1.8209	2.15237	3.1323	2.60708	622.743	805.609	-0.371564	0.0364333	Rreb1	13	37778400	37952005	+	13994	protein_coding	ras responsive element binding protein 1 [Source:MGI Symbol;Acc:MGI:2443664]
ENSMUSG00000023034	976	648	720	785	941	893	627	594	508	840	663	892	501	15.9212	10.7753	11.8228	12.3095	15.5181	13.9618	9.82838	9.47005	8.33838	11.7987	11.2693	14.778	7.83303	649.625	830.329	-0.354145	0.0121136	Nr4a1	15	101254269	101274795	+	3509	protein_coding	nuclear receptor subfamily 4, group A, member 1 [Source:MGI Symbol;Acc:MGI:1352454]
ENSMUSG00000024383	783	785	682	717	763	760	727	631	677	758	715	653	598	4.15344	4.24468	3.64162	3.65605	4.09162	3.86388	3.7057	3.27127	3.6135	3.46214	3.95195	3.51792	3.04029	669.34	751.968	-0.168161	0.0333425	Map3k2	18	32163089	32236751	+	10791	protein_coding	mitogen-activated protein kinase kinase kinase 2 [Source:MGI Symbol;Acc:MGI:1346873]
ENSMUSG00000036835	698	656	650	739	657	648	798	719	781	1009	741	767	670	31.3367	30.0214	29.3748	31.8926	29.8187	27.8828	34.4263	31.5477	35.2811	39.0048	34.6637	34.9719	28.8297	768.613	677.44	0.182492	0.0217338	Psenen	7	30561863	30563627	-	1275	protein_coding	presenilin enhancer gamma secretase subunit [Source:MGI Symbol;Acc:MGI:1913590]
ENSMUSG00000020485	608	641	650	636	669	646	809	867	724	749	662	627	845	36.9454	39.7049	39.7589	37.1502	41.0968	37.623	47.2384	51.4893	44.2679	39.1893	41.9155	38.6946	49.2131	742.228	644.69	0.203326	0.0171075	Supt4a	11	87737552	87743623	+	942	protein_coding	suppressor of Ty 4A [Source:MGI Symbol;Acc:MGI:107416]
ENSMUSG00000041073	640	607	663	687	592	589	676	699	643	932	792	694	791	7.48862	7.24	7.80906	7.72726	7.00274	6.60543	7.60078	7.99355	7.57052	9.39001	9.65619	8.24721	8.87085	732.942	632.402	0.213099	0.0111328	Nacad	11	6597823	6606053	-	4892	protein_coding	NAC alpha domain containing [Source:MGI Symbol;Acc:MGI:3603030]
ENSMUSG00000052512	652	785	802	778	656	865	656	552	661	878	592	594	672	1.15804	1.42126	1.43388	1.32832	1.17789	1.4725	1.11961	0.958197	1.18132	1.34276	1.09561	1.07149	1.14396	643.993	758.886	-0.236341	0.0111518	Nav2	7	48908716	49610090	+	32228	protein_coding	neuron navigator 2 [Source:MGI Symbol;Acc:MGI:2183691]
ENSMUSG00000032384	730	819	682	697	828	893	770	698	686	714	649	711	609	2.67499	3.05923	2.51563	2.45516	3.06729	3.13628	2.71131	2.49975	2.52939	2.25282	2.47801	2.64603	2.13887	680.703	778.188	-0.193417	0.0297178	Csnk1g1	9	65908924	66045015	+	15621	protein_coding	casein kinase 1, gamma 1 [Source:MGI Symbol;Acc:MGI:2660884]
ENSMUSG00000040021	695	693	793	740	635	558	814	734	751	749	830	756	840	5.23888	5.31298	6.25936	4.99832	5.19035	4.44553	6.3854	5.86933	5.93017	5.64797	6.58213	5.68394	6.65999	782.266	685.128	0.191287	0.020614	Lats1	10	7681214	7716460	+	7297	protein_coding	large tumor suppressor [Source:MGI Symbol;Acc:MGI:1333883]
ENSMUSG00000070576	762	558	639	588	415	512	767	456	707	1268	854	622	735	6.28498	4.6915	5.30533	4.66201	3.46036	4.04746	6.07902	3.67582	5.86761	9.00527	7.33949	5.21033	5.81036	753.358	581.84	0.373054	0.0279581	Mn1	5	111417362	111457033	+	6940	protein_coding	meningioma 1 [Source:MGI Symbol;Acc:MGI:1261813]
ENSMUSG00000040865	826	819	644	752	819	765	778	670	658	712	550	672	582	2.66929	2.69792	2.09491	2.33604	2.67562	2.36942	2.41594	2.11608	2.13961	1.98118	1.85199	2.20552	1.80263	649.148	774.631	-0.25487	0.0055692	Ino80d	1	62958418	63114667	-	17713	protein_coding	INO80 complex subunit D [Source:MGI Symbol;Acc:MGI:3027003]
ENSMUSG00000030172	606	786	771	814	761	753	707	568	688	789	344	588	750	2.1319	2.81867	2.73031	2.75274	2.70647	2.53894	2.39003	1.95291	2.43543	2.39001	1.26099	2.10086	2.52885	618.759	751.653	-0.280178	0.0374908	Erc1	6	119570796	119848167	-	16271	protein_coding	ELKS/RAB6-interacting/CAST family member 1 [Source:MGI Symbol;Acc:MGI:2151013]
ENSMUSG00000018858	627	588	760	597	584	602	731	776	653	775	746	686	750	10.7714	10.297	13.1426	9.85881	10.1424	9.91205	12.0673	13.0288	11.2878	11.4639	13.3537	11.9689	12.349	719.59	629.57	0.192761	0.0242263	Mrpl58	11	115403752	115412674	+	3332	protein_coding	mitochondrial ribosomal protein L58 [Source:MGI Symbol;Acc:MGI:1915822]
ENSMUSG00000084845	643	586	491	643	603	658	608	746	595	829	886	634	761	6.67502	6.20108	5.13081	6.41652	6.32825	6.54683	6.06505	7.5687	6.21515	7.41011	9.58372	6.68431	7.5717	711.545	605.963	0.231414	0.0341912	Tmem240	4	155734800	155740564	+	5514	protein_coding	transmembrane protein 240 [Source:MGI Symbol;Acc:MGI:3648074]
ENSMUSG00000028128	622	606	550	643	729	613	680	741	1026	873	902	695	678	14.0894	13.9928	12.5409	14.0011	16.6938	13.3084	14.8014	16.4045	23.3853	17.0273	21.2896	15.9887	14.7197	788.901	630.073	0.324024	0.00631899	F3	3	121723537	121735048	+	2527	protein_coding	coagulation factor III [Source:MGI Symbol;Acc:MGI:88381]
ENSMUSG00000029404	588	601	639	558	508	708	655	795	640	721	687	731	852	23.341	24.319	25.5333	21.2924	20.386	26.9364	24.9847	30.8426	25.5632	24.6438	28.4157	29.4704	32.4153	714.979	602.516	0.246556	0.0104395	Arl6ip4	5	124116089	124118196	+	1442	protein_coding	ADP-ribosylation factor-like 6 interacting protein 4 [Source:MGI Symbol;Acc:MGI:1929500]
ENSMUSG00000056427	645	937	750	702	631	760	535	613	470	628	376	740	745	6.08547	9.01161	7.12293	6.36676	6.0185	6.87245	4.8504	5.65244	4.46195	5.10179	3.69642	7.09074	6.73686	575.927	741.409	-0.364194	0.0111793	Slit3	11	35121224	35708507	+	6067	protein_coding	slit guidance ligand 3 [Source:MGI Symbol;Acc:MGI:1315202]
ENSMUSG00000038518	749	586	566	544	594	619	666	640	686	821	719	753	665	4.41313	3.51958	3.35695	3.08114	3.53815	3.49559	3.77076	3.68541	4.06708	4.16521	4.41421	4.50595	3.75538	695.863	612.703	0.18356	0.0475644	Jarid2	13	44729474	44921643	+	9715	protein_coding	jumonji, AT rich interactive domain 2 [Source:MGI Symbol;Acc:MGI:104813]
ENSMUSG00000051951	501	978	900	806	606	787	639	533	603	647	273	640	600	4.70591	9.36425	8.50965	7.27759	5.75444	7.08507	5.76761	4.89299	5.69923	5.23285	2.67194	6.10536	5.40162	550.478	766.61	-0.477566	0.00584285	Xkr4	1	3205901	3671498	-	6094	protein_coding	X-linked Kx blood group related 4 [Source:MGI Symbol;Acc:MGI:3528744]
ENSMUSG00000007812	670	645	735	749	743	727	625	680	617	588	609	598	638	6.85094	6.723	7.5653	7.36214	7.68049	7.12482	6.14108	6.79556	6.34824	5.17704	6.48861	6.21015	6.25263	613.734	714.314	-0.219811	0.00464821	Zfp655	5	145231715	145247302	+	5598	protein_coding	zinc finger protein 655 [Source:MGI Symbol;Acc:MGI:1919861]
ENSMUSG00000023156	731	747	623	702	724	664	682	684	617	677	468	578	641	17.4274	18.1537	14.9509	16.0879	17.4493	15.1722	15.6239	15.9372	14.8011	13.8974	11.6257	13.9949	14.6467	609.512	702.046	-0.203443	0.0205679	Rpp14	14	8080367	8091834	+	2401	protein_coding	ribonuclease P 14 subunit [Source:MGI Symbol;Acc:MGI:1914303]
ENSMUSG00000002504	624	561	557	614	625	554	680	596	699	982	678	584	740	15.8256	14.5033	14.2199	14.969	16.0244	13.4664	16.572	14.7728	17.838	21.4445	17.917	15.0423	17.9877	692.925	591.915	0.22806	0.016228	Slc9a3r2	17	24639282	24650305	-	2257	protein_coding	solute carrier family 9 (sodium/hydrogen exchanger), member 3 regulator 2 [Source:MGI Symbol;Acc:MGI:1890662]
ENSMUSG00000050505	518	921	804	577	761	722	737	699	449	630	314	565	675	5.39893	9.78511	8.43523	5.78097	8.01839	7.21238	7.38133	7.12026	4.70887	5.65388	3.41009	5.9807	6.74293	568.563	722.136	-0.34453	0.0414004	Pcdh20	14	88464743	88471396	-	5492	protein_coding	protocadherin 20 [Source:MGI Symbol;Acc:MGI:2443376]
ENSMUSG00000025370	715	489	697	823	832	689	622	779	421	520	490	622	546	11.5647	8.06241	11.3481	12.796	13.6043	10.681	9.66735	12.3142	6.85177	7.24202	8.25815	10.2175	8.46423	563.146	709.691	-0.333927	0.0187083	Cdh9	15	16728756	16857094	+	3539	protein_coding	cadherin 9 [Source:MGI Symbol;Acc:MGI:107433]
ENSMUSG00000047721	514	609	556	647	659	663	685	846	656	674	723	716	645	6.68984	8.07976	7.28435	8.09477	8.67088	8.27047	8.56709	10.7613	8.59112	7.55338	9.80506	9.46437	8.04599	697.348	610.185	0.191988	0.0491662	Bola2	7	126695401	126699798	+	4398	protein_coding	bolA-like 2 (E. coli) [Source:MGI Symbol;Acc:MGI:1913412]
ENSMUSG00000038718	742	318	551	488	359	448	1121	516	671	1188	981	388	580	6.95251	3.03734	5.197	4.39547	3.40061	4.02328	10.0933	4.72529	6.32636	9.5848	9.57781	3.69229	5.20875	759.063	486.196	0.642768	0.0226993	Pbx3	2	34171457	34373142	-	6109	protein_coding	pre B cell leukemia homeobox 3 [Source:MGI Symbol;Acc:MGI:97496]
ENSMUSG00000015889	550	579	624	676	524	575	616	737	728	814	590	639	621	5.15939	5.5366	5.89229	6.09579	4.96926	5.16973	5.55273	6.75685	6.87164	6.5749	5.76696	6.08783	5.58335	665.6	590.145	0.173658	0.0429501	Lta4h	10	93453411	93484875	+	6102	protein_coding	leukotriene A4 hydrolase [Source:MGI Symbol;Acc:MGI:96836]
ENSMUSG00000024414	608	553	579	621	430	613	592	733	544	728	676	733	758	35.3326	32.7586	33.8699	34.6905	25.2618	34.1426	33.0585	41.631	31.81	36.4277	40.9334	43.2615	42.219	669.975	569.028	0.235253	0.0243021	Mrpl27	11	94653767	94660089	+	985	protein_coding	mitochondrial ribosomal protein L27 [Source:MGI Symbol;Acc:MGI:2137224]
ENSMUSG00000042742	657	703	657	685	709	712	716	683	627	663	550	537	565	6.67745	7.28332	6.72162	6.69242	7.28478	6.93569	6.99275	6.78433	6.41219	5.80213	5.82462	5.54301	5.50378	609.602	690.225	-0.179126	0.0254033	Bmt2	6	13625673	13677966	-	5632	protein_coding	base methyltransferase of 25S rRNA 2 [Source:MGI Symbol;Acc:MGI:2141466]
ENSMUSG00000022681	613	581	575	539	652	536	664	736	694	728	596	642	633	13.574	13.1145	12.8168	11.4732	14.5955	11.3757	14.1288	15.9282	15.4632	13.8806	13.7516	14.4381	13.4344	659.483	586.077	0.170495	0.0382668	Ntan1	16	13818845	13835451	+	2585	protein_coding	N-terminal Asn amidase [Source:MGI Symbol;Acc:MGI:108471]
ENSMUSG00000063200	596	458	593	585	529	666	659	721	635	780	699	605	587	12.3922	9.70724	12.4114	11.6924	11.1194	13.2721	13.1667	14.6514	13.2852	13.9645	15.1439	12.7757	11.6979	658.258	572.664	0.200581	0.0273294	Nol7	13	43398390	43407097	+	2753	protein_coding	nucleolar protein 7 [Source:MGI Symbol;Acc:MGI:1917328]
ENSMUSG00000042541	684	560	526	526	460	590	662	745	606	674	666	573	753	11.0539	9.22521	8.55675	8.17132	7.51523	9.13851	10.2803	11.7668	9.85429	9.37882	11.2148	9.4046	11.6633	658.01	560.034	0.232429	0.0209226	Sem1	6	6557294	6578663	-	3542	protein_coding	SEM1, 26S proteasome complex subunit [Source:MGI Symbol;Acc:MGI:109238]
ENSMUSG00000037857	628	722	630	739	651	654	643	689	603	676	442	626	499	6.20639	7.27353	6.26734	7.02055	6.50407	6.19471	6.10633	6.65487	5.99639	5.75248	4.55157	6.28319	4.72658	586.08	673.507	-0.200416	0.044376	Nufip2	11	77686155	77741921	+	5792	protein_coding	nuclear fragile X mental retardation protein interacting protein 2 [Source:MGI Symbol;Acc:MGI:1915814]
ENSMUSG00000047412	585	702	639	608	717	697	635	701	538	538	526	566	556	3.58485	4.38511	3.94166	3.5815	4.4418	4.09366	3.7392	4.1983	3.31734	2.83874	3.35861	3.52255	3.26555	571.795	661.292	-0.210101	0.0315259	Zbtb44	9	31030644	31075885	+	9341	protein_coding	zinc finger and BTB domain containing 44 [Source:MGI Symbol;Acc:MGI:1925123]
ENSMUSG00000042804	578	320	577	498	297	434	781	443	707	930	728	313	661	8.46389	4.77662	8.50514	7.01001	4.39667	6.09111	10.9896	6.33997	10.4173	11.7261	11.1079	4.65493	9.27707	636.829	452.076	0.494487	0.0141196	Gpr153	4	152274232	152285337	+	3909	protein_coding	G protein-coupled receptor 153 [Source:MGI Symbol;Acc:MGI:1916157]
ENSMUSG00000070858	507	543	583	528	400	543	673	683	597	663	608	633	661	43.38	47.3598	50.2127	43.4273	34.5992	44.5293	55.3333	57.1142	51.3984	48.8455	54.2057	55.0062	54.2064	635.41	519.434	0.290465	0.00102779	Gm1673	5	33983433	33985013	+	669	protein_coding	predicted gene 1673 [Source:MGI Symbol;Acc:MGI:2686519]
ENSMUSG00000004768	581	632	563	656	650	684	581	624	597	632	488	559	566	4.01413	4.45104	3.9155	4.35679	4.53998	4.52935	3.85728	4.21348	4.15033	3.75977	3.51313	3.92241	3.748	568.338	629.952	-0.148637	0.0458493	Rab23	1	33719887	33742564	+	8285	protein_coding	RAB23, member RAS oncogene family [Source:MGI Symbol;Acc:MGI:99833]
ENSMUSG00000056216	618	673	665	588	665	610	674	539	641	616	492	468	550	6.29337	6.98615	6.81678	5.75598	6.84606	5.95372	6.59545	5.36444	6.56819	5.40137	5.22058	4.84023	5.36815	558.68	640.135	-0.196023	0.03763	Cebpg	7	35046422	35056573	-	5621	protein_coding	CCAAT/enhancer binding protein (C/EBP), gamma [Source:MGI Symbol;Acc:MGI:104982]
ENSMUSG00000030554	538	781	652	687	563	541	606	394	514	621	437	555	634	3.88198	5.74447	4.73567	4.76513	4.1068	3.74138	4.20178	2.77848	3.73187	3.85826	3.28557	4.06714	4.38457	527.025	630.495	-0.258247	0.0371742	Synm	7	67730160	67759742	-	7933	protein_coding	synemin, intermediate filament protein [Source:MGI Symbol;Acc:MGI:2661187]
ENSMUSG00000051855	624	705	517	804	531	696	514	568	561	645	471	574	546	9.05411	10.4275	7.55118	11.2141	7.78898	9.67909	7.16661	8.05472	8.19063	8.05841	7.121	8.45861	7.59313	544.373	647.597	-0.250683	0.0139011	Mest	6	30723547	30748465	+	3945	protein_coding	mesoderm specific transcript [Source:MGI Symbol;Acc:MGI:96968]
ENSMUSG00000020022	478	640	787	1043	468	558	575	717	476	444	426	452	513	17.4387	23.8009	28.9017	36.5777	17.2606	19.5112	20.1578	25.565	17.4737	13.9475	16.194	16.7475	17.9378	507.251	663.407	-0.387434	0.0257852	Ndufa12	10	94198720	94221443	+	1569	protein_coding	NADH:ubiquinone oxidoreductase subunit A12 [Source:MGI Symbol;Acc:MGI:1913664]
ENSMUSG00000052557	476	604	638	617	630	601	554	530	546	591	383	531	576	2.02383	2.61777	2.73055	2.52173	2.70789	2.44909	2.26342	2.20233	2.33589	2.16363	1.69677	2.29291	2.34723	520.246	597.02	-0.198205	0.0420147	Gan	8	117158135	117215997	+	13463	protein_coding	giant axonal neuropathy [Source:MGI Symbol;Acc:MGI:1890619]
ENSMUSG00000030541	593	470	428	565	469	587	557	596	601	697	597	620	687	13.1159	10.5967	9.52908	12.0127	10.4868	12.4436	11.8383	12.8834	13.3755	13.2741	13.7587	13.9271	14.5636	611.875	519.943	0.234412	0.00957636	Idh2	7	80094846	80115392	-	2588	protein_coding	isocitrate dehydrogenase 2 (NADP+), mitochondrial [Source:MGI Symbol;Acc:MGI:96414]
ENSMUSG00000041702	569	565	619	556	644	566	588	463	504	534	559	503	483	1.97923	2.00337	2.16739	1.85911	2.26462	1.88697	1.9654	1.574	1.76404	1.59939	2.02607	1.77696	1.61027	511.81	589.624	-0.204611	0.021819	Btbd7	12	102780797	102878471	-	16456	protein_coding	BTB (POZ) domain containing 7 [Source:MGI Symbol;Acc:MGI:1917858]
ENSMUSG00000031848	580	473	462	468	432	557	518	590	535	619	612	491	698	31.9844	26.5889	25.6458	24.8087	24.0835	29.4395	27.4492	31.7983	29.6864	29.3921	35.1659	27.4991	36.8921	571.159	497.156	0.199943	0.0484916	Lsm4	8	70673248	70678752	+	1038	protein_coding	LSM4 homolog, U6 small nuclear RNA and mRNA degradation associated [Source:MGI Symbol;Acc:MGI:1354692]
ENSMUSG00000022799	545	654	463	614	695	564	469	449	548	613	465	498	542	2.80014	3.42523	2.39457	3.03249	3.60989	2.77733	2.31551	2.25461	2.83307	2.7119	2.48941	2.5986	2.66901	502.834	592.118	-0.235558	0.0225413	Arhgap31	16	38598340	38713274	-	11141	protein_coding	Rho GTPase activating protein 31 [Source:MGI Symbol;Acc:MGI:1333857]
ENSMUSG00000028861	542	457	551	511	435	574	604	668	578	672	669	525	531	18.3253	15.7506	18.7528	16.6081	14.8684	18.6006	19.6236	22.0734	19.664	19.5636	23.5687	18.0275	17.2073	597.383	513.353	0.218238	0.0223886	Mrps15	4	126046925	126055532	+	1693	protein_coding	mitochondrial ribosomal protein S15 [Source:MGI Symbol;Acc:MGI:1913657]
ENSMUSG00000028998	557	485	492	570	379	380	607	780	433	515	550	565	732	28.3407	25.1551	25.199	27.879	19.4948	18.5312	29.678	38.7874	22.1685	22.5627	29.1593	29.1964	35.6972	588.798	479.338	0.296604	0.0402498	Tomm7	5	23838944	23844161	-	1125	protein_coding	translocase of outer mitochondrial membrane 7 [Source:MGI Symbol;Acc:MGI:1913419]
ENSMUSG00000047676	626	430	391	488	507	455	653	695	583	598	624	453	571	40.4892	28.3506	25.4569	30.3411	33.1511	28.2059	40.5852	43.933	37.9425	33.3039	42.0541	29.757	35.3971	587.72	485.006	0.276969	0.0213665	Rpsa-ps10	3	150072658	150073542	-	885	processed_pseudogene	ribosomal protein SA, pseudogene 10 [Source:MGI Symbol;Acc:MGI:3704228]
ENSMUSG00000024298	641	586	623	686	384	643	584	461	521	550	284	467	453	6.82507	6.36026	6.67729	7.02134	4.13337	6.56181	5.97519	4.79723	5.58187	5.04243	3.15084	5.05	4.6229	464.557	595.295	-0.357533	0.0121964	Zfp871	17	32771236	32788287	-	5376	protein_coding	zinc finger protein 871 [Source:MGI Symbol;Acc:MGI:1921793]
ENSMUSG00000030259	394	819	599	470	750	648	528	504	448	534	362	501	565	4.05702	8.59654	6.20871	4.65218	7.80724	6.39515	5.22438	5.07204	4.64176	4.73458	3.884	5.23932	5.57605	482.517	617.667	-0.35591	0.0194473	Rassf8	6	145746748	145821079	+	5559	protein_coding	Ras association (RalGDS/AF-6) domain family (N-terminal) member 8 [Source:MGI Symbol;Acc:MGI:1918573]
ENSMUSG00000019890	373	232	413	635	457	588	682	871	358	620	624	695	508	17.1081	10.847	19.0681	27.9972	21.1902	25.8485	30.0585	39.0439	16.5223	24.4858	29.822	32.3746	22.3318	613.368	448.871	0.450062	0.0228894	Nts	10	102481756	102490486	-	1248	protein_coding	neurotensin [Source:MGI Symbol;Acc:MGI:1328351]
ENSMUSG00000044636	532	520	608	550	583	607	495	600	401	532	474	544	518	6.96052	6.93525	8.0075	6.91735	7.71122	7.61172	6.22336	7.67224	5.27919	5.99336	6.46201	7.22861	6.49571	501.077	569.045	-0.183735	0.0496206	Csrnp2	15	100479570	100495488	-	4375	protein_coding	cysteine-serine-rich nuclear protein 2 [Source:MGI Symbol;Acc:MGI:2386852]
ENSMUSG00000024604	573	575	503	594	552	608	523	558	538	513	498	496	522	6.14447	6.2853	5.42951	6.12298	5.98402	6.24881	5.38916	5.84797	5.80504	4.7367	5.5644	5.40178	5.36497	513.737	569.581	-0.149839	0.0485335	Rbm22	18	60560736	60572810	+	5338	protein_coding	RNA binding motif protein 22 [Source:MGI Symbol;Acc:MGI:1914060]
ENSMUSG00000047067	505	464	456	527	522	530	552	512	534	645	599	607	565	21.9991	20.6044	19.9959	22.0684	22.9884	22.1285	23.1069	21.7984	23.4071	24.1936	27.1893	26.8551	23.59	564.57	502.473	0.167496	0.0341515	Dusp28	1	92906981	92908435	+	1314	protein_coding	dual specificity phosphatase 28 [Source:MGI Symbol;Acc:MGI:1914696]
ENSMUSG00000039286	561	507	501	573	549	554	541	464	446	555	485	425	558	2.79602	2.57581	2.5135	2.74523	2.76614	2.64637	2.59098	2.26014	2.23669	2.38176	2.51871	2.15126	2.6655	487.399	542.895	-0.155407	0.0466742	Fndc3b	3	27416162	27711307	-	11485	protein_coding	fibronectin type III domain containing 3B [Source:MGI Symbol;Acc:MGI:1919257]
ENSMUSG00000097929	456	261	543	507	461	477	703	541	476	765	570	416	549	4.23939	2.47348	5.08162	4.531	4.33276	4.25032	6.28035	4.91561	4.45286	6.12391	5.5217	3.92788	4.89191	561.479	451.929	0.31335	0.0339744	Tunar	12	105333870	105383932	+	6157	protein_coding	Tcl1 upstream neural differentiation associated RNA [Source:MGI Symbol;Acc:MGI:1917202]
ENSMUSG00000078570	477	486	439	498	502	531	470	606	460	668	579	650	609	13.1967	13.7061	12.2257	13.2441	14.0403	14.0801	12.495	16.3856	12.8056	15.913	16.6911	18.2636	16.1485	567.956	490.686	0.210783	0.0327675	1110065P20Rik	4	124849080	124851196	-	2069	protein_coding	RIKEN cDNA 1110065P20 gene [Source:MGI Symbol;Acc:MGI:1916170]
ENSMUSG00000022098	508	560	477	605	651	641	376	464	480	459	506	596	515	3.2783	3.68384	3.0986	3.75307	4.24708	3.96467	2.33164	2.92647	3.11687	2.5505	3.40247	3.90622	3.18536	479.813	575.602	-0.263473	0.0282164	Bmp1	14	70474558	70520234	-	8870	protein_coding	bone morphogenetic protein 1 [Source:MGI Symbol;Acc:MGI:88176]
ENSMUSG00000022672	553	570	528	646	641	568	579	464	472	551	512	574	438	2.40042	2.52212	2.30706	2.69551	2.81284	2.36306	2.41507	1.96844	2.06157	2.05941	2.31575	2.53046	1.82223	505.256	586.728	-0.216146	0.0222056	Prkdc	16	15637866	15842235	+	13187	protein_coding	protein kinase, DNA activated, catalytic polypeptide [Source:MGI Symbol;Acc:MGI:104779]
ENSMUSG00000037465	451	547	654	647	725	726	543	619	300	409	420	573	449	6.17749	7.63751	9.01731	8.51897	10.0392	9.53095	7.14702	8.28643	4.13476	4.82378	5.99438	7.97107	5.89453	466.972	626.988	-0.425422	0.00663616	Klf10	15	38291463	38300706	-	4179	protein_coding	Kruppel-like factor 10 [Source:MGI Symbol;Acc:MGI:1101353]
ENSMUSG00000074345	373	616	707	564	612	594	597	551	458	474	241	375	546	4.65669	7.83931	8.88488	6.76854	7.72405	7.10754	7.16198	6.72297	5.75344	5.09537	3.13505	4.75473	6.53324	453.365	580.628	-0.356569	0.0364181	Tnfaip8l3	9	54023405	54068388	-	4585	protein_coding	tumor necrosis factor, alpha-induced protein 8-like 3 [Source:MGI Symbol;Acc:MGI:2685363]
ENSMUSG00000041926	470	485	459	573	440	436	509	548	528	682	531	491	559	3.856	4.05611	3.79066	4.51899	3.64936	3.42839	4.01279	4.39401	4.35879	4.81784	4.53934	4.09116	4.3956	539.313	478.978	0.171481	0.0413696	Rnpep	1	135262712	135284084	-	6977	protein_coding	arginyl aminopeptidase (aminopeptidase B) [Source:MGI Symbol;Acc:MGI:2384902]
ENSMUSG00000070394	411	425	458	477	476	512	561	652	575	583	477	426	641	21.2906	22.4421	23.8822	23.7526	24.9274	25.4202	27.9253	33.0092	29.9714	26.0042	25.7468	22.412	31.8252	549.444	461.395	0.251953	0.0111899	Tmem256	11	69838514	69839618	+	1105	protein_coding	transmembrane protein 256 [Source:MGI Symbol;Acc:MGI:1916436]
ENSMUSG00000030844	586	446	411	472	408	488	507	564	551	628	738	517	455	19.6045	15.2097	13.8409	15.1791	13.7989	15.6474	16.2988	18.4407	18.5482	18.0903	25.7261	17.5661	14.5894	558.513	470.273	0.247567	0.0489508	Rgs10	7	128373621	128418758	-	1711	protein_coding	regulator of G-protein signalling 10 [Source:MGI Symbol;Acc:MGI:1915115]
ENSMUSG00000080893	521	348	352	265	360	567	468	581	527	649	764	494	725	74.1856	50.5114	50.4531	36.2723	51.8214	77.3801	64.035	80.8536	75.5067	79.5711	113.353	71.4389	98.9435	592.603	403.464	0.554385	0.000932	Gm15920	5	130188395	130188796	+	402	processed_pseudogene	predicted gene 15920 [Source:MGI Symbol;Acc:MGI:3801934]
ENSMUSG00000056938	464	388	516	473	447	457	520	503	510	577	603	525	517	9.0432	7.7084	10.1232	8.86161	8.80717	8.53659	9.73862	9.58105	10.0016	9.68297	12.2456	10.3918	9.65744	528.819	459.364	0.202464	0.0234109	Acbd4	11	103101682	103112200	+	2937	protein_coding	acyl-Coenzyme A binding domain containing 4 [Source:MGI Symbol;Acc:MGI:1914381]
ENSMUSG00000054312	499	400	430	538	373	479	467	608	505	673	589	520	536	38.6513	31.5829	33.5271	40.0583	29.2077	35.5601	34.7592	46.0265	39.3594	44.8856	47.5377	40.9066	39.792	547.299	454.208	0.268601	0.00827766	Mrps21	3	95862634	95871519	-	739	protein_coding	mitochondrial ribosomal protein S21 [Source:MGI Symbol;Acc:MGI:1913542]
ENSMUSG00000027952	456	412	447	489	367	429	523	519	421	566	434	491	632	15.2376	14.0338	15.0356	15.7075	12.3977	13.7395	16.7935	16.9496	14.1555	16.2853	15.1112	16.6632	20.2411	502.663	434.848	0.2093	0.0296502	Pmvk	3	89454541	89469013	+	1713	protein_coding	phosphomevalonate kinase [Source:MGI Symbol;Acc:MGI:1915853]
ENSMUSG00000001630	585	518	485	506	559	483	516	414	516	546	448	369	463	6.8619	6.19365	5.72655	5.7054	6.62865	5.42999	5.81604	4.74602	6.09019	5.51454	5.47552	4.39583	5.20519	458.971	525.475	-0.194791	0.0439031	Stk38l	6	146724995	146778812	+	4880	protein_coding	serine/threonine kinase 38 like [Source:MGI Symbol;Acc:MGI:1922250]
ENSMUSG00000029761	560	535	458	551	579	507	441	461	418	554	371	495	470	2.66216	2.59255	2.19167	2.51793	2.78259	2.31003	2.01453	2.14184	1.99947	2.26769	1.83772	2.38988	2.14146	449.792	534.172	-0.247406	0.00514627	Cald1	6	34598500	34775473	+	12041	protein_coding	caldesmon 1 [Source:MGI Symbol;Acc:MGI:88250]
ENSMUSG00000019158	398	486	376	414	404	425	515	573	372	492	470	446	644	25.8006	32.1153	24.5357	25.7985	26.4761	26.4059	32.0807	36.303	24.2652	27.4626	31.7471	29.3635	40.0129	493.328	419.192	0.235045	0.0435084	Tmem160	7	16452779	16455494	+	883	protein_coding	transmembrane protein 160 [Source:MGI Symbol;Acc:MGI:1916344]
ENSMUSG00000081051	492	446	335	438	387	399	459	540	446	520	610	511	589	53.037	49.0091	36.3514	45.3873	42.1744	41.224	47.5462	56.8916	48.3773	48.2665	68.5177	55.9449	60.855	518.159	418.015	0.309346	0.00689315	Gm15427	1	95498621	95499151	+	531	processed_pseudogene	predicted pseudogene 15427 [Source:MGI Symbol;Acc:MGI:3642341]
ENSMUSG00000034729	502	467	419	468	412	397	512	532	519	566	463	453	526	3.55676	3.37284	2.98833	3.18745	2.95102	2.69591	3.48586	3.68386	3.70008	3.45299	3.41815	3.25968	3.57193	501.333	446.385	0.167796	0.0429715	Mrps10	17	47368887	47381417	+	8079	protein_coding	mitochondrial ribosomal protein S10 [Source:MGI Symbol;Acc:MGI:1928139]
ENSMUSG00000025323	550	527	552	454	465	465	507	398	407	517	419	464	434	5.45626	5.32931	5.51232	4.32948	4.66348	4.42129	4.83315	3.85884	4.06275	4.41623	4.33117	4.67494	4.12657	441.539	505.14	-0.193664	0.0363667	Sp4	12	118234933	118301440	-	5770	protein_coding	trans-acting transcription factor 4 [Source:MGI Symbol;Acc:MGI:107595]
ENSMUSG00000038342	528	483	448	520	636	450	370	360	497	449	433	488	432	3.62999	3.38491	3.10037	3.43655	4.42032	2.96516	2.44435	2.41889	3.43812	2.65795	3.10183	3.40736	2.84657	427.161	513.614	-0.266386	0.0247737	Mlxip	5	123394798	123457932	+	8326	protein_coding	MLX interacting protein [Source:MGI Symbol;Acc:MGI:2141183]
ENSMUSG00000035168	476	654	406	505	572	584	410	445	457	505	369	414	431	1.87006	2.61912	1.6056	1.90716	2.2718	2.199	1.54783	1.70864	1.80658	1.70832	1.51055	1.65187	1.6229	425.216	535.383	-0.332118	0.00210879	Tanc1	2	59612042	59846149	+	14570	protein_coding	tetratricopeptide repeat, ankyrin repeat and coiled-coil containing 1 [Source:MGI Symbol;Acc:MGI:1914110]
ENSMUSG00000030138	533	437	455	517	495	547	435	457	385	545	439	462	462	6.28544	5.25313	5.40111	5.86065	5.90117	6.18244	4.92932	5.26703	4.56838	5.53393	5.39426	5.5332	5.22177	446.765	498.918	-0.159283	0.0489438	Bms1	6	118383381	118419474	-	4854	protein_coding	BMS1, ribosome biogenesis factor [Source:MGI Symbol;Acc:MGI:2446132]
ENSMUSG00000031807	366	413	420	441	415	511	421	478	494	561	556	571	473	5.5571	6.39213	6.41918	6.43654	6.37	7.43621	6.14241	7.09309	7.54722	7.33429	8.79631	8.80499	6.88327	500.799	428.888	0.222749	0.0307323	Pgls	8	71592176	71601092	+	3770	protein_coding	6-phosphogluconolactonase [Source:MGI Symbol;Acc:MGI:1913421]
ENSMUSG00000049299	381	403	444	456	408	487	475	502	513	498	502	506	472	19.6123	21.1464	23.0064	22.564	21.2319	24.0268	23.4956	25.255	26.5714	22.073	26.9256	26.4533	23.2869	488.798	431.142	0.179771	0.0323418	Trappc1	11	69323980	69325793	+	1112	protein_coding	trafficking protein particle complex 1 [Source:MGI Symbol;Acc:MGI:1098727]
ENSMUSG00000052139	375	504	375	358	348	485	545	426	430	564	441	513	499	4.48973	6.15104	4.51943	4.12021	4.21205	5.56538	6.27012	4.98471	5.18025	5.8143	5.50158	6.23782	5.72608	479.481	409.304	0.228507	0.0376922	Babam2	5	31697684	32084962	+	4781	protein_coding	BRISC and BRCA1 A complex member 2 [Source:MGI Symbol;Acc:MGI:1333875]
ENSMUSG00000035161	556	490	462	539	545	454	469	427	515	422	400	365	406	1.89384	1.70135	1.58407	1.76484	1.87668	1.48214	1.53508	1.42147	1.7651	1.23769	1.41967	1.26267	1.32545	422.994	510.145	-0.270675	0.00778921	Ints6	14	62676330	62761169	-	16805	protein_coding	integrator complex subunit 6 [Source:MGI Symbol;Acc:MGI:1202397]
ENSMUSG00000033411	478	487	491	542	515	477	431	407	477	461	372	449	431	2.95765	3.07169	3.05819	3.22378	3.22145	2.8288	2.56263	2.46125	2.96983	2.45612	2.3984	2.82158	2.55602	425.791	500.487	-0.233576	0.00367471	Ctdspl2	2	121956001	122013642	+	9251	protein_coding	CTD (carboxy-terminal domain, RNA polymerase II, polypeptide A) small phosphatase like 2 [Source:MGI Symbol;Acc:MGI:1196405]
ENSMUSG00000004631	490	358	405	446	331	436	519	541	454	563	462	505	455	2.64306	1.96844	2.19902	2.31256	1.80494	2.25404	2.6901	2.852	2.46411	2.61486	2.59664	2.76648	2.35228	491.376	412.2	0.253165	0.00844121	Sgce	6	4674350	4747207	-	10612	protein_coding	sarcoglycan, epsilon [Source:MGI Symbol;Acc:MGI:1329042]
ENSMUSG00000025903	495	536	501	447	523	456	472	435	509	499	327	401	384	3.96562	4.37723	4.04024	3.44239	4.23577	3.50134	3.6336	3.40593	4.10314	3.44219	2.72969	3.26269	2.94852	424.477	496.028	-0.224131	0.0322858	Lypla1	1	4807788	4848410	+	7145	protein_coding	lysophospholipase 1 [Source:MGI Symbol;Acc:MGI:1344588]
ENSMUSG00000031534	463	356	420	383	366	459	485	479	458	542	529	438	477	18.1277	14.2082	16.5529	14.4147	14.4866	17.2241	18.247	18.3289	18.0434	18.2721	21.5812	17.4165	17.8997	479.183	409.311	0.226906	0.0120763	Smim19	8	22462614	22476882	-	1462	protein_coding	small integral membrane protein 19 [Source:MGI Symbol;Acc:MGI:2142501]
ENSMUSG00000035215	378	358	439	416	333	404	417	569	480	489	427	432	596	13.5148	13.0475	15.7995	14.2974	12.0361	13.844	14.3266	19.8825	17.2684	15.0541	15.9076	15.6865	20.4235	479.324	389.378	0.299575	0.00502132	Lsm7	10	80852821	80855209	-	1601	protein_coding	LSM7 homolog, U6 small nuclear RNA and mRNA degradation associated [Source:MGI Symbol;Acc:MGI:1913344]
ENSMUSG00000046613	351	314	451	349	402	399	558	324	476	504	528	387	524	2.64747	2.41425	3.42423	2.53044	3.06531	2.88443	4.04434	2.38841	3.61263	3.27328	4.1497	2.96456	3.7881	464.194	379.386	0.290949	0.0264978	Vwa5b2	16	20589471	20605377	+	7589	protein_coding	von Willebrand factor A domain containing 5B2 [Source:MGI Symbol;Acc:MGI:2681859]
ENSMUSG00000015217	535	308	365	480	285	355	476	458	417	660	562	421	474	13.7081	8.04459	9.41415	11.8226	7.38235	8.71801	11.7198	11.4692	10.7511	14.5612	15.0045	10.9555	11.6405	485.736	388.998	0.320419	0.0255195	Hmgb3	X	71555918	71560676	+	2234	protein_coding	high mobility group box 3 [Source:MGI Symbol;Acc:MGI:1098219]
ENSMUSG00000042747	380	413	363	439	443	403	458	494	415	553	499	507	516	14.2915	15.8333	13.7424	15.871	16.8431	14.5266	16.5519	18.1577	15.7049	17.908	19.5548	19.3654	18.5999	483.679	408.554	0.243341	0.00446807	Krtcap2	3	89245966	89249906	+	1522	protein_coding	keratinocyte associated protein 2 [Source:MGI Symbol;Acc:MGI:1913309]
ENSMUSG00000019906	446	520	469	495	436	537	445	491	338	438	221	459	429	7.71052	9.16391	8.16178	8.22624	7.62009	8.89789	7.39262	8.29605	5.87975	6.52006	3.98107	8.05912	7.10842	394.941	485.628	-0.297863	0.0309027	Lin7a	10	107271686	107421474	+	3311	protein_coding	lin-7 homolog A (C. elegans) [Source:MGI Symbol;Acc:MGI:2135609]
ENSMUSG00000020224	428	397	377	416	385	421	429	481	444	501	419	520	494	11.233	10.6211	9.95995	10.4953	10.215	10.5901	10.8193	12.3378	11.7254	11.3219	11.4584	13.8606	12.4264	462.376	405.584	0.188565	0.0202911	Llph	10	120227070	120232582	+	2181	protein_coding	LLP homolog, long-term synaptic facilitation (Aplysia) [Source:MGI Symbol;Acc:MGI:1913475]
ENSMUSG00000047787	459	405	441	450	458	526	414	346	345	558	277	376	446	4.48433	4.03337	4.33697	4.22614	4.5235	4.92532	3.88664	3.30371	3.39154	4.69405	2.81983	3.73077	4.17625	384.714	457.989	-0.250221	0.0255946	Flrt1	19	7092014	7105729	-	5859	protein_coding	fibronectin leucine rich transmembrane protein 1 [Source:MGI Symbol;Acc:MGI:3026647]
ENSMUSG00000024325	387	303	428	384	377	417	436	486	386	443	515	410	498	6.83081	5.4517	7.60446	6.51538	6.72709	7.05442	7.39499	8.38375	6.85554	6.73277	9.47169	7.34972	8.42476	447.272	383.992	0.219311	0.039302	Ring1	17	34020792	34024680	-	3243	protein_coding	ring finger protein 1 [Source:MGI Symbol;Acc:MGI:1101770]
ENSMUSG00000022885	356	546	467	481	481	470	306	438	387	413	360	489	410	4.14521	6.48063	5.47364	5.38379	5.66195	5.24515	3.42379	4.98438	4.5342	4.14071	4.36775	5.78271	4.57559	394.904	469.13	-0.248869	0.043707	St6gal1	16	23224740	23360350	+	4916	protein_coding	beta galactoside alpha 2,6 sialyltransferase 1 [Source:MGI Symbol;Acc:MGI:108470]
ENSMUSG00000026925	366	352	398	369	317	413	465	429	417	522	451	411	353	4.87102	4.7754	5.33194	4.72076	4.26504	5.26808	5.94677	5.58004	5.58429	5.98188	6.25424	5.55529	4.50278	427.978	370.46	0.20801	0.0278572	Inpp5e	2	26396249	26409203	-	4301	protein_coding	inositol polyphosphate-5-phosphatase E [Source:MGI Symbol;Acc:MGI:1927753]
ENSMUSG00000021676	276	692	564	444	405	475	362	427	297	275	165	457	422	2.73758	6.99667	5.63118	4.23338	4.06104	4.51559	3.45029	4.13929	2.96419	2.34865	1.7053	4.60362	4.01178	338.441	479.038	-0.501222	0.0194102	Iqgap2	13	95627177	95891922	-	5771	protein_coding	IQ motif containing GTPase activating protein 2 [Source:MGI Symbol;Acc:MGI:2449975]
ENSMUSG00000002416	416	417	354	352	231	266	584	555	452	461	335	289	421	4.23104	4.32333	3.62427	3.44147	2.37515	2.59298	5.70764	5.51681	4.62579	4.03723	3.55024	2.98523	4.10396	433.843	341.413	0.346047	0.0401588	Ndufb2	6	39592574	39603382	+	5628	protein_coding	NADH:ubiquinone oxidoreductase subunit B2 [Source:MGI Symbol;Acc:MGI:1915448]
ENSMUSG00000019979	300	633	453	338	471	478	338	372	448	366	239	375	403	1.90212	4.09118	2.8912	2.06006	3.01899	2.90475	2.05932	2.30516	2.85817	1.99814	1.57897	2.41476	2.449	357.122	448.632	-0.328952	0.0479918	Apaf1	10	90989311	91082770	-	9028	protein_coding	apoptotic peptidase activating factor 1 [Source:MGI Symbol;Acc:MGI:1306796]
ENSMUSG00000024998	468	431	393	449	429	489	388	379	295	422	350	466	350	1.67451	1.57198	1.41546	1.54431	1.55176	1.67693	1.33402	1.32533	1.06208	1.30012	1.30488	1.69338	1.20027	372.471	444.732	-0.256161	0.012683	Plce1	19	38481109	38785030	+	15998	protein_coding	phospholipase C, epsilon 1 [Source:MGI Symbol;Acc:MGI:1921305]
ENSMUSG00000066150	327	374	333	770	390	359	287	319	357	422	331	345	336	4.37333	5.09876	4.48303	9.89925	5.27295	4.60175	3.68838	4.16962	4.80425	4.85966	4.61266	4.68608	4.30696	336.443	425.362	-0.338655	0.0452365	Slc31a1	4	62360727	62391769	+	4280	protein_coding	solute carrier family 31, member 1 [Source:MGI Symbol;Acc:MGI:1333843]
ENSMUSG00000049265	290	317	432	358	349	339	441	381	412	524	347	334	469	4.17503	4.6521	6.2605	4.95441	5.07939	4.67763	6.10085	5.36078	5.96832	6.49564	5.20535	4.88353	6.47145	406.503	349.109	0.22051	0.045228	Kcnk3	5	30588170	30625271	+	3976	protein_coding	potassium channel, subfamily K, member 3 [Source:MGI Symbol;Acc:MGI:1100509]
ENSMUSG00000048285	395	499	322	518	550	391	417	376	366	425	300	350	355	3.53727	4.55513	2.90262	4.45911	4.97919	3.35592	3.58837	3.29079	3.29796	3.27709	2.79931	3.18321	3.04696	362.915	447.989	-0.303455	0.0141805	Frmd6	12	70825514	70902234	+	6392	protein_coding	FERM domain containing 6 [Source:MGI Symbol;Acc:MGI:2442579]
ENSMUSG00000031934	396	357	311	362	348	367	408	483	404	438	405	401	433	3.75912	3.45452	2.97177	3.30329	3.3396	3.33903	3.72169	4.48104	3.85892	3.58009	4.00594	3.86599	3.93954	418.052	358.309	0.221988	0.0096577	Panx1	9	15002128	15045478	-	6030	protein_coding	pannexin 1 [Source:MGI Symbol;Acc:MGI:1860055]
ENSMUSG00000017418	369	401	432	468	432	496	399	360	355	464	309	410	359	2.02551	2.24378	2.38701	2.46945	2.39726	2.60947	2.1046	1.9313	1.96078	2.19308	1.76736	2.28569	1.88872	372.123	434.225	-0.222392	0.0151503	Arl5b	2	15049395	15082456	+	10428	protein_coding	ADP-ribosylation factor-like 5B [Source:MGI Symbol;Acc:MGI:1923119]
ENSMUSG00000078532	347	307	356	341	309	358	400	310	474	537	423	281	506	13.9289	12.5619	14.3847	13.158	12.5393	13.7732	15.429	12.1616	19.1452	18.5606	17.6925	11.4557	19.4673	410.23	337.595	0.281466	0.0317693	Nkain1	4	130531602	130574173	-	1426	protein_coding	Na+/K+ transporting ATPase interacting 1 [Source:MGI Symbol;Acc:MGI:1914399]
ENSMUSG00000016200	498	397	534	383	382	392	399	356	374	415	368	278	354	2.38904	1.94139	2.57869	1.7662	1.85261	1.80237	1.83932	1.66911	1.80534	1.71424	1.83951	1.35446	1.62767	357.053	433.528	-0.279634	0.0151591	Syt14	1	192891233	193035775	-	11932	protein_coding	synaptotagmin XIV [Source:MGI Symbol;Acc:MGI:2444490]
ENSMUSG00000036860	362	343	379	363	308	365	429	351	452	548	415	441	404	20.1765	19.4877	21.2638	19.4487	17.3545	19.4982	22.9765	19.1199	25.3495	26.2995	24.1015	24.9633	21.5817	426.344	354.746	0.265432	0.00479358	Mrpl55	11	59202486	59206134	+	1027	protein_coding	mitochondrial ribosomal protein L55 [Source:MGI Symbol;Acc:MGI:1914462]
ENSMUSG00000003868	314	337	317	343	313	357	368	408	364	510	287	485	444	6.19356	6.77593	6.29409	6.50357	6.24137	6.74905	6.97506	7.86524	7.22446	8.66183	5.89864	9.7158	8.39384	401.113	331.394	0.27598	0.0122421	Ruvbl2	7	45421760	45438096	-	2902	protein_coding	RuvB-like protein 2 [Source:MGI Symbol;Acc:MGI:1342299]
ENSMUSG00000032607	356	300	350	318	401	352	407	399	416	404	432	389	403	8.36185	7.18294	8.2753	7.18004	9.52186	7.92427	9.18622	9.15939	9.83194	8.17076	10.5729	9.27958	9.07245	401.713	347.867	0.206908	0.0291955	Amt	9	108296853	108302302	+	2437	protein_coding	aminomethyltransferase [Source:MGI Symbol;Acc:MGI:3646700]
ENSMUSG00000067870	382	266	331	386	362	341	430	655	533	480	625	346	264	57.8468	41.0607	50.4554	56.1889	55.4178	49.492	62.5712	96.939	81.2151	62.5873	98.6178	53.2131	38.3166	471.046	345.796	0.445491	0.0136912	Rpl31-ps8	15	90764279	90764656	-	378	processed_pseudogene	ribosomal protein L31, pseudogene 8 [Source:MGI Symbol;Acc:MGI:3647726]
ENSMUSG00000068523	342	387	335	389	332	355	428	476	485	480	509	370	313	7.08009	8.16681	6.98106	7.74122	6.94826	7.04377	8.51425	9.63077	10.1029	8.55624	10.9797	7.7793	6.21047	431.334	358.138	0.267754	0.0260683	Gng5	3	146499807	146505572	+	2765	protein_coding	guanine nucleotide binding protein (G protein), gamma 5 [Source:MGI Symbol;Acc:MGI:109164]
ENSMUSG00000035637	379	327	368	342	287	278	336	369	365	465	396	364	471	13.5336	11.9028	13.2277	11.7395	10.3605	9.51444	11.5293	12.8778	13.1148	14.2974	14.7343	13.2009	16.1199	388.121	331.953	0.225932	0.0392884	Grhpr	4	44981395	44990734	+	1603	protein_coding	glyoxylate reductase/hydroxypyruvate reductase [Source:MGI Symbol;Acc:MGI:1923488]
ENSMUSG00000022508	265	293	484	326	226	324	471	371	532	509	346	265	470	2.26401	2.5517	4.16238	2.67731	1.95194	2.65303	3.86673	3.09776	4.57339	3.74438	3.08013	2.29935	3.84856	414.718	321.035	0.369684	0.0304379	Bcl6	16	23965052	23988852	-	6700	protein_coding	B cell leukemia/lymphoma 6 [Source:MGI Symbol;Acc:MGI:107187]
ENSMUSG00000033543	406	346	353	344	339	322	447	471	415	416	398	365	361	5.7425	4.98861	5.02589	4.67714	4.84729	4.36511	6.07536	6.51084	5.90631	5.06637	5.86566	5.24317	4.89383	404.311	353.519	0.193492	0.0486371	Gtf2a2	9	70012550	70022866	+	4047	protein_coding	general transcription factor II A, 2 [Source:MGI Symbol;Acc:MGI:1933289]
ENSMUSG00000038812	278	331	370	321	283	302	384	538	391	420	304	316	391	12.9059	15.664	17.2906	14.3251	13.2818	13.4374	17.1303	24.41	18.2648	16.7889	14.7054	14.899	17.3976	384.842	315.725	0.285972	0.0220691	Trmt112	19	6909698	6911049	+	1233	protein_coding	tRNA methyltransferase 11-2 [Source:MGI Symbol;Acc:MGI:1914924]
ENSMUSG00000033751	280	396	334	312	285	365	419	380	385	434	327	410	370	6.42643	9.26478	7.71652	6.88356	6.61274	8.02913	9.24092	8.52386	8.8913	8.57689	7.82021	9.557	8.13918	382.597	330.169	0.212779	0.0371628	Gadd45gip1	8	84831522	84835482	+	2494	protein_coding	growth arrest and DNA-damage-inducible, gamma interacting protein 1 [Source:MGI Symbol;Acc:MGI:1914947]
ENSMUSG00000026031	319	405	328	560	355	372	308	337	374	373	216	275	377	1.44131	1.8653	1.49177	2.43221	1.62151	1.61092	1.33723	1.48812	1.70032	1.45112	1.0169	1.2619	1.63258	316.365	390.561	-0.303774	0.0325707	Cflar	1	58711508	58758884	+	12669	protein_coding	CASP8 and FADD-like apoptosis regulator [Source:MGI Symbol;Acc:MGI:1336166]
ENSMUSG00000029570	303	319	304	289	350	266	343	358	441	455	380	433	399	6.92378	7.43053	6.99258	6.34812	8.08524	5.82567	7.53155	7.99511	10.1399	8.95242	9.0478	10.0488	8.73857	395.091	307.074	0.363789	0.000526381	Lfng	5	140607320	140615545	+	2505	protein_coding	LFNG O-fucosylpeptide 3-beta-N-acetylglucosaminyltransferase [Source:MGI Symbol;Acc:MGI:1095413]
ENSMUSG00000041309	343	206	343	263	151	209	408	214	383	568	371	305	508	10.2956	6.30308	10.3637	7.58858	4.58204	6.01267	11.7681	6.27787	11.5678	14.6803	11.6035	9.29787	14.6146	384.352	253.715	0.599666	0.00305819	Nkx6-2	7	139579376	139582797	-	1907	protein_coding	NK6 homeobox 2 [Source:MGI Symbol;Acc:MGI:1352738]
ENSMUSG00000025821	368	357	341	353	397	445	288	318	295	375	341	325	372	2.74889	2.71835	2.56405	2.53473	2.99795	3.18591	2.06724	2.32155	2.2173	2.41196	2.65413	2.46558	2.6633	325.133	378.177	-0.218408	0.0217007	Zfp282	6	47877204	47908485	+	7663	protein_coding	zinc finger protein 282 [Source:MGI Symbol;Acc:MGI:2141413]
ENSMUSG00000059810	296	300	316	302	288	276	349	282	309	601	424	289	408	1.56869	1.62067	1.68576	1.5385	1.54298	1.4019	1.77729	1.46061	1.64777	2.7425	2.34136	1.55549	2.07239	370.872	297.831	0.317452	0.0241339	Rgs3	4	62559847	62704001	+	10801	protein_coding	regulator of G-protein signaling 3 [Source:MGI Symbol;Acc:MGI:1354734]
ENSMUSG00000043964	278	397	365	388	441	397	281	382	319	372	249	302	365	7.43252	10.8196	9.82308	9.97172	11.9194	10.1729	7.21917	9.9815	8.58174	8.56373	6.93665	8.2002	9.35301	318.115	379.349	-0.253521	0.0343145	Orai3	7	127769815	127775150	+	2141	protein_coding	ORAI calcium release-activated calcium modulator 3 [Source:MGI Symbol;Acc:MGI:3039586]
ENSMUSG00000026566	369	332	252	295	335	318	372	338	346	426	385	365	388	5.94985	5.4569	4.09019	4.57245	5.46071	4.9144	5.76385	5.32645	5.6137	5.9145	6.46844	5.97721	5.99623	368.101	318.43	0.209218	0.0359532	Mpzl1	1	165592240	165634538	-	3550	protein_coding	myelin protein zero-like 1 [Source:MGI Symbol;Acc:MGI:1915731]
ENSMUSG00000078193	240	294	329	366	357	339	413	498	426	396	487	340	309	30.8716	38.55	42.5998	45.256	46.4238	41.7938	51.0491	62.6064	55.138	43.8603	65.2734	44.4174	38.0955	405.052	321.879	0.330823	0.0161631	Gm2000	1	156366040	156366484	+	445	protein_coding	predicted gene 2000 [Source:MGI Symbol;Acc:MGI:3780170]
ENSMUSG00000050121	482	228	233	337	257	249	376	309	308	542	534	351	359	15.011	7.23812	7.30435	10.0888	8.09134	7.43235	11.2523	9.40507	9.65176	14.5342	17.3286	11.1019	10.7158	389.829	298.787	0.383711	0.037555	Opalin	19	41062474	41077113	-	1838	protein_coding	oligodendrocytic myelin paranodal and inner loop protein [Source:MGI Symbol;Acc:MGI:2657025]
ENSMUSG00000062309	259	295	319	304	277	336	364	346	311	513	309	306	377	10.4184	12.0963	12.9169	11.755	11.2644	12.9541	14.07	13.6026	12.588	17.7684	12.9515	12.5012	14.5349	352.209	299.386	0.235853	0.024737	Rpp25	9	57504026	57505448	+	1423	protein_coding	ribonuclease P/MRP 25 subunit [Source:MGI Symbol;Acc:MGI:2143151]
ENSMUSG00000028226	359	377	386	381	278	344	304	290	352	432	236	274	274	2.37101	2.5381	2.5662	2.41886	1.85613	2.17752	1.92931	1.87188	2.33924	2.4567	1.62409	1.83787	1.73443	301.889	355.681	-0.235449	0.0490903	Mmp16	4	17852893	18119145	+	8667	protein_coding	matrix metallopeptidase 16 [Source:MGI Symbol;Acc:MGI:1276107]
ENSMUSG00000066113	311	304	306	456	501	472	271	396	174	257	177	479	258	1.39438	1.38938	1.38103	1.96531	2.27081	2.02827	1.16756	1.73522	0.784985	0.992159	0.826897	2.18113	1.10868	283.585	392.299	-0.468528	0.0292638	Adamtsl1	4	85514172	86428385	+	12767	protein_coding	ADAMTS-like 1 [Source:MGI Symbol;Acc:MGI:1924989]
ENSMUSG00000033055	252	311	284	292	297	345	379	306	336	413	336	353	326	3.37816	4.24981	3.83232	3.76279	4.02496	4.43265	4.88213	4.00906	4.53224	4.76715	4.6933	4.80597	4.18856	343.738	297.92	0.206319	0.0276396	Ankrd54	15	79053094	79062893	-	4270	protein_coding	ankyrin repeat domain 54 [Source:MGI Symbol;Acc:MGI:2444209]
ENSMUSG00000024829	297	301	289	318	268	352	332	387	359	395	297	347	367	8.45381	8.73355	8.28051	8.70102	7.7118	9.60291	9.08079	10.7658	10.2821	9.68104	8.80869	10.0312	10.0122	348.696	305.055	0.192556	0.0287481	Mrpl21	19	3282901	3292837	+	2011	protein_coding	mitochondrial ribosomal protein L21 [Source:MGI Symbol;Acc:MGI:2660674]
ENSMUSG00000014776	247	248	273	295	200	352	313	257	388	392	331	391	405	4.45169	4.55625	4.95283	5.11089	3.64403	6.08043	5.42078	4.52691	7.03643	6.08334	6.21605	7.15699	6.996	348.395	269.481	0.369739	0.00593516	Nol3	8	105276140	105281939	+	3176	protein_coding	nucleolar protein 3 (apoptosis repressor with CARD domain) [Source:MGI Symbol;Acc:MGI:1925938]
ENSMUSG00000024007	261	261	306	347	214	352	342	343	365	396	330	357	353	6.90704	7.04078	8.15148	8.82731	5.72519	8.92808	8.69696	8.87129	9.71936	9.02351	9.09965	9.59502	8.95351	349.365	290.504	0.265204	0.0145127	Ppil1	17	29250803	29264158	-	2163	protein_coding	peptidylprolyl isomerase (cyclophilin)-like 1 [Source:MGI Symbol;Acc:MGI:1916066]
ENSMUSG00000068580	292	280	314	269	270	357	325	343	286	421	422	328	353	5.13499	5.01931	5.5584	4.54733	4.80005	6.01713	5.492	5.89511	5.06077	6.37482	7.73266	5.8581	5.94975	348.22	298.055	0.224062	0.0436593	Zfyve19	2	119208617	119217049	+	3255	protein_coding	zinc finger, FYVE domain containing 19 [Source:MGI Symbol;Acc:MGI:1919258]
ENSMUSG00000027168	336	173	211	369	283	286	422	342	276	403	525	255	321	1.64469	0.863216	1.03966	1.73627	1.40041	1.34176	1.98494	1.63611	1.3594	1.69855	2.67771	1.26768	1.50597	358.212	276.564	0.372646	0.0424072	Pax6	2	105668900	105697364	+	11694	protein_coding	paired box 6 [Source:MGI Symbol;Acc:MGI:97490]
ENSMUSG00000006342	177	212	345	156	227	273	409	227	293	395	289	171	544	2.94954	3.60119	5.78714	2.49892	3.82412	4.36022	6.54929	3.69699	4.91295	5.6677	5.01809	2.89403	8.68855	324.679	233.006	0.479173	0.030412	Susd2	10	75636706	75644008	-	3435	protein_coding	sushi domain containing 2 [Source:MGI Symbol;Acc:MGI:1918983]
ENSMUSG00000028293	396	294	334	363	357	351	346	313	294	338	247	281	314	9.88551	7.48135	8.39293	8.71079	9.00942	8.39799	8.29984	7.63641	7.3849	7.26523	6.42481	7.1242	7.51278	299.064	350.51	-0.228557	0.0144289	Slc35a1	4	34663257	34687438	-	2293	protein_coding	solute carrier family 35 (CMP-sialic acid transporter), member 1 [Source:MGI Symbol;Acc:MGI:1345622]
ENSMUSG00000028360	225	440	289	341	428	413	336	334	304	268	183	311	251	1.80306	3.59425	2.33125	2.62681	3.46734	3.17206	2.58736	2.61586	2.45129	1.84923	1.52805	2.53113	1.92783	279.416	357.62	-0.356089	0.0338142	Slc44a5	3	153973436	154271722	+	7143	protein_coding	solute carrier family 44, member 5 [Source:MGI Symbol;Acc:MGI:3035141]
ENSMUSG00000039834	309	316	318	347	376	383	335	256	289	362	264	280	281	3.72918	3.8875	3.86318	4.02561	4.58741	4.43014	3.88499	3.01951	3.50951	3.76177	3.31985	3.43193	3.25034	289.581	342.699	-0.242423	0.010098	Zfp335	2	164891882	164911757	-	4743	protein_coding	zinc finger protein 335 [Source:MGI Symbol;Acc:MGI:2682313]
ENSMUSG00000034932	328	233	306	282	226	303	270	470	250	384	377	404	356	22.7577	16.4793	21.3717	18.8083	15.8521	20.1493	18.0015	31.8708	17.4537	22.9411	27.2555	28.4683	23.674	353.475	280.585	0.332747	0.024658	Mrpl54	10	81264713	81266934	-	825	protein_coding	mitochondrial ribosomal protein L54 [Source:MGI Symbol;Acc:MGI:1913297]
ENSMUSG00000091735	269	242	292	321	289	271	330	253	316	415	387	394	283	7.7885	7.14242	8.51035	8.93416	8.4591	7.52029	9.18132	7.15918	9.20623	10.3461	11.6754	11.5857	7.85335	334.528	281.681	0.247572	0.0482208	Gpr62	9	106463962	106465938	-	1977	protein_coding	G protein-coupled receptor 62 [Source:MGI Symbol;Acc:MGI:3525078]
ENSMUSG00000021959	282	369	229	264	215	310	388	312	297	338	511	400	297	2.22511	2.96129	1.89209	1.86658	1.83955	2.58524	3.11852	2.61154	2.45489	2.66794	4.24188	3.14802	2.33742	363.505	278.125	0.386242	0.0474271	Lats2	14	57689662	57758388	-	6971	protein_coding	large tumor suppressor 2 [Source:MGI Symbol;Acc:MGI:1354386]
ENSMUSG00000051550	291	244	272	273	292	337	291	362	336	362	360	325	314	4.00509	3.42324	3.76835	3.61184	4.06281	4.44542	3.84859	4.86933	4.6532	4.28999	5.16275	4.54285	4.14206	330.937	285.732	0.210767	0.035315	Zfp579	7	4983483	4996158	-	4159	protein_coding	zinc finger protein 579 [Source:MGI Symbol;Acc:MGI:1915740]
ENSMUSG00000021891	316	294	305	334	374	348	311	297	299	308	271	270	286	2.33336	2.21294	2.26703	2.37076	2.79184	2.46285	2.20671	2.14334	2.22156	1.95828	2.08508	2.02481	2.02408	287.063	329.787	-0.200685	0.0226077	Mettl6	14	31473578	31495040	-	7752	protein_coding	methyltransferase like 6 [Source:MGI Symbol;Acc:MGI:1914261]
ENSMUSG00000036264	317	395	326	293	345	378	263	250	273	298	212	378	285	4.14279	5.26211	4.28859	3.68085	4.55804	4.73467	3.30278	3.19312	3.58996	3.35335	2.88688	5.01709	3.56982	275.557	344.124	-0.320724	0.0128403	Fstl4	11	52764634	53188538	+	4380	protein_coding	follistatin-like 4 [Source:MGI Symbol;Acc:MGI:2443199]
ENSMUSG00000039154	276	235	310	243	170	283	392	261	282	425	310	237	389	6.13774	5.32716	6.93944	5.19461	3.82185	6.03184	8.37675	5.67259	6.31018	8.13799	7.18324	5.35271	8.29118	320.609	253.732	0.338111	0.022923	Shd	17	55970467	55976625	+	2574	protein_coding	src homology 2 domain-containing transforming protein D [Source:MGI Symbol;Acc:MGI:1099461]
ENSMUSG00000029173	297	322	307	338	352	361	333	261	273	333	307	283	267	2.43492	2.69099	2.53355	2.66374	2.9174	2.83661	2.62339	2.09127	2.25208	2.35072	2.62256	2.35635	2.09801	289.052	330.73	-0.19475	0.0369921	Sepsecs	5	52640087	52669708	-	6982	protein_coding	Sep (O-phosphoserine) tRNA:Sec (selenocysteine) tRNA synthase [Source:MGI Symbol;Acc:MGI:1098791]
ENSMUSG00000032925	391	284	332	316	395	382	312	330	246	260	294	233	283	5.29233	3.91848	4.52347	4.11154	5.40496	4.95562	4.05803	4.36541	3.35042	3.03021	4.14645	3.20297	3.67133	275.797	351.47	-0.350446	0.00325763	Itgbl1	14	123659971	123975618	+	4229	protein_coding	integrin, beta-like 1 [Source:MGI Symbol;Acc:MGI:2443439]
ENSMUSG00000033467	314	233	251	223	290	233	290	296	261	300	472	331	314	12.0225	9.09392	9.67395	8.20765	11.2251	8.55041	10.6698	11.0764	10.0554	9.89047	18.8308	12.8713	11.523	320.602	258.896	0.307679	0.0462961	Crlf2	5	109554709	109558993	-	1495	protein_coding	cytokine receptor-like factor 2 [Source:MGI Symbol;Acc:MGI:1889506]
ENSMUSG00000034218	329	359	314	315	335	281	298	239	295	319	189	313	222	1.82166	2.02626	1.75011	1.6766	1.87517	1.49122	1.58554	1.29333	1.64356	1.52087	1.09042	1.76012	1.17813	262.932	324.115	-0.301194	0.0165503	Atm	9	53439149	53536740	-	10338	protein_coding	ataxia telangiectasia mutated [Source:MGI Symbol;Acc:MGI:107202]
ENSMUSG00000030588	331	246	273	239	207	227	283	349	258	351	279	310	367	13.9008	10.5312	11.5409	9.64844	8.78835	9.13697	11.4206	14.3245	10.9025	12.6925	12.2089	13.2221	14.7722	308.21	255.22	0.27267	0.0277844	Yif1b	7	29238329	29247597	+	1363	protein_coding	Yip1 interacting factor homolog B (S. cerevisiae) [Source:MGI Symbol;Acc:MGI:1924504]
ENSMUSG00000050229	310	316	304	336	324	299	290	267	279	309	280	277	253	2.34905	2.44088	2.31883	2.44747	2.48199	2.17153	2.11163	1.97735	2.1273	2.01613	2.21079	2.13175	1.83746	274.931	316.268	-0.202602	0.0174804	Pigm	1	172376546	172384099	+	7554	protein_coding	phosphatidylinositol glycan anchor biosynthesis, class M [Source:MGI Symbol;Acc:MGI:1914806]
ENSMUSG00000044452	282	309	291	356	313	326	261	236	278	320	270	246	228	1.96112	2.1905	2.0371	2.37987	2.20052	2.17289	1.74416	1.60402	1.94533	1.91617	1.95649	1.73747	1.5197	258.227	313.865	-0.281852	0.00344938	Zfp507	7	35772343	35803003	-	8231	protein_coding	zinc finger protein 507 [Source:MGI Symbol;Acc:MGI:1916378]
ENSMUSG00000045316	283	251	223	274	216	280	299	324	273	360	291	273	355	11.5133	10.4092	9.13234	10.7155	8.88367	10.9178	11.6889	12.8825	11.1756	12.6109	12.3358	11.2798	13.8423	304.916	255.257	0.256538	0.00929656	Fahd1	17	24848896	24850302	-	1407	protein_coding	fumarylacetoacetate hydrolase domain containing 1 [Source:MGI Symbol;Acc:MGI:1915886]
ENSMUSG00000034175	270	238	233	265	224	304	323	297	247	326	305	261	353	5.53946	4.97748	4.81197	5.22633	4.64597	5.9778	6.3679	5.95527	5.0991	5.75904	6.52023	5.43839	6.94138	296.489	256.313	0.20964	0.0446255	Rhbdd3	11	5098926	5106093	+	2790	protein_coding	rhomboid domain containing 3 [Source:MGI Symbol;Acc:MGI:2444684]
ENSMUSG00000044005	290	192	246	232	265	262	347	238	313	350	359	241	311	4.77833	3.22484	4.08016	3.67463	4.41417	4.13755	5.49411	3.83262	5.18938	4.96564	6.16356	4.03294	4.91141	303.455	248.843	0.286029	0.0271232	Gls2	10	128194457	128210004	+	3474	protein_coding	glutaminase 2 (liver, mitochondrial) [Source:MGI Symbol;Acc:MGI:2143539]
ENSMUSG00000025509	245	256	217	287	274	226	283	226	354	334	318	291	306	4.64373	4.94618	4.14023	5.22914	5.25021	4.10557	5.15439	4.1865	6.75146	5.451	6.2804	5.6017	5.55891	297.326	251.945	0.238431	0.0459091	Pnpla2	7	141455198	141460743	+	3020	protein_coding	patatin-like phospholipase domain containing 2 [Source:MGI Symbol;Acc:MGI:1914103]
ENSMUSG00000035783	398	203	128	200	258	190	331	248	354	492	395	219	246	12.7917	6.65072	4.14112	6.17904	8.38279	5.85277	10.2226	7.78999	11.4483	13.6156	13.2282	7.14849	7.57786	319.459	230.886	0.468811	0.0328459	Acta2	19	34241090	34255336	-	1781	protein_coding	actin, alpha 2, smooth muscle, aorta [Source:MGI Symbol;Acc:MGI:87909]
ENSMUSG00000006931	232	219	301	255	195	252	329	225	273	388	294	282	331	6.09731	5.86709	7.96306	6.44225	5.18095	6.34768	8.30875	5.77928	7.21948	8.78033	8.05113	7.52706	8.33768	297.021	243.225	0.288766	0.018583	P3h4	11	100408456	100414836	-	2178	protein_coding	prolyl 3-hydroxylase family member 4 (non-enzymatic) [Source:MGI Symbol;Acc:MGI:1913430]
ENSMUSG00000049922	333	274	274	320	323	315	265	265	232	276	235	287	286	5.82024	4.88175	4.82071	5.37643	5.70721	5.27681	4.45074	4.52672	4.08017	4.15369	4.2798	5.09454	4.79104	259.497	307.66	-0.24614	0.00891315	Slc35c1	2	92452764	92460538	-	3275	protein_coding	solute carrier family 35, member C1 [Source:MGI Symbol;Acc:MGI:2443301]
ENSMUSG00000016637	298	247	248	264	218	258	292	289	305	300	288	298	318	5.95595	5.03223	4.98942	5.07208	4.4047	4.94218	5.608	5.64513	6.13378	5.1628	5.99773	6.04891	6.09157	294.283	256.513	0.19719	0.0387801	Ift27	15	78159463	78174107	-	2864	protein_coding	intraflagellar transport 27 [Source:MGI Symbol;Acc:MGI:1914292]
ENSMUSG00000031590	225	269	252	281	251	300	270	345	308	335	282	293	305	7.6983	9.38195	8.67913	9.24199	8.68182	9.83779	8.87699	11.5365	10.6037	9.86928	10.0536	10.1814	10.0018	300.49	263.818	0.187086	0.0496643	Frg1	8	41397459	41417074	-	1673	protein_coding	FSHD region gene 1 [Source:MGI Symbol;Acc:MGI:893597]
ENSMUSG00000042042	304	279	268	368	315	294	284	237	285	269	240	236	211	3.19994	2.99365	2.83966	3.72361	3.352	2.96606	2.87261	2.43814	3.01861	2.43809	2.63232	2.52294	2.12872	247.891	305.633	-0.302947	0.00477559	Csgalnact2	6	118107452	118139140	-	5438	protein_coding	chondroitin sulfate N-acetylgalactosaminyltransferase 2 [Source:MGI Symbol;Acc:MGI:1926002]
ENSMUSG00000116138	238	217	221	206	198	196	281	270	319	388	375	250	301	5.72171	5.31786	5.34816	4.76061	4.81214	4.51615	6.4915	6.34386	7.71672	8.03173	9.39375	6.104	6.93557	306.762	213.811	0.52101	1.46e-05	C030006K11Rik	15	76721465	76723845	-	2381	protein_coding	RIKEN cDNA C030006K11 gene [Source:MGI Symbol;Acc:MGI:1925941]
ENSMUSG00000036197	310	314	275	288	350	233	274	186	211	279	285	248	279	2.6398	2.72564	2.35725	2.35749	3.01302	1.90165	2.24207	1.54797	1.80794	2.0457	2.52879	2.1448	2.27709	247.741	296.973	-0.261339	0.0474684	Gxylt1	15	93239742	93275179	-	6722	protein_coding	glucoside xylosyltransferase 1 [Source:MGI Symbol;Acc:MGI:2684933]
ENSMUSG00000043467	333	368	266	299	255	260	243	173	314	298	192	248	211	1.01314	1.14131	0.814652	0.874471	0.784317	0.758166	0.710433	0.514416	0.96128	0.780678	0.608678	0.76631	0.615285	235.518	298.559	-0.341791	0.020006	Zbtb37	1	161002922	161034849	-	18814	protein_coding	zinc finger and BTB domain containing 37 [Source:MGI Symbol;Acc:MGI:2444467]
ENSMUSG00000027803	382	298	454	509	277	362	226	256	325	310	281	251	254	4.37769	3.93845	4.66244	5.40638	3.3541	4.00771	2.60117	2.99676	3.91695	3.19714	3.50701	3.05331	2.9159	267.791	380.367	-0.506284	0.0126313	Wwtr1	3	57455649	57575910	-	4779	protein_coding	WW domain containing transcription regulator 1 [Source:MGI Symbol;Acc:MGI:1917649]
ENSMUSG00000045435	280	211	256	235	198	241	293	300	256	348	269	263	289	5.04645	3.87649	4.64441	4.07139	3.60759	4.16302	5.0744	5.28433	4.64259	5.40052	5.05172	4.81404	4.99221	282.791	237.794	0.250614	0.012631	Tmem60	5	20882191	20886870	+	3176	protein_coding	transmembrane protein 60 [Source:MGI Symbol;Acc:MGI:2673965]
ENSMUSG00000045532	172	227	215	215	156	238	247	213	339	560	404	246	247	6.68396	8.99207	8.41022	8.03139	6.12851	8.86434	9.22342	8.08958	13.2556	18.738	16.3586	9.70882	9.19961	314.59	204.462	0.621977	0.00107126	C1ql1	11	102939264	102946688	-	1473	protein_coding	complement component 1, q subcomponent-like 1 [Source:MGI Symbol;Acc:MGI:1344400]
ENSMUSG00000081094	268	201	247	260	261	234	240	361	303	296	423	306	228	25.9571	19.8447	24.0814	24.207	25.5556	21.722	22.3368	34.1719	29.5295	24.6854	42.6894	30.1001	21.1652	305.485	246.18	0.310282	0.042881	Rpl19-ps11	8	19492936	19493526	+	591	processed_pseudogene	ribosomal protein L19, pseudogene 11 [Source:MGI Symbol;Acc:MGI:3642193]
ENSMUSG00000019738	288	231	197	253	211	250	300	340	343	276	292	231	256	13.6018	11.1211	9.36559	11.4861	10.0742	11.3164	13.615	15.6937	16.3002	11.2239	14.3697	11.0801	11.5881	287.316	239.141	0.263857	0.0384946	Polr2i	7	30231948	30233390	+	1212	protein_coding	polymerase (RNA) II (DNA directed) polypeptide I [Source:MGI Symbol;Acc:MGI:1917170]
ENSMUSG00000046743	178	458	294	239	349	289	303	208	205	218	178	291	214	0.593587	1.55689	0.986904	0.766142	1.17656	0.92369	0.97095	0.677905	0.687878	0.625964	0.618505	0.98556	0.683983	227.588	303.581	-0.415549	0.0294897	Fat4	3	38886940	39011985	+	17165	protein_coding	FAT atypical cadherin 4 [Source:MGI Symbol;Acc:MGI:3045256]
ENSMUSG00000040164	222	301	287	253	287	299	246	279	202	194	162	229	283	4.68567	6.4761	6.09767	5.13317	6.12386	6.04858	4.98934	5.75524	4.29006	3.52573	3.56281	4.90885	5.72495	224.344	276.185	-0.300016	0.0311352	Kcns1	2	164163619	164171113	-	2712	protein_coding	K+ voltage-gated channel, subfamily S, 1 [Source:MGI Symbol;Acc:MGI:1197019]
ENSMUSG00000086290	227	168	214	239	263	288	347	318	257	316	322	283	263	5.40955	4.08106	5.13348	5.47495	6.33601	6.57797	7.9461	7.40633	6.16256	6.48412	7.99558	6.84932	6.00701	296.308	233.649	0.341836	0.00574064	Snhg12	4	132308623	132311024	+	2402	lincRNA	small nucleolar RNA host gene 12 [Source:MGI Symbol;Acc:MGI:1916721]
ENSMUSG00000048967	181	186	200	235	272	216	250	282	186	291	273	249	343	11.7735	12.3329	13.0954	14.694	17.8862	13.4661	15.6263	17.9273	12.1739	16.2985	18.5032	16.4494	21.3839	263.038	215.844	0.285321	0.0370057	Yjefn3	8	69887788	69902712	-	880	protein_coding	YjeF N-terminal domain containing 3 [Source:MGI Symbol;Acc:MGI:2681845]
ENSMUSG00000000948	246	290	318	274	251	268	283	168	305	257	147	206	215	2.69964	3.24412	3.51286	2.89047	2.78464	2.81883	2.98433	1.80186	3.36793	2.42847	1.68092	2.29596	2.26139	221.563	275.877	-0.315819	0.0382853	Gm38393	7	59974149	60005064	-	5216	protein_coding	predicted gene, 38393 [Source:MGI Symbol;Acc:MGI:5613898]
ENSMUSG00000021747	221	206	241	237	202	236	298	257	337	281	301	209	265	3.85797	3.66575	4.23494	3.97706	3.56486	3.9486	4.99888	4.38471	5.91956	4.22378	5.4751	3.70543	4.43384	274.438	224.627	0.288006	0.0151907	4930452B06Rik	14	8431192	8666240	-	3279	protein_coding	RIKEN cDNA 4930452B06 gene [Source:MGI Symbol;Acc:MGI:1926154]
ENSMUSG00000063236	261	204	220	223	261	227	286	281	236	330	305	255	273	7.79746	6.21257	6.61605	6.4042	7.88275	6.49984	8.21048	8.20465	7.09443	8.48897	9.49449	7.73711	7.81704	276.017	233.793	0.239781	0.021015	1110038F14Rik	15	76948506	76950979	+	1916	protein_coding	RIKEN cDNA 1110038F14 gene [Source:MGI Symbol;Acc:MGI:2152337]
ENSMUSG00000005267	260	286	240	224	297	304	261	180	251	265	169	241	251	1.95004	2.18657	1.81194	1.61497	2.25191	2.18528	1.88105	1.31942	1.89425	1.71137	1.32073	1.83575	1.80431	226.783	269.843	-0.250162	0.0475117	Zfp287	11	62700356	62731905	-	7632	protein_coding	zinc finger protein 287 [Source:MGI Symbol;Acc:MGI:2176561]
ENSMUSG00000103653	217	261	294	214	134	179	287	354	281	308	218	241	277	19.6851	24.135	26.8466	18.6612	12.2888	15.5631	25.0179	31.3851	25.6495	24.0579	20.606	22.2035	24.0838	275.673	217.873	0.340032	0.0347337	Gstp-ps	1	192073820	192074450	-	631	processed_pseudogene	glutathione S-transferase, pi, pseudogene [Source:MGI Symbol;Acc:MGI:3782108]
ENSMUSG00000031976	246	220	254	324	267	368	251	210	256	303	212	181	241	2.28853	2.08628	2.37858	2.89743	2.51106	3.2812	2.2438	1.90933	2.39637	2.42713	2.05502	1.71012	2.14885	231.373	279.981	-0.274994	0.0304116	Urb2	8	124021508	124048505	+	6153	protein_coding	URB2 ribosome biogenesis 2 homolog (S. cerevisiae) [Source:MGI Symbol;Acc:MGI:2681124]
ENSMUSG00000060427	270	263	303	260	258	274	238	278	232	264	168	199	230	5.34224	5.30449	6.03484	4.94516	5.16065	5.19606	4.52508	5.37583	4.61892	4.49772	3.4636	3.99888	4.36169	225.317	272.634	-0.273884	0.0119347	Zfp868	8	69610857	69625548	-	2893	protein_coding	zinc finger protein 868 [Source:MGI Symbol;Acc:MGI:2142546]
ENSMUSG00000032289	162	295	241	246	517	437	182	322	143	158	113	307	187	0.663025	1.23074	0.992876	0.967825	2.13909	1.71419	0.715774	1.28799	0.588903	0.556801	0.481895	1.27608	0.733539	199.224	317.567	-0.672854	0.0381737	Thsd4	9	59966931	60522046	-	13986	protein_coding	thrombospondin, type I, domain containing 4 [Source:MGI Symbol;Acc:MGI:2672033]
ENSMUSG00000018830	293	187	157	165	170	239	228	157	284	487	325	251	213	2.20709	1.43589	1.19046	1.19477	1.29457	1.72549	1.65035	1.15583	2.1526	3.15871	2.5509	1.92022	1.53779	271.073	202.596	0.42053	0.0423693	Myh11	16	14194535	14291372	-	7599	protein_coding	myosin, heavy polypeptide 11, smooth muscle [Source:MGI Symbol;Acc:MGI:102643]
ENSMUSG00000019689	199	229	207	210	184	238	253	267	274	302	296	249	269	16.5326	19.3934	17.311	16.7709	15.4537	18.9509	20.1976	21.6791	22.9051	21.6035	25.6236	21.0094	21.4194	268.718	211.962	0.341423	0.000586856	Fmc1	6	38533502	38539449	+	689	protein_coding	formation of mitochondrial complex V assembly factor 1 [Source:MGI Symbol;Acc:MGI:1913367]
ENSMUSG00000079036	231	286	269	247	272	294	280	230	185	250	214	215	243	2.01136	2.53848	2.35773	2.06739	2.39426	2.45352	2.34275	1.95725	1.62085	1.87433	1.94156	1.90127	2.02792	226.864	267.732	-0.238496	0.0254499	Alkbh1	12	87425840	87444017	-	6574	protein_coding	alkB homolog 1, histone H2A dioxygenase [Source:MGI Symbol;Acc:MGI:2384034]
ENSMUSG00000081406	276	231	198	189	172	185	344	354	229	238	281	241	272	21.0647	17.9716	15.2116	13.8661	13.2709	13.5326	25.2287	26.4053	17.5863	15.6406	22.3466	18.6806	19.8968	276.106	209.754	0.396395	0.00862045	Rps6-ps4	2	75191073	75191822	-	750	processed_pseudogene	ribosomal protein S6, pseudogene 4 [Source:MGI Symbol;Acc:MGI:3650907]
ENSMUSG00000055320	244	261	311	331	265	341	220	235	230	243	204	258	219	1.02924	1.12227	1.31593	1.34216	1.14434	1.37863	0.891745	0.968807	0.976223	0.882599	0.896639	1.10528	0.8854	226.401	292.391	-0.277353	0.00367548	Tead1	7	112679318	112906807	+	13570	protein_coding	TEA domain family member 1 [Source:MGI Symbol;Acc:MGI:101876]
ENSMUSG00000028282	286	258	267	265	238	321	223	265	219	236	187	228	216	2.39832	2.20541	2.25381	2.13616	2.01764	2.57995	1.79695	2.17184	1.8479	1.70405	1.63396	1.94179	1.73605	221.203	273.358	-0.30602	0.00288385	Casp8ap2	4	32615451	32653265	+	6826	protein_coding	caspase 8 associated protein 2 [Source:MGI Symbol;Acc:MGI:1349399]
ENSMUSG00000055093	267	191	192	158	164	69	431	417	349	237	293	158	230	32.4488	23.6619	23.4883	18.4583	20.1491	8.03712	50.3332	49.5295	42.6782	24.8007	37.1034	19.5016	26.7906	298.225	175.207	0.767528	0.0141344	Gm8430	6	122456904	122457374	+	471	processed_pseudogene	predicted pseudogene 8430 [Source:MGI Symbol;Acc:MGI:3645406]
ENSMUSG00000019797	218	203	202	255	219	184	203	297	207	255	250	312	308	3.01342	2.8604	2.81072	3.38836	3.06035	2.43772	2.69643	4.01236	2.87916	3.03509	3.60082	4.38009	4.08057	258.142	214.389	0.267296	0.0479602	1700021F05Rik	10	43525133	43540994	-	4141	protein_coding	RIKEN cDNA 1700021F05 gene [Source:MGI Symbol;Acc:MGI:1915101]
ENSMUSG00000069206	295	289	247	258	259	238	294	245	246	202	207	178	215	2.50797	2.50453	2.11378	2.10846	2.22599	1.93928	2.4018	2.03567	2.1044	1.4787	1.8337	1.5369	1.75188	223.468	265.828	-0.2507	0.0492943	Zfp874a	13	67424549	67451624	-	6733	protein_coding	zinc finger protein 874a [Source:MGI Symbol;Acc:MGI:3040703]
ENSMUSG00000032469	254	246	228	279	250	272	203	275	144	265	180	222	227	5.84375	5.76928	5.28027	6.17034	5.81463	5.99778	4.4879	6.18346	3.3336	5.24967	4.31508	5.18724	5.00554	212.118	255.665	-0.268668	0.0337494	Dbr1	9	99575799	99584501	+	2488	protein_coding	debranching RNA lariats 1 [Source:MGI Symbol;Acc:MGI:1931520]
ENSMUSG00000078862	221	223	204	214	199	215	291	250	310	308	205	201	232	4.41854	4.54486	4.10563	4.11289	4.02221	4.11992	5.59074	4.88504	6.23651	5.30232	4.27071	4.0814	4.44572	251.69	213.622	0.237382	0.041468	Gm14326	2	177935993	177957297	-	2863	protein_coding	predicted gene 14326 [Source:MGI Symbol;Acc:MGI:3709298]
ENSMUSG00000054723	188	189	221	211	201	222	250	231	317	250	248	257	232	4.36742	4.47567	5.16801	4.71191	4.7205	4.94293	5.58081	5.2447	7.41003	5.00076	6.00314	6.06354	5.16562	251.821	206.089	0.287656	0.0110117	Vmac	17	56713936	56718022	-	2464	protein_coding	vimentin-type intermediate filament associated coiled-coil protein [Source:MGI Symbol;Acc:MGI:2146912]
ENSMUSG00000061654	262	250	257	219	267	274	236	235	189	257	224	209	182	3.44842	3.35419	3.40498	2.77083	3.55267	3.45647	2.98484	3.02293	2.50307	2.9126	3.07203	2.79377	2.29592	215.085	256.117	-0.251597	0.0178008	Spry3	GL456233.1	101352	106395	-	4349	protein_coding	sprouty RTK signaling antagonist 3 [Source:NCBI gene;Acc:236576]
ENSMUSG00000053460	231	221	228	294	292	238	235	195	172	265	228	172	188	4.07605	3.9751	4.04972	4.9868	5.20877	4.02502	3.9846	3.36281	3.05386	4.02626	4.192	3.08235	3.17945	203.82	251.584	-0.303249	0.0129101	Ggcx	6	72414308	72430712	+	3244	protein_coding	gamma-glutamyl carboxylase [Source:MGI Symbol;Acc:MGI:1927655]
ENSMUSG00000021994	129	207	267	174	147	155	285	219	232	358	181	140	311	0.943897	1.54395	1.96657	1.22386	1.08737	1.087	2.00387	1.5661	1.70811	2.25552	1.37998	1.04037	2.18103	239.727	181.009	0.406728	0.0372617	Wnt5a	14	28504750	28527448	+	7823	protein_coding	wingless-type MMTV integration site family, member 5A [Source:MGI Symbol;Acc:MGI:98958]
ENSMUSG00000032123	208	217	217	201	163	224	260	245	189	335	235	216	270	3.47625	3.69688	3.65065	3.22917	2.75397	3.58806	4.17552	4.00179	3.17836	4.82082	4.09237	3.66629	4.32492	244.416	205.82	0.249326	0.033461	Dpagt1	9	44326019	44333900	+	3425	protein_coding	dolichyl-phosphate (UDP-N-acetylglucosamine) acetylglucosaminephosphotransferase 1 (GlcNAc-1-P transferase) [Source:MGI Symbol;Acc:MGI:1196396]
ENSMUSG00000073423	177	212	186	179	241	195	282	210	202	315	255	301	196	5.15345	6.292	5.45131	5.00985	7.09359	5.44156	7.88975	5.97565	5.91792	7.89703	7.73613	8.90055	5.4695	247.157	199.495	0.309522	0.025883	Zfp414	17	33629090	33631779	+	1966	protein_coding	zinc finger protein 414 [Source:MGI Symbol;Acc:MGI:1915641]
ENSMUSG00000033857	181	207	198	204	170	216	230	186	221	267	232	221	293	1.99858	2.32992	2.20075	2.16531	1.89765	2.28592	2.4404	2.00723	2.45544	2.53853	2.66926	2.47834	3.10083	231.592	196.703	0.23549	0.0380714	Engase	11	118476829	118489209	+	5184	protein_coding	endo-beta-N-acetylglucosaminidase [Source:MGI Symbol;Acc:MGI:2443788]
ENSMUSG00000037432	213	240	218	292	234	258	214	199	153	296	195	195	226	1.91824	2.20325	1.97626	2.52787	2.13042	2.22694	1.85194	1.75153	1.38646	2.29533	1.82986	1.78355	1.95074	206.233	243.135	-0.236107	0.0499974	Fer1l5	1	36372291	36422110	+	6356	protein_coding	fer-1-like 5 (C. elegans) [Source:MGI Symbol;Acc:MGI:3616091]
ENSMUSG00000101892	207	211	164	176	208	258	219	287	235	293	228	288	211	4.44445	4.61805	3.5445	3.63252	4.51477	5.30923	4.51837	6.02242	5.07702	5.41682	5.10084	6.2801	4.34208	247.464	204.721	0.273206	0.0331016	9130401M01Rik	15	58022259	58034325	-	2666	protein_coding	RIKEN cDNA 9130401M01 gene [Source:MGI Symbol;Acc:MGI:1923008]
ENSMUSG00000046185	237	261	223	275	238	253	229	219	199	278	168	191	213	3.29836	3.7027	3.12405	3.67899	3.34851	3.37469	3.06249	2.97875	2.78673	3.33137	2.43623	2.69966	2.84116	209.14	248.757	-0.248389	0.0145518	Zfp84	7	29768552	29779821	+	4113	protein_coding	zinc finger protein 84 [Source:MGI Symbol;Acc:MGI:107780]
ENSMUSG00000027875	238	303	223	236	321	235	193	176	155	265	195	235	197	4.14085	5.37382	3.90553	3.94704	5.64601	3.91872	3.2267	2.99272	2.71354	3.96997	3.53513	4.15247	3.28508	198.355	261.043	-0.395235	0.00379204	Hmgcs2	3	98280435	98310738	+	3290	protein_coding	3-hydroxy-3-methylglutaryl-Coenzyme A synthase 2 [Source:MGI Symbol;Acc:MGI:101939]
ENSMUSG00000061859	257	119	193	187	134	134	340	141	196	443	343	135	212	1.12418	0.530611	0.84981	0.786303	0.592558	0.561785	1.42912	0.602783	0.862681	1.66853	1.56334	0.599737	0.8888	251.619	171.426	0.554206	0.0255906	Patj	4	98395785	98719603	+	13086	protein_coding	PATJ, crumbs cell polarity complex component [Source:MGI Symbol;Acc:MGI:1277960]
ENSMUSG00000059602	182	228	246	272	216	305	177	135	244	213	136	225	211	0.848224	1.08318	1.15408	1.21858	1.01769	1.36239	0.792687	0.614913	1.14425	0.854766	0.660446	1.06499	0.942516	188.417	241.887	-0.360911	0.0218656	Syn3	10	86055125	86498896	-	12282	protein_coding	synapsin III [Source:MGI Symbol;Acc:MGI:1351334]
ENSMUSG00000024592	255	239	211	243	213	218	190	200	199	241	197	191	209	4.51484	4.31349	3.76052	4.13576	3.81247	3.69933	3.23255	3.46078	3.54526	3.67408	3.63436	3.43449	3.54663	200.257	230.871	-0.204841	0.0342258	C330018D20Rik	18	56955833	56975368	-	3233	protein_coding	RIKEN cDNA C330018D20 gene [Source:MGI Symbol;Acc:MGI:1924672]
ENSMUSG00000053414	174	165	208	206	145	160	260	194	249	253	171	177	217	1.18543	1.14588	1.42644	1.34909	0.998661	1.04474	1.70211	1.29172	1.70694	1.48414	1.21389	1.22469	1.41694	213.032	177.023	0.267721	0.0402824	Hunk	16	90386013	90499553	+	8402	protein_coding	hormonally upregulated Neu-associated kinase [Source:MGI Symbol;Acc:MGI:1347352]
ENSMUSG00000037166	286	137	105	228	157	172	175	188	196	347	334	213	286	11.9758	5.84775	4.4258	9.17744	6.64606	6.90291	7.04154	7.69376	8.25826	12.5112	14.5729	9.05827	11.4782	243.777	181.167	0.428063	0.0461278	Ppp1r14a	7	29289308	29293801	+	1367	protein_coding	protein phosphatase 1, regulatory inhibitor subunit 14A [Source:MGI Symbol;Acc:MGI:1931139]
ENSMUSG00000006154	145	238	300	334	257	238	201	179	146	236	180	245	151	1.37508	2.30072	2.86381	3.04476	2.46386	2.16322	1.83166	1.65903	1.39317	1.92708	1.77865	2.35967	1.37247	187.801	252.749	-0.428619	0.0128675	Eps8l1	7	4460674	4480487	+	6036	protein_coding	EPS8-like 1 [Source:MGI Symbol;Acc:MGI:1914675]
ENSMUSG00000051537	155	174	218	180	131	174	219	217	190	320	135	233	233	3.23573	3.7027	4.581	3.6121	2.76463	3.4814	4.39313	4.42733	3.99105	5.75201	2.93652	4.93995	4.66191	215.348	172.722	0.319786	0.0361972	Gm5124	X	21360865	21364622	+	2742	transcribed_processed_pseudogene	predicted pseudogene 5124 [Source:MGI Symbol;Acc:MGI:3643622]
ENSMUSG00000020801	204	192	196	167	169	180	247	240	242	225	183	178	245	6.74982	6.47577	6.52802	5.3116	5.65293	5.70819	7.85324	7.76094	8.05695	6.41022	6.30917	5.98147	7.76954	219.062	185.679	0.239071	0.0402072	Med31	11	72211724	72215592	-	1730	protein_coding	mediator complex subunit 31 [Source:MGI Symbol;Acc:MGI:1914529]
ENSMUSG00000044134	235	171	153	193	158	154	187	204	229	234	333	201	207	5.57697	4.13671	3.65498	4.40286	3.79064	3.5028	4.26444	4.73153	5.46839	4.78162	8.23444	4.84454	4.70835	225.585	178.139	0.339606	0.0368308	Pheta1	5	121848984	121854632	+	2412	protein_coding	PH domain containing endocytic trafficking adaptor 1 [Source:MGI Symbol;Acc:MGI:2442708]
ENSMUSG00000033949	183	177	227	209	288	271	192	263	123	188	123	190	170	2.16026	2.12989	2.6974	2.37164	3.43695	3.06612	2.17794	3.03426	1.46101	1.91092	1.51293	2.2779	1.92341	175.074	226.623	-0.372073	0.0315984	Trim36	18	46165302	46212607	-	4849	protein_coding	tripartite motif-containing 36 [Source:MGI Symbol;Acc:MGI:106264]
ENSMUSG00000022856	284	115	163	190	165	137	172	223	229	292	310	197	218	11.9533	4.93396	6.9059	7.68723	7.02066	5.52655	6.95645	9.17308	9.69835	10.5823	13.5953	8.42096	8.79413	230.874	176.451	0.387616	0.0427627	Tmem41a	16	21934326	21947552	-	1360	protein_coding	transmembrane protein 41a [Source:MGI Symbol;Acc:MGI:1913914]
ENSMUSG00000020814	182	164	165	180	190	169	182	209	157	287	273	183	225	4.35712	4.00222	3.97627	4.14236	4.5984	3.87774	4.18687	4.89008	3.782	5.91615	6.81005	4.44944	5.16272	212.521	175.799	0.274066	0.048125	Mxra7	11	116803062	116828046	-	2391	protein_coding	matrix-remodelling associated 7 [Source:MGI Symbol;Acc:MGI:1914872]
ENSMUSG00000022639	180	214	235	268	210	241	168	222	148	202	151	219	193	2.20205	2.66868	2.89392	3.15164	2.59716	2.82577	1.97494	2.65429	1.82184	2.12782	1.92482	2.72098	2.26297	182.997	225.261	-0.300177	0.019696	Dubr	16	50719294	50732773	-	4679	lincRNA	Dppa2 upstream binding RNA [Source:MGI Symbol;Acc:MGI:1915440]
ENSMUSG00000020150	194	157	177	221	147	151	202	260	174	255	224	179	202	7.69029	6.34409	7.06281	8.42132	5.89092	5.73696	7.69453	10.0729	6.94038	8.70382	9.25226	7.20643	7.67467	209.836	175.076	0.261273	0.0481919	Gamt	10	80258151	80261012	-	1444	protein_coding	guanidinoacetate methyltransferase [Source:MGI Symbol;Acc:MGI:1098221]
ENSMUSG00000072949	184	270	210	225	223	248	163	174	154	205	129	230	228	2.68751	4.01999	3.08756	3.15909	3.29278	3.47175	2.28776	2.48384	2.26332	2.57819	1.96328	3.41182	3.19179	179.923	227.674	-0.339196	0.0177072	Acot1	12	84009490	84018371	+	3919	protein_coding	acyl-CoA thioesterase 1 [Source:MGI Symbol;Acc:MGI:1349396]
ENSMUSG00000075224	226	121	120	161	135	164	221	123	265	376	286	172	171	3.17071	1.73046	1.6947	2.17131	1.91473	2.20524	2.97941	1.68653	3.74099	4.54218	4.18093	2.45077	2.29938	225.432	154.934	0.54125	0.0116076	Lrrc55	2	85162334	85196699	-	4080	protein_coding	leucine rich repeat containing 55 [Source:MGI Symbol;Acc:MGI:2685197]
ENSMUSG00000071052	140	170	199	153	174	132	245	238	185	196	161	184	274	10.1184	12.5245	14.4777	10.6297	12.7133	9.14368	17.0153	16.8113	13.4539	12.1974	12.1246	13.506	18.9802	208.184	162.433	0.358846	0.015445	Rpl7a-ps5	17	57838430	57839221	-	792	processed_pseudogene	ribosomal protein L7A, pseudogene 5 [Source:MGI Symbol;Acc:MGI:3643553]
ENSMUSG00000083626	191	178	174	135	168	167	226	306	236	207	175	181	167	23.3612	22.1927	21.4227	15.8724	20.7729	19.5768	26.562	36.5784	29.0447	21.8002	22.3028	22.4837	19.577	210.777	169.88	0.311349	0.0416311	Gm4459	7	139659688	139660155	-	468	processed_pseudogene	predicted gene 4459 [Source:MGI Symbol;Acc:MGI:3782643]
ENSMUSG00000001998	227	201	199	205	215	205	221	127	173	209	164	193	152	1.32454	1.19554	1.16884	1.14985	1.26824	1.14645	1.23914	0.724242	1.01573	1.05006	0.997108	1.14373	0.850061	173.899	209.658	-0.269516	0.0337054	Ap4e1	2	127008717	127067909	+	9810	protein_coding	adaptor-related protein complex AP-4, epsilon 1 [Source:MGI Symbol;Acc:MGI:1336993]
ENSMUSG00000058603	174	116	172	189	153	198	227	224	260	267	237	204	188	24.0579	16.3491	23.9386	25.1198	21.3857	26.2384	30.1594	30.2689	36.1721	31.7869	34.1441	28.646	24.9134	225.919	167.24	0.432695	0.000837919	Rpl28-ps1	1	128038569	128038982	+	414	processed_pseudogene	ribosomal protein L28, pseudogene 1 [Source:MGI Symbol;Acc:MGI:3705349]
ENSMUSG00000029790	165	132	182	208	268	265	143	153	156	164	142	201	157	1.89692	1.54692	2.10621	2.29867	3.11477	2.91995	1.57976	1.71909	1.80461	1.62345	1.70104	2.34686	1.72995	157.23	203.672	-0.374496	0.021687	Cep41	6	30653457	30693749	-	4979	protein_coding	centrosomal protein 41 [Source:MGI Symbol;Acc:MGI:1891414]
ENSMUSG00000053552	152	111	177	132	157	133	201	171	239	241	231	130	193	2.68871	2.00148	3.15164	2.24451	2.80753	2.25484	3.41653	2.95622	4.25393	3.67067	4.25766	2.33544	3.27208	197.462	144.448	0.451271	0.00413927	Ebf4	2	130295169	130370481	+	3236	protein_coding	early B cell factor 4 [Source:MGI Symbol;Acc:MGI:2385972]
ENSMUSG00000049881	168	168	182	149	151	146	179	203	249	253	165	139	220	6.82022	6.95227	7.43744	5.81463	6.19713	5.68075	6.98283	8.05427	10.1714	8.84379	6.97962	5.73099	8.5601	196.998	161.621	0.286925	0.0397979	2810025M15Rik	1	157412352	157420236	+	1410	transcribed_processed_pseudogene	RIKEN cDNA 2810025M15 gene [Source:MGI Symbol;Acc:MGI:1917203]
ENSMUSG00000090137	162	150	133	199	119	185	196	230	118	250	218	206	240	6.19029	5.84273	5.11577	7.30965	4.59693	6.77535	7.19684	8.58945	4.53703	8.22555	8.67984	7.99447	8.78971	204.32	158.153	0.369131	0.0206549	Uba52	8	70508263	70510801	-	1498	protein_coding	ubiquitin A-52 residue ribosomal protein fusion product 1 [Source:MGI Symbol;Acc:MGI:98887]
ENSMUSG00000105388	183	152	130	180	126	176	185	265	168	171	203	205	179	32.6328	27.6296	23.3351	30.8548	22.7142	30.0801	31.7004	46.1838	30.1443	26.256	37.7188	37.1264	30.5931	194.325	158.187	0.29517	0.0458525	Rpl36a-ps2	3	145879020	145879340	+	321	processed_pseudogene	ribosomal protein L36A, pseudogene 2 [Source:MGI Symbol;Acc:MGI:3780887]
ENSMUSG00000021715	170	137	153	135	111	164	190	205	162	171	223	196	190	3.38705	2.78241	3.06851	2.58555	2.23573	3.1317	3.63761	3.99179	3.24774	2.93358	4.62952	3.96602	3.62822	188.888	145.531	0.374485	0.00627053	Cwc27	13	104631140	104817142	-	2873	protein_coding	CWC27 spliceosome-associated protein [Source:MGI Symbol;Acc:MGI:1914535]
ENSMUSG00000047371	153	143	158	148	114	132	201	186	145	192	144	229	240	3.4726	3.30847	3.6098	3.22903	2.61573	2.87145	4.38378	4.12588	3.3115	3.75226	3.40553	5.27867	5.22085	187.741	141.99	0.403173	0.0052202	Zfp768	7	127342795	127345589	-	2522	protein_coding	zinc finger protein 768 [Source:MGI Symbol;Acc:MGI:2384582]
ENSMUSG00000023959	183	158	146	236	259	202	173	126	186	209	146	129	167	1.19279	1.04978	0.957924	1.47868	1.70663	1.26191	1.08355	0.80265	1.21989	1.17298	0.991577	0.853946	1.04327	158.965	197.882	-0.315437	0.0394332	Clic5	17	44188584	44280172	+	8782	protein_coding	chloride intracellular channel 5 [Source:MGI Symbol;Acc:MGI:1917912]
ENSMUSG00000056215	141	168	171	179	204	240	134	190	118	111	86	177	185	0.668793	0.812289	0.816455	0.816156	0.9782	1.09106	0.610755	0.88078	0.563181	0.45334	0.425041	0.852652	0.84103	141.007	184.285	-0.386859	0.0393096	Lrguk	6	34029448	34134034	+	12068	protein_coding	leucine-rich repeats and guanylate kinase domain containing [Source:MGI Symbol;Acc:MGI:1921604]
ENSMUSG00000100153	236	103	134	126	96	118	336	216	267	206	168	168	111	9.2148	4.09958	5.26674	4.72924	3.7894	4.41591	12.6067	8.24269	10.4901	6.9258	6.83506	6.66207	4.15398	206.988	136.153	0.604308	0.0109023	Ppp1ccb	7	119739926	119742226	+	1466	transcribed_processed_pseudogene	protein phosphatase 1 catalytic subunit gamma B [Source:MGI Symbol;Acc:MGI:3647492]
ENSMUSG00000025144	185	111	153	183	122	150	169	168	154	205	230	188	209	9.8325	6.01373	8.18554	9.34955	6.55506	7.64096	8.63115	8.72655	8.23581	9.38156	12.7374	10.1479	10.6465	186.327	150.996	0.302083	0.0410949	Cenpx	11	120710942	120713738	-	1077	protein_coding	centromere protein X [Source:MGI Symbol;Acc:MGI:894324]
ENSMUSG00000026062	135	179	185	203	216	201	186	171	110	144	164	177	124	1.10646	1.4955	1.5263	1.59936	1.78971	1.57893	1.4649	1.36975	0.907172	1.01624	1.40058	1.47334	0.974076	151.772	187.174	-0.30365	0.0495087	Slc9a2	1	40680574	40769273	+	6984	protein_coding	solute carrier family 9 (sodium/hydrogen exchanger), member 2 [Source:MGI Symbol;Acc:MGI:105075]
ENSMUSG00000014444	123	157	166	223	177	210	124	135	112	165	94	164	174	0.708672	0.922079	0.962746	1.23507	1.03095	1.15964	0.686518	0.760178	0.649309	0.818564	0.564322	0.959644	0.960852	135.464	176.196	-0.379029	0.0185351	Piezo1	8	122481698	122551329	-	9935	protein_coding	piezo-type mechanosensitive ion channel component 1 [Source:MGI Symbol;Acc:MGI:3603204]
ENSMUSG00000018861	141	128	121	146	177	165	172	165	190	168	217	159	181	2.87634	2.6617	2.48467	2.86299	3.65021	3.22603	3.37162	3.28962	3.90002	2.95093	4.61253	3.29415	3.53888	176.861	146.844	0.266429	0.0497847	Fdxr	11	115268024	115277050	-	2806	protein_coding	ferredoxin reductase [Source:MGI Symbol;Acc:MGI:104724]
ENSMUSG00000098176	123	120	155	122	124	174	173	199	107	207	174	170	168	2.72471	2.70973	3.45629	2.5979	2.77691	3.69427	3.68257	4.30834	2.38502	3.94834	4.01628	3.82464	3.56691	167.902	136.743	0.296262	0.0462877	Ccdc166	15	75979872	75982455	-	2584	protein_coding	coiled-coil domain containing 166 [Source:MGI Symbol;Acc:MGI:1925902]
ENSMUSG00000062991	200	209	145	200	178	198	174	147	145	180	76	140	162	1.106	1.17815	0.807155	1.06317	0.995109	1.04943	0.924623	0.794482	0.806839	0.857091	0.437924	0.786285	0.858634	142.868	189.051	-0.402464	0.00913015	Nrg1	8	31814551	32884029	-	10351	protein_coding	neuregulin 1 [Source:MGI Symbol;Acc:MGI:96083]
ENSMUSG00000050954	191	180	146	205	246	125	165	133	124	216	104	149	151	1.36373	1.31008	1.04933	1.40701	1.77564	0.855402	1.13206	0.928087	0.890863	1.32794	0.773729	1.08046	1.03333	145.076	183.321	-0.335419	0.0477129	Zfp169	13	48487647	48513451	-	8017	protein_coding	zinc finger protein 169 [Source:MGI Symbol;Acc:MGI:1915161]
ENSMUSG00000020388	140	189	129	138	111	163	167	168	170	224	151	182	211	3.13037	4.30783	2.9035	2.96616	2.50909	3.49317	3.58818	3.67129	3.82481	4.31266	3.51807	4.133	4.52187	178.235	145.643	0.29225	0.0309821	Pdlim4	11	54054928	54069014	-	2560	protein_coding	PDZ and LIM domain 4 [Source:MGI Symbol;Acc:MGI:1353470]
ENSMUSG00000040270	150	134	141	175	139	156	182	167	158	221	182	175	164	0.8638	0.786602	0.817343	0.968739	0.80921	0.861014	1.00712	0.939895	0.915529	1.09583	1.09207	1.0235	0.905175	175.181	149.567	0.227754	0.0386595	Bach2	4	32238804	32586108	+	9940	protein_coding	BTB and CNC homology, basic leucine zipper transcription factor 2 [Source:MGI Symbol;Acc:MGI:894679]
ENSMUSG00000081855	182	119	137	136	99	92	308	317	208	157	143	102	129	18.771	12.511	14.2233	13.4835	10.3223	9.09425	30.525	31.9533	21.586	13.9426	15.3677	10.6842	12.7518	191.729	128.227	0.580524	0.019736	Rpl17-ps5	5	22612628	22613182	-	555	processed_pseudogene	ribosomal protein L17, pseudogene 5 [Source:MGI Symbol;Acc:MGI:3704246]
ENSMUSG00000045996	146	159	130	158	78	150	225	221	162	182	129	158	183	13.393	14.8679	12.0041	13.9325	7.23341	13.188	19.8333	19.8133	14.9531	14.3755	12.3303	14.72	16.0895	176.662	137.195	0.364761	0.0284736	Polr2k	15	36174010	36177010	+	624	protein_coding	polymerase (RNA) II (DNA directed) polypeptide K [Source:MGI Symbol;Acc:MGI:102725]
ENSMUSG00000042659	169	127	137	152	107	136	159	160	185	191	199	144	151	2.39509	1.83471	1.95442	2.07074	1.533	1.8473	2.16532	2.21613	2.63815	2.33075	2.93864	2.07263	2.05106	167.409	138.477	0.27263	0.0448273	Arrdc4	7	68736995	68749241	-	4039	protein_coding	arrestin domain containing 4 [Source:MGI Symbol;Acc:MGI:1913662]
ENSMUSG00000027358	185	94	164	206	249	247	137	211	98	125	100	166	158	2.97879	1.54285	2.65813	3.18847	4.05315	3.81179	2.11972	3.32041	1.58777	1.73303	1.67775	2.71458	2.43833	139.97	190.993	-0.448938	0.0362273	Bmp2	2	133552159	133562885	+	3555	protein_coding	bone morphogenetic protein 2 [Source:MGI Symbol;Acc:MGI:88177]
ENSMUSG00000016526	102	181	217	159	179	235	147	175	119	119	83	150	160	1.83719	3.32324	3.93439	2.75295	3.25936	4.05682	2.54426	3.08059	2.15672	1.84557	1.55773	2.74392	2.76211	133.951	179.44	-0.421979	0.0283241	Dyrk3	1	131127455	131138340	-	3178	protein_coding	dual-specificity tyrosine-(Y)-phosphorylation regulated kinase 3 [Source:MGI Symbol;Acc:MGI:1330300]
ENSMUSG00000027009	97	396	185	119	163	200	178	99	168	125	59	123	140	0.397223	1.65305	0.762602	0.468443	0.6748	0.784977	0.700443	0.396223	0.692254	0.44076	0.251753	0.511557	0.549488	125.044	195.203	-0.642007	0.0223023	Itga4	2	79255426	79333123	+	13978	protein_coding	integrin alpha 4 [Source:MGI Symbol;Acc:MGI:96603]
ENSMUSG00000028980	186	171	142	153	148	184	134	125	137	211	134	120	99	2.03339	1.90561	1.56264	1.60786	1.63567	1.92793	1.40768	1.33555	1.50703	1.98618	1.52641	1.33234	1.03732	133.969	164.656	-0.295879	0.0435649	H6pd	4	149979475	150009023	-	5236	protein_coding	hexose-6-phosphate dehydrogenase (glucose 1-dehydrogenase) [Source:MGI Symbol;Acc:MGI:2140356]
ENSMUSG00000025010	176	173	173	174	137	173	135	146	124	163	138	163	127	2.3133	2.3179	2.28891	2.19845	1.82039	2.17937	1.70507	1.87549	1.63997	1.84474	1.88998	2.17587	1.59989	140.008	168.334	-0.26642	0.0241739	Ccnj	19	40831279	40848572	+	4355	protein_coding	cyclin J [Source:MGI Symbol;Acc:MGI:2443297]
ENSMUSG00000030590	118	112	106	156	141	124	141	200	159	216	237	189	151	2.48966	2.40882	2.25127	3.16395	3.00748	2.50752	2.85869	4.1241	3.37558	3.92411	5.21034	4.04992	3.05353	182.217	126.528	0.52497	0.000654552	Fam98c	7	29152510	29156234	-	2713	protein_coding	family with sequence similarity 98, member C [Source:MGI Symbol;Acc:MGI:1921083]
ENSMUSG00000031548	134	164	143	232	172	185	137	141	124	161	111	119	127	1.75442	2.18877	1.88464	2.91987	2.27657	2.32147	1.72361	1.80421	1.63359	1.81502	1.51429	1.58234	1.59367	128.805	171.913	-0.416244	0.00190026	Sfrp1	8	23411502	23449632	+	4372	protein_coding	secreted frizzled-related protein 1 [Source:MGI Symbol;Acc:MGI:892014]
ENSMUSG00000022150	133	120	166	283	211	106	103	73	150	127	135	102	147	1.03692	0.953682	1.30276	2.12093	1.66303	0.79207	0.771651	0.556234	1.17673	0.852562	1.0967	0.807644	1.09844	117.932	170.246	-0.530379	0.0183808	Dab2	15	6299788	6440712	+	7342	protein_coding	disabled 2, mitogen-responsive phosphoprotein [Source:MGI Symbol;Acc:MGI:109175]
ENSMUSG00000008540	164	231	163	174	170	148	105	124	171	154	156	129	126	4.66346	6.69584	4.66568	4.75621	4.88695	4.03357	2.86908	3.44609	4.89276	3.77063	4.62219	3.72546	3.43401	136.044	176.15	-0.373338	0.0147389	Mgst1	6	138140316	138156755	+	2013	protein_coding	microsomal glutathione S-transferase 1 [Source:MGI Symbol;Acc:MGI:1913850]
ENSMUSG00000025019	144	167	159	182	140	183	174	104	113	147	87	136	99	1.08172	1.27879	1.2023	1.31423	1.06318	1.31755	1.25601	0.763532	0.854131	0.950822	0.680975	1.03757	0.71278	120.366	162.949	-0.436324	0.00437044	Lcor	19	41482645	41562246	+	7620	protein_coding	ligand dependent nuclear receptor corepressor [Source:MGI Symbol;Acc:MGI:2443930]
ENSMUSG00000030929	184	178	125	173	153	145	166	132	131	155	121	134	106	1.46895	1.44856	1.00453	1.32765	1.23482	1.10948	1.27346	1.02992	1.05233	1.06549	1.00655	1.08648	0.811077	132.626	160.424	-0.274165	0.0443562	Eri2	7	119768679	119794058	-	7170	protein_coding	exoribonuclease 2 [Source:MGI Symbol;Acc:MGI:1918401]
ENSMUSG00000020623	142	189	148	148	167	144	126	113	106	135	104	164	115	2.36012	3.2021	2.47611	2.36458	2.80599	2.29388	2.01236	1.83554	1.77274	1.932	1.8011	2.76831	1.83193	121.355	157.302	-0.374209	0.00856451	Map2k6	11	110399122	110525522	+	3444	protein_coding	mitogen-activated protein kinase kinase 6 [Source:MGI Symbol;Acc:MGI:1346870]
ENSMUSG00000034765	118	121	155	171	172	170	130	157	102	152	98	126	119	2.73128	2.85495	3.61143	3.80476	4.02473	3.77135	2.89146	3.55161	2.37562	3.0294	2.36357	2.96197	2.63996	123.73	151.55	-0.291963	0.0422139	Dusp5	19	53529109	53542431	+	2473	protein_coding	dual specificity phosphatase 5 [Source:MGI Symbol;Acc:MGI:2685183]
ENSMUSG00000019768	66	285	218	127	109	175	135	78	80	117	47	92	135	0.276547	1.2173	0.919487	0.511536	0.461718	0.702793	0.543562	0.319419	0.337294	0.422124	0.205202	0.391507	0.542159	95.2533	164.576	-0.787663	0.00521128	Esr1	10	4611593	5005614	+	13661	protein_coding	estrogen receptor 1 (alpha) [Source:MGI Symbol;Acc:MGI:1352467]
ENSMUSG00000074220	145	146	143	127	198	185	129	91	127	169	70	132	119	3.61182	3.70714	3.58556	3.04095	4.98595	4.41666	3.08772	2.21534	3.18313	3.62471	1.81683	3.33932	2.84101	116.684	158.077	-0.436097	0.0106988	Zfp382	7	30121942	30134950	+	2298	protein_coding	zinc finger protein 382 [Source:MGI Symbol;Acc:MGI:3588204]
ENSMUSG00000031762	157	117	75	80	113	53	254	257	250	148	150	107	71	15.2838	11.6103	7.34946	7.48631	11.1207	4.94505	23.7604	24.4515	24.4886	12.4057	15.2153	10.5789	6.62455	174.501	100.127	0.801748	0.00577137	Mt2	8	94172664	94173568	+	588	protein_coding	metallothionein 2 [Source:MGI Symbol;Acc:MGI:97172]
ENSMUSG00000034278	128	111	113	111	100	131	107	159	119	195	145	130	152	5.60158	4.95167	4.97785	4.6695	4.4241	5.49459	4.4996	6.80046	5.24011	7.34791	6.61192	5.7779	6.37545	140.889	116.08	0.280323	0.0459335	Dnajc17	2	119172500	119208795	-	1308	protein_coding	DnaJ heat shock protein family (Hsp40) member C17 [Source:MGI Symbol;Acc:MGI:1916658]
ENSMUSG00000084416	108	150	87	114	69	87	179	236	145	152	117	86	101	9.45266	13.3829	7.66501	9.59141	6.10526	7.29816	15.0547	20.1875	12.77	11.4552	10.6703	7.6446	8.47264	142.445	103.076	0.467193	0.0388058	Rpl10a-ps1	1	64993951	64994604	-	654	processed_pseudogene	ribosomal protein L10A, pseudogene 1 [Source:MGI Symbol;Acc:MGI:3705885]
ENSMUSG00000019774	141	139	143	160	144	152	130	105	115	148	98	103	127	2.47501	2.48714	2.52672	2.69976	2.55532	2.5572	2.19276	1.80131	2.03118	2.23691	1.79243	1.8362	2.13662	115.514	147.019	-0.346041	0.00313876	Mtrf1l	10	5811887	5823910	-	3261	protein_coding	mitochondrial translational release factor 1-like [Source:MGI Symbol;Acc:MGI:1918830]
ENSMUSG00000056592	134	133	142	125	154	173	127	133	120	148	90	125	90	2.19465	2.22045	2.34106	1.96797	2.5498	2.71563	1.99873	2.12889	1.97759	2.08714	1.5359	2.0792	1.41277	116.673	144.058	-0.303327	0.0302999	Zfp658	7	43562256	43575461	+	3495	protein_coding	zinc finger protein 658 [Source:MGI Symbol;Acc:MGI:2652821]
ENSMUSG00000037014	124	128	135	133	135	151	119	88	80	109	46	122	113	4.98448	5.24489	5.46255	5.13922	5.48601	5.81754	4.59658	3.45718	3.2358	3.77271	1.9267	4.98063	4.35355	94.6525	134.827	-0.509159	0.00400343	Sstr4	2	148395344	148396767	+	1424	protein_coding	somatostatin receptor 4 [Source:MGI Symbol;Acc:MGI:105372]
ENSMUSG00000032718	136	112	133	158	160	124	97	97	130	127	100	117	126	3.27643	2.75048	3.22535	3.65903	3.89678	2.86317	2.24555	2.28389	3.15136	2.63448	2.51027	2.86268	2.90937	111.594	137.716	-0.303884	0.0276964	Mansc1	6	134609207	134632488	-	2376	protein_coding	MANSC domain containing 1 [Source:MGI Symbol;Acc:MGI:1914979]
ENSMUSG00000051034	113	121	125	137	168	157	134	136	97	130	95	106	105	1.64628	1.79697	1.83316	1.91864	2.47434	2.19225	1.87595	1.93645	1.42197	1.63079	1.44214	1.5684	1.46616	112.526	137.31	-0.286575	0.0418992	Zfp11	5	129654593	129670099	-	3929	protein_coding	zinc finger protein 11 [Source:MGI Symbol;Acc:MGI:99156]
ENSMUSG00000027204	144	117	127	141	149	97	110	90	95	86	144	88	112	0.679644	0.562903	0.603373	0.639713	0.710935	0.438788	0.498886	0.415148	0.451165	0.349499	0.708175	0.42182	0.506645	102.647	129.909	-0.341793	0.0471758	Fbn1	2	125300594	125507993	-	12128	protein_coding	fibrillin 1 [Source:MGI Symbol;Acc:MGI:95489]
ENSMUSG00000021866	92	193	106	174	98	130	65	110	103	125	77	112	120	1.27356	2.72344	1.47707	2.31542	1.37146	1.7248	0.864641	1.48822	1.43471	1.48995	1.11066	1.57462	1.59214	99.7792	132.611	-0.41011	0.0434442	Anxa11	14	25842156	25886804	+	4135	protein_coding	annexin A11 [Source:MGI Symbol;Acc:MGI:108481]
ENSMUSG00000050074	117	160	93	152	201	166	95	187	66	54	66	157	69	8.15738	11.3714	6.52696	10.1872	14.1673	11.0927	6.3647	12.7423	4.63022	3.24181	4.79477	11.1171	4.61085	98.4773	148.754	-0.596172	0.0331889	Spink8	9	109812280	109826633	+	821	protein_coding	serine peptidase inhibitor, Kazal type 8 [Source:MGI Symbol;Acc:MGI:1925959]
ENSMUSG00000098274	104	89	98	63	67	63	171	277	228	120	135	85	72	5.77969	5.04184	5.48227	3.36557	3.76418	3.35564	9.13181	15.045	12.7497	5.74223	7.81743	4.79751	3.83505	153.774	81.3044	0.919487	0.0009117	Rpl24	16	55966275	55971435	+	1030	protein_coding	ribosomal protein L24 [Source:MGI Symbol;Acc:MGI:1915443]
ENSMUSG00000019080	110	73	93	117	73	110	119	117	107	120	165	109	136	2.56373	1.73433	2.18186	2.62128	1.72	2.45718	2.66512	2.66506	2.50932	2.40818	4.00703	2.58007	3.03799	123.26	96.0979	0.356547	0.0314529	Mfsd3	15	76701465	76704239	+	2456	protein_coding	major facilitator superfamily domain containing 3 [Source:MGI Symbol;Acc:MGI:1916822]
ENSMUSG00000098112	116	109	103	94	56	95	102	119	117	142	128	148	139	2.62449	2.51387	2.34578	2.04438	1.28086	2.06004	2.21757	2.63133	2.66358	2.76633	3.01757	3.40075	3.01418	125.94	95.9397	0.392109	0.0185717	Bin2	15	100641077	100669553	-	2530	protein_coding	bridging integrator 2 [Source:MGI Symbol;Acc:MGI:3611448]
ENSMUSG00000039497	97	112	122	132	132	138	115	96	112	109	76	66	107	1.11494	1.31228	1.41157	1.45848	1.53383	1.52027	1.27018	1.07843	1.29536	1.07878	0.910231	0.770458	1.17877	95.3552	122.539	-0.361051	0.0171117	Dse	10	34151393	34207715	-	4980	protein_coding	dermatan sulfate epimerase [Source:MGI Symbol;Acc:MGI:2443455]
ENSMUSG00000032431	78	103	81	104	89	67	107	114	128	123	154	109	107	2.51964	3.39164	2.63386	3.22942	2.90642	2.07436	3.32137	3.59907	4.16052	3.4212	5.18351	3.57599	3.3128	118.922	87.4762	0.441794	0.00650951	Crtap	9	114375134	114390675	-	1772	protein_coding	cartilage associated protein [Source:MGI Symbol;Acc:MGI:1891221]
ENSMUSG00000027694	108	128	84	83	155	171	117	118	121	67	47	73	75	13.3234	16.0964	10.4312	9.84272	19.3307	20.2186	13.8697	14.227	15.02	7.11695	6.04153	9.14616	8.86785	87.0475	121.99	-0.487309	0.0423618	Gm8325	3	60877014	60877587	+	464	transcribed_processed_pseudogene	predicted pseudogene 8325 [Source:MGI Symbol;Acc:MGI:3644852]
ENSMUSG00000109715	63	74	88	75	107	118	85	98	108	169	164	100	107	1.29023	1.54485	1.81415	1.4765	2.21531	2.31618	1.67277	1.96152	2.22558	2.98017	3.49969	2.07995	2.10028	116.604	87.761	0.409673	0.0401524	Gm45606	11	75530277	75533071	-	2795	antisense	predicted gene 45606 [Source:MGI Symbol;Acc:MGI:5791442]
ENSMUSG00000080848	75	92	80	88	61	63	141	238	160	126	72	86	73	9.09552	11.3732	9.76606	10.2588	7.47861	7.32269	16.4314	28.2088	19.5245	13.1573	9.09825	10.5923	8.48508	125.742	76.899	0.709756	0.00507743	Gm9385	9	116040593	116041064	-	472	processed_pseudogene	predicted pseudogene 9385 [Source:MGI Symbol;Acc:MGI:3646182]
ENSMUSG00000081824	74	65	89	71	40	46	221	227	181	91	79	63	81	13.2785	11.8894	16.0757	12.2468	7.25608	7.91114	38.1065	39.8093	32.6805	14.0601	14.7708	11.4811	13.9306	132.781	64.5407	1.0409	0.000646976	BC002163	16	42955631	42955949	+	319	processed_pseudogene	cDNA sequence BC002163 [Source:MGI Symbol;Acc:MGI:3612445]
ENSMUSG00000073436	114	87	105	103	198	108	78	98	88	102	97	76	114	1.08758	0.846067	1.00835	0.944585	1.90962	0.987517	0.715058	0.913743	0.844759	0.837888	0.964246	0.736371	1.04239	91.7417	119.919	-0.386097	0.0435641	Eme2	17	24888486	24895087	-	6000	protein_coding	essential meiotic structure-specific endonuclease subunit 2 [Source:MGI Symbol;Acc:MGI:1919889]
ENSMUSG00000031767	118	98	77	149	85	142	75	86	76	111	102	72	76	1.20229	1.01784	0.789733	1.45935	0.875528	1.38669	0.734306	0.856379	0.779171	0.973819	1.08289	0.745049	0.742176	83.8995	111.429	-0.410513	0.0216975	Nudt7	8	114133557	114154739	+	5618	protein_coding	nudix (nucleoside diphosphate linked moiety X)-type motif 7 [Source:MGI Symbol;Acc:MGI:1914778]
ENSMUSG00000041633	103	100	105	144	112	123	88	58	92	127	70	92	60	1.20176	1.18935	1.2332	1.61507	1.32106	1.37547	0.986627	0.661378	1.08009	1.27589	0.851016	1.09017	0.670964	81.9623	114.717	-0.483882	0.00559912	Kctd12b	X	153685154	153696391	-	4906	protein_coding	potassium channel tetramerisation domain containing 12b [Source:MGI Symbol;Acc:MGI:2444667]
ENSMUSG00000071550	59	121	78	187	95	123	81	74	77	58	75	95	81	0.401812	0.84001	0.534722	1.22422	0.654062	0.802859	0.530085	0.492542	0.52766	0.340116	0.532219	0.657083	0.528716	76.5918	110.387	-0.529894	0.0195924	Cfap44	16	44394796	44482428	+	8405	protein_coding	cilia and flagella associated protein 44 [Source:MGI Symbol;Acc:MGI:1277238]
ENSMUSG00000030486	107	85	111	125	103	104	91	91	89	95	86	77	95	2.25094	1.82275	2.35053	2.52776	2.19049	2.0969	1.83955	1.87095	1.88392	1.72081	1.88511	1.64512	1.91545	87.6864	106.15	-0.276646	0.0398617	Zfp108	7	24254794	24262445	+	2721	protein_coding	zinc finger protein 108 [Source:MGI Symbol;Acc:MGI:1891198]
ENSMUSG00000081214	75	58	124	97	89	51	154	152	176	105	125	93	60	12.8921	10.163	21.456	16.0281	15.466	8.4023	25.4375	25.5357	30.4418	15.5411	22.3889	16.2358	9.88513	122.325	82.8293	0.562033	0.0260297	Rpl35a-ps2	1	181241988	181242320	-	333	processed_pseudogene	ribosomal protein L35A, pseudogene 2 [Source:MGI Symbol;Acc:MGI:3705461]
ENSMUSG00000063275	87	62	89	75	69	120	115	127	123	90	86	126	103	2.35126	1.70806	2.42123	1.94846	1.88519	3.10833	2.98655	3.35449	3.34488	2.09437	2.42181	3.45843	2.668	108.731	83.77	0.373895	0.036447	Hacd1	2	13850282	14056135	-	2118	protein_coding	3-hydroxyacyl-CoA dehydratase 1 [Source:MGI Symbol;Acc:MGI:1353592]
ENSMUSG00000097769	92	56	59	81	101	62	109	125	76	98	123	95	85	1.12863	0.700293	0.728582	0.955203	1.25259	0.728986	1.28493	1.4987	0.938145	1.03519	1.57227	1.18362	0.999423	100.298	75.5362	0.408153	0.0338915	Snhg4	18	35553371	35558316	+	4666	processed_transcript	small nucleolar RNA host gene 4 [Source:MGI Symbol;Acc:MGI:4937091]
ENSMUSG00000007833	65	75	50	103	50	92	83	92	73	117	115	91	124	0.661806	0.778407	0.512449	1.0081	0.51465	0.897778	0.812054	0.915474	0.747882	1.02573	1.22004	0.940989	1.21006	97.5702	72.4404	0.428067	0.0291889	Aldh16a1	7	45140684	45154584	-	5622	protein_coding	aldehyde dehydrogenase 16 family, member A1 [Source:MGI Symbol;Acc:MGI:1916998]
ENSMUSG00000116757	20	78	94	73	50	48	139	162	152	86	114	70	106	1.43461	5.70333	6.78729	5.03356	3.62577	3.29997	9.58098	11.3569	10.9709	5.31169	8.52058	5.09952	7.28749	117.145	60.8602	0.944507	0.000780347	AC121151.1	17	16557246	16558043	+	798	processed_pseudogene	ribosomal protein L7A (Rpl7a) pseudogene
ENSMUSG00000026321	113	90	94	102	99	108	100	114	62	83	64	63	75	1.08074	0.877435	0.904972	0.937759	0.957203	0.989992	0.919038	1.06559	0.596662	0.683519	0.637798	0.611942	0.687499	78.618	101.367	-0.365937	0.0289518	Tnfrsf11a	1	105780718	105847981	+	5985	protein_coding	tumor necrosis factor receptor superfamily, member 11a, NFKB activator [Source:MGI Symbol;Acc:MGI:1314891]
ENSMUSG00000037490	23	74	35	397	57	62	20	38	68	64	23	68	48	0.310726	1.01908	0.475972	5.1557	0.778483	0.802796	0.259639	0.501735	0.924382	0.744489	0.32377	0.933006	0.621524	46.104	106.663	-1.21039	0.0491973	Slc2a12	10	22645011	22704285	+	4237	protein_coding	solute carrier family 2 (facilitated glucose transporter), member 12 [Source:MGI Symbol;Acc:MGI:3052471]
ENSMUSG00000058443	70	89	83	64	45	52	158	187	142	86	109	72	56	5.21729	6.76185	6.22714	4.58537	3.39066	3.71462	11.316	13.6216	10.6495	5.51917	8.46511	5.45011	4.00039	114.464	67.653	0.758602	0.00475426	Rpl10-ps3	9	50344201	50344968	-	768	protein_coding	ribosomal protein L10, pseudogene 3 [Source:MGI Symbol;Acc:MGI:3704336]
ENSMUSG00000034584	100	137	93	89	107	113	56	72	76	87	34	103	94	0.544169	0.759946	0.509425	0.465555	0.58863	0.589354	0.292827	0.382919	0.416141	0.407645	0.192784	0.569242	0.490262	73.1005	107.135	-0.55036	0.00917407	Exph5	9	53301670	53377514	+	10519	protein_coding	exophilin 5 [Source:MGI Symbol;Acc:MGI:2443248]
ENSMUSG00000087701	58	82	78	84	61	77	104	139	134	90	81	69	93	6.73425	9.70518	9.11631	9.37535	7.16004	8.56872	11.6034	15.7731	15.6552	8.99772	9.79953	8.13647	10.3493	99.995	73.587	0.441538	0.0211265	Gm13493	2	51871126	51871618	-	493	processed_pseudogene	predicted gene 13493 [Source:MGI Symbol;Acc:MGI:3650824]
ENSMUSG00000020660	55	54	179	48	56	346	47	59	36	51	62	29	79	2.38867	2.39064	7.82545	2.00392	2.4587	14.4023	1.96146	2.5043	1.57322	1.90718	2.80571	1.27914	3.28842	50.9928	122.224	-1.26151	0.0111457	Pomc	12	3954951	3960642	+	1318	protein_coding	pro-opiomelanocortin-alpha [Source:MGI Symbol;Acc:MGI:97742]
ENSMUSG00000050931	81	65	56	226	108	58	61	43	59	119	69	57	54	0.744585	0.609075	0.51818	1.99703	1.00364	0.511	0.538826	0.386312	0.545726	0.9419	0.660903	0.532145	0.475762	64.1782	98.7807	-0.621346	0.0394241	Sgms2	3	131318985	131491411	-	6227	protein_coding	sphingomyelin synthase 2 [Source:MGI Symbol;Acc:MGI:1921692]
ENSMUSG00000104674	90	32	44	68	56	78	87	51	123	144	100	59	88	1.97081	0.714301	0.969881	1.43139	1.2397	1.63705	1.83068	1.09147	2.7102	2.71515	2.28172	1.31214	1.84694	91.0217	61.3393	0.569283	0.026481	Gm42756	9	109537100	109552780	+	2614	antisense	predicted gene 42756 [Source:MGI Symbol;Acc:MGI:5662893]
ENSMUSG00000058900	70	67	90	104	99	92	73	75	63	90	59	48	70	1.51432	1.47748	1.95986	2.16271	2.1651	1.90752	1.51751	1.5857	1.37136	1.67645	1.32993	1.05459	1.45139	66.7303	87.2189	-0.384303	0.0220157	Rsl1	13	67173182	67184044	+	2646	protein_coding	regulator of sex limited protein 1 [Source:MGI Symbol;Acc:MGI:3044162]
ENSMUSG00000045657	68	49	66	56	24	79	69	78	79	106	65	112	94	1.36527	1.00285	1.33388	1.0808	0.487132	1.5202	1.33122	1.53055	1.59599	1.83251	1.35983	2.28378	1.80886	84.5436	57.047	0.566834	0.0119167	Pcdhb10	18	37411664	37414514	+	2851	protein_coding	protocadherin beta 10 [Source:MGI Symbol;Acc:MGI:2136745]
ENSMUSG00000032796	45	45	61	78	70	74	98	48	103	100	113	61	106	0.266073	0.271224	0.363062	0.443333	0.418418	0.419357	0.556806	0.277377	0.612799	0.509116	0.696186	0.366306	0.600705	88.4889	62.2264	0.506599	0.0220608	Lama1	17	67697259	67822647	+	9681	protein_coding	laminin, alpha 1 [Source:MGI Symbol;Acc:MGI:99892]
ENSMUSG00000048603	81	73	77	78	107	97	74	79	66	50	42	49	71	1.81327	1.66582	1.73513	1.67849	2.42151	2.0812	1.59184	1.7284	1.48667	0.963776	0.979683	1.11404	1.52336	60.62	85.8502	-0.502489	0.0077021	Gm9828	13	98316422	98324415	+	2557	bidirectional_promoter_lncRNA	predicted gene 9828 [Source:MGI Symbol;Acc:MGI:3642913]
ENSMUSG00000058729	52	52	68	67	81	49	91	86	93	88	89	65	78	0.410897	0.418853	0.540881	0.508922	0.647052	0.371099	0.690973	0.664155	0.739445	0.598744	0.732789	0.521638	0.590733	83.0252	61.8484	0.424736	0.0149419	Lin9	1	180641150	180690694	+	7244	protein_coding	lin-9 homolog (C. elegans) [Source:MGI Symbol;Acc:MGI:1919818]
ENSMUSG00000028125	43	50	35	242	74	43	19	47	42	39	54	39	38	0.204739	0.242678	0.16775	1.10763	0.356195	0.196229	0.086931	0.218711	0.201221	0.159891	0.267907	0.188591	0.173413	39.3703	80.6011	-1.03583	0.00787129	Abca4	3	122044443	122180123	+	12022	protein_coding	ATP-binding cassette, sub-family A (ABC1), member 4 [Source:MGI Symbol;Acc:MGI:109424]
ENSMUSG00000004952	55	61	64	64	61	35	88	78	93	110	82	60	73	0.420609	0.475526	0.492674	0.470482	0.471597	0.256536	0.646679	0.582978	0.715636	0.724332	0.653415	0.466008	0.535065	81.733	57.0633	0.520674	0.00505812	Rasa4	5	136083916	136111860	+	7485	protein_coding	RAS p21 protein activator 4 [Source:MGI Symbol;Acc:MGI:1858600]
ENSMUSG00000102336	86	76	81	55	105	143	67	55	48	95	32	103	40	0.786003	0.708056	0.745202	0.48321	0.970152	1.25264	0.588424	0.49128	0.441428	0.747615	0.304744	0.956068	0.350391	61.3547	91.2526	-0.571579	0.0326036	Gm37233	1	34427002	34433264	-	6263	lincRNA	predicted gene, 37233 [Source:MGI Symbol;Acc:MGI:5610461]
ENSMUSG00000021567	76	97	69	62	116	103	60	56	54	61	89	35	60	0.901435	1.17279	0.823822	0.706903	1.39092	1.17091	0.683851	0.649157	0.644477	0.622987	1.09994	0.421614	0.682086	58.5512	87.6756	-0.583611	0.00789878	Nkd2	13	73818534	73847631	-	4826	protein_coding	naked cuticle 2 [Source:MGI Symbol;Acc:MGI:1919543]
ENSMUSG00000002633	58	30	78	64	32	55	111	42	98	110	73	43	96	1.16613	0.614852	1.57862	1.23694	0.650422	1.05986	2.14454	0.825298	1.98262	1.90433	1.52933	0.878042	1.84995	79.9054	52.9177	0.59501	0.02909	Shh	5	28456815	28467256	-	2847	protein_coding	sonic hedgehog [Source:MGI Symbol;Acc:MGI:98297]
ENSMUSG00000110656	77	44	42	51	59	68	100	72	60	81	81	79	61	2.22717	1.29731	1.22285	1.41801	1.7252	1.8851	2.77941	2.03533	1.74625	2.01733	2.44122	2.32068	1.69106	75.1138	57.0031	0.396985	0.041591	Gm20735	8	122445268	122451322	-	1979	lincRNA	predicted gene, 20735 [Source:MGI Symbol;Acc:MGI:5434091]
ENSMUSG00000028836	85	78	57	95	126	76	78	62	47	68	57	63	55	1.36518	1.27701	0.921528	1.4667	2.04581	1.1699	1.2038	0.973202	0.759559	0.94039	0.953903	1.02763	0.846643	60.3425	86.5854	-0.520501	0.0073036	Slc30a2	4	134343181	134354484	+	3564	protein_coding	solute carrier family 30 (zinc transporter), member 2 [Source:MGI Symbol;Acc:MGI:106637]
ENSMUSG00000083678	59	50	58	79	47	56	70	63	79	85	65	78	87	4.62001	3.99107	4.57175	5.94655	3.7206	4.20284	5.26718	4.82139	6.22459	5.7311	5.30351	6.20314	6.52946	73.9909	58.2721	0.343366	0.0429022	Gm12989	4	135715868	135716598	-	731	processed_pseudogene	predicted gene 12989 [Source:MGI Symbol;Acc:MGI:3652245]
ENSMUSG00000036196	60	70	83	77	91	90	82	78	57	55	49	50	61	0.722134	0.858801	1.00556	0.890849	1.10722	1.03818	0.948353	0.917491	0.690294	0.569977	0.614499	0.61117	0.703661	60.7153	78.7909	-0.376348	0.0391724	Slc26a8	17	28637783	28690233	-	4756	protein_coding	solute carrier family 26, member 8 [Source:MGI Symbol;Acc:MGI:2385046]
ENSMUSG00000002831	67	50	43	67	45	62	60	58	199	54	70	60	104	0.663866	0.505015	0.428882	0.638157	0.450757	0.588791	0.571277	0.561662	1.98405	0.460711	0.722708	0.603786	0.987657	85.98	55.7557	0.623068	0.0373968	Plin4	17	56100591	56109803	-	5777	protein_coding	perilipin 4 [Source:MGI Symbol;Acc:MGI:1929709]
ENSMUSG00000028174	65	52	43	75	50	76	71	64	126	84	116	65	61	1.92382	1.56886	1.2811	2.13383	1.49605	2.1559	2.01929	1.85128	3.75245	2.14072	3.57741	1.95385	1.73041	83.1599	60.1739	0.463679	0.0431877	Rpe65	3	159599175	159625321	+	1934	protein_coding	retinal pigment epithelium 65 [Source:MGI Symbol;Acc:MGI:98001]
ENSMUSG00000042817	55	58	53	48	69	50	80	59	95	84	79	63	66	0.509757	0.547971	0.49447	0.427651	0.646509	0.444155	0.712493	0.534434	0.885967	0.670361	0.762934	0.593017	0.586289	74.0142	55.8711	0.40608	0.0244172	Flt3	5	147330741	147400489	-	6176	protein_coding	FMS-like tyrosine kinase 3 [Source:MGI Symbol;Acc:MGI:95559]
ENSMUSG00000079834	77	88	61	81	64	87	45	48	48	74	79	57	63	1.95805	2.2811	1.56144	1.98	1.64527	2.12039	1.0996	1.19293	1.22819	1.62029	2.09324	1.47209	1.53547	58.2212	76.5757	-0.396504	0.0340444	Tmlhe	GL456233.1	159647	334183	+	2251	protein_coding	trimethyllysine hydroxylase, epsilon [Source:NCBI gene;Acc:192289]
ENSMUSG00000048562	57	38	61	64	27	52	93	57	62	141	77	33	80	0.715828	0.486459	0.771129	0.772611	0.342785	0.625894	1.12229	0.6996	0.783463	1.52469	1.00759	0.420895	0.962922	75.0574	49.8968	0.590907	0.0276455	Sp8	12	118846329	118852576	+	4558	protein_coding	trans-acting transcription factor 8 [Source:MGI Symbol;Acc:MGI:2443471]
ENSMUSG00000018822	28	31	76	60	10	37	70	37	104	144	61	26	73	0.843553	0.952017	2.30479	1.73761	0.304564	1.06837	2.02648	1.08942	3.15269	3.73547	1.91489	0.795525	2.10787	71.1192	40.3799	0.817545	0.0320043	Sfrp5	19	42197971	42202252	-	1900	protein_coding	secreted frizzled-related sequence protein 5 [Source:MGI Symbol;Acc:MGI:1860298]
ENSMUSG00000074480	58	87	79	84	76	88	65	45	53	61	40	69	73	0.574591	0.878574	0.787809	0.799939	0.761148	0.835559	0.618776	0.435697	0.528323	0.520342	0.412905	0.694234	0.693139	56.9553	78.949	-0.47078	0.00966276	Mex3a	3	88532395	88541396	+	5778	protein_coding	mex3 RNA binding family member A [Source:MGI Symbol;Acc:MGI:1919890]
ENSMUSG00000097316	80	63	106	79	72	82	66	53	78	68	64	43	58	1.6425	1.31851	2.19071	1.55916	1.49442	1.61359	1.30211	1.06349	1.6114	1.20213	1.36916	0.896623	1.14133	60.4544	80.6672	-0.416706	0.0215098	Gm10516	1	192136896	192151026	+	2788	antisense	predicted gene 10516 [Source:MGI Symbol;Acc:MGI:3641979]
ENSMUSG00000048402	53	48	47	32	55	56	89	48	64	87	94	68	73	0.441662	0.407741	0.394254	0.256337	0.463342	0.447267	0.71268	0.390928	0.536646	0.624256	0.816209	0.575506	0.583048	73.5341	48.7862	0.592223	0.00370349	Gli2	1	118834132	119053619	-	6869	protein_coding	GLI-Kruppel family member GLI2 [Source:MGI Symbol;Acc:MGI:95728]
ENSMUSG00000032327	35	71	78	132	67	52	36	36	72	39	33	35	71	0.343702	0.710724	0.771031	1.24605	0.665141	0.48942	0.339708	0.345508	0.711442	0.329767	0.337666	0.349066	0.668251	45.3676	72.5838	-0.679094	0.020376	Stra6	9	58063788	58153996	+	5829	protein_coding	stimulated by retinoic acid gene 6 [Source:MGI Symbol;Acc:MGI:107742]
ENSMUSG00000075410	56	68	63	83	95	80	52	41	35	83	50	39	52	2.08964	2.58655	2.36639	2.9772	3.5837	2.86112	1.86456	1.49523	1.31415	2.66679	1.94407	1.478	1.85974	48.8937	74.4121	-0.601835	0.00318091	Prcd	11	116653534	116668389	+	1534	protein_coding	photoreceptor disc component [Source:MGI Symbol;Acc:MGI:3649529]
ENSMUSG00000054453	117	67	83	77	24	95	58	24	67	74	40	41	48	2.91057	1.69901	2.07842	1.84132	0.60357	2.26506	1.38647	0.583504	1.6771	1.58508	1.03684	1.03586	1.14446	49.0962	77.2887	-0.653721	0.0261087	Sytl5	X	9885622	9994543	+	2301	protein_coding	synaptotagmin-like 5 [Source:MGI Symbol;Acc:MGI:2668451]
ENSMUSG00000071679	51	59	67	87	96	84	60	57	44	43	47	75	57	0.803108	0.947075	1.06204	1.31695	1.52827	1.26779	0.907914	0.877242	0.697187	0.583043	0.771189	1.19947	0.860292	54.1244	74.1684	-0.457328	0.027475	Rtl4	X	144688907	145122411	+	3635	protein_coding	retrotransposon Gag like 4 [Source:MGI Symbol;Acc:MGI:3588192]
ENSMUSG00000071226	61	83	58	58	93	97	67	43	52	76	65	57	44	0.204409	0.283515	0.195641	0.186829	0.315048	0.311534	0.215742	0.140825	0.175334	0.219286	0.226956	0.193986	0.141315	56.6545	75.3336	-0.410653	0.0416727	Cecr2	6	120666369	120771190	+	17082	protein_coding	CECR2, histone acetyl-lysine reader [Source:MGI Symbol;Acc:MGI:1923799]
ENSMUSG00000081137	49	50	54	42	64	61	78	70	95	60	93	66	50	1.54535	1.60742	1.71431	1.27329	2.0405	1.84385	2.36383	2.1576	3.01473	1.62934	3.05614	2.11398	1.51136	72.6368	53.6076	0.435621	0.0364971	BC022960	X	169368189	169370003	+	1815	transcribed_processed_pseudogene	cDNA sequence BC022960 [Source:MGI Symbol;Acc:MGI:2670977]
ENSMUSG00000105245	61	56	58	68	83	66	48	48	36	84	50	52	39	2.54127	2.37814	2.43228	2.72319	3.49562	2.6353	1.92155	1.95436	1.5091	3.01321	2.17045	2.20014	1.55723	49.7027	65.6054	-0.397022	0.0468598	Gm31305	3	97730339	97736166	+	1374	antisense	predicted gene, 31305 [Source:MGI Symbol;Acc:MGI:5590464]
ENSMUSG00000054717	39	50	48	43	48	74	48	74	77	65	71	77	61	0.743391	0.971519	0.920995	0.787895	0.924951	1.35191	0.879192	1.37856	1.47685	1.06683	1.41017	1.49063	1.11442	66.8653	50.4377	0.403541	0.0448875	Hmgb2	8	57511907	57515999	+	3003	protein_coding	high mobility group box 2 [Source:MGI Symbol;Acc:MGI:96157]
ENSMUSG00000102312	48	56	60	40	19	32	72	44	56	82	46	80	77	0.515299	0.612822	0.648384	0.412786	0.206204	0.329255	0.742746	0.461649	0.604922	0.757985	0.514559	0.872236	0.792275	63.9071	42.81	0.579963	0.0226216	Pcdha3	18	36946105	37187657	+	5332	protein_coding	protocadherin alpha 3 [Source:MGI Symbol;Acc:MGI:2447313]
ENSMUSG00000030717	76	37	38	38	46	54	58	69	48	85	110	66	51	1.73044	0.858762	0.870943	0.831713	1.05883	1.17842	1.269	1.53544	1.09971	1.66644	2.60972	1.5262	1.11296	68.6874	48.3663	0.504914	0.0402036	Nupr1	7	126623249	126630861	-	2514	protein_coding	nuclear protein transcription regulator 1 [Source:MGI Symbol;Acc:MGI:1891834]
ENSMUSG00000057969	46	42	52	221	33	16	34	20	33	53	43	31	38	0.551202	0.513016	0.627219	2.54561	0.399753	0.183754	0.391491	0.23422	0.397887	0.546836	0.536884	0.37726	0.436419	35.2371	67.8671	-0.945986	0.0271209	Sema3b	9	107597674	107609229	-	4777	protein_coding	sema domain, immunoglobulin domain (Ig), short basic domain, secreted, (semaphorin) 3B [Source:MGI Symbol;Acc:MGI:107561]
ENSMUSG00000044468	66	53	56	116	61	57	40	35	50	58	34	47	62	0.619635	0.50722	0.529229	1.04688	0.578957	0.512898	0.360862	0.321145	0.47234	0.468866	0.332606	0.448142	0.557893	45.6055	68.1771	-0.579831	0.0100277	Tent5c	3	100451628	100489324	-	6097	protein_coding	terminal nucleotidyltransferase 5C [Source:MGI Symbol;Acc:MGI:1921895]
ENSMUSG00000030108	41	39	60	50	26	30	70	55	70	56	86	63	60	0.808156	0.783618	1.19049	0.94739	0.518095	0.566757	1.32586	1.05953	1.38836	0.950448	1.76632	1.26118	1.13352	65.1625	41.2011	0.659185	0.00368893	Slc6a13	6	121300227	121337733	+	2904	protein_coding	solute carrier family 6 (neurotransmitter transporter, GABA), member 13 [Source:MGI Symbol;Acc:MGI:95629]
ENSMUSG00000069917	41	61	27	62	31	21	84	78	71	51	43	40	64	3.51857	5.3363	2.33243	5.11471	2.68948	1.72729	6.9271	6.54211	6.13103	3.76861	3.84512	3.48633	5.26416	60.5777	40.7142	0.573534	0.0397006	Hba-a2	11	32296489	32297298	+	667	protein_coding	hemoglobin alpha, adult chain 2 [Source:MGI Symbol;Acc:MGI:96016]
ENSMUSG00000010021	53	50	43	36	39	44	101	37	73	81	70	53	52	0.745767	0.717176	0.609058	0.486941	0.554774	0.593395	1.36565	0.508827	1.03358	0.981388	1.02632	0.757406	0.70129	65.4795	44.433	0.560486	0.0143807	Kif19a	11	114765388	114790739	+	4068	protein_coding	kinesin family member 19A [Source:MGI Symbol;Acc:MGI:2447024]
ENSMUSG00000075266	62	66	75	41	68	59	45	67	50	55	26	36	50	0.842781	0.914524	1.02624	0.53574	0.934451	0.768668	0.587794	0.8901	0.68389	0.643746	0.368261	0.496994	0.651418	45.9625	62.3136	-0.435903	0.0483551	Cenpw	10	30194569	30200560	-	4211	protein_coding	centromere protein W [Source:MGI Symbol;Acc:MGI:1913561]
ENSMUSG00000055799	47	44	52	47	47	53	45	71	60	80	85	60	60	0.68561	0.654275	0.763565	0.659059	0.693109	0.741001	0.630785	1.01223	0.880691	1.00484	1.29198	0.888907	0.838875	64.8917	48.5216	0.41815	0.0273845	Tcf7l1	6	72626378	72789254	-	3924	protein_coding	transcription factor 7 like 1 (T cell specific, HMG box) [Source:MGI Symbol;Acc:MGI:1202876]
ENSMUSG00000107881	42	39	15	171	28	39	20	32	37	37	15	23	37	0.568486	0.538101	0.204374	2.22492	0.383136	0.50594	0.26013	0.423313	0.503924	0.431222	0.211554	0.316173	0.479998	28.0502	55.1446	-0.975446	0.0211543	Gm44250	6	5216258	5220486	-	4229	TEC	predicted gene, 44250 [Source:MGI Symbol;Acc:MGI:5690642]
ENSMUSG00000073125	77	12	44	9	18	29	102	69	59	96	138	47	26	1.16602	0.185236	0.670706	0.13101	0.275558	0.420899	1.48425	1.02119	0.899004	1.25175	2.17748	0.722837	0.377361	75.726	31.747	1.25438	0.00328713	Xlr3b	X	73192207	73202930	+	3780	protein_coding	X-linked lymphocyte-regulated 3B [Source:MGI Symbol;Acc:MGI:109505]
ENSMUSG00000105504	56	42	42	43	32	37	57	47	54	72	103	49	43	0.482975	0.369245	0.364627	0.356494	0.279004	0.305845	0.47239	0.396164	0.468623	0.534684	0.92562	0.429199	0.355445	60.0385	42.2072	0.506921	0.0367154	Gbp5	3	142493978	142522344	+	6637	protein_coding	guanylate binding protein 5 [Source:MGI Symbol;Acc:MGI:2429943]
ENSMUSG00000025001	48	72	70	62	66	50	41	48	28	41	47	45	42	0.381343	0.583089	0.559803	0.473492	0.530082	0.380722	0.313002	0.372697	0.223834	0.28047	0.389073	0.363089	0.319809	41.1555	61.7422	-0.586076	0.00350551	Hells	19	38930915	38971051	+	7205	protein_coding	helicase, lymphoid specific [Source:MGI Symbol;Acc:MGI:106209]
ENSMUSG00000029561	39	27	52	30	37	36	44	42	61	60	95	40	61	0.350236	0.247166	0.47007	0.258979	0.33591	0.309858	0.379698	0.368626	0.551212	0.463955	0.888953	0.364823	0.525041	57.0247	37.0436	0.620871	0.0147123	Oasl2	5	114896936	114912234	+	6374	protein_coding	2'-5' oligoadenylate synthetase-like 2 [Source:MGI Symbol;Acc:MGI:1344390]
ENSMUSG00000078640	51	38	33	45	24	31	36	77	57	62	65	52	64	2.51664	1.91145	1.63918	2.13457	1.19725	1.46614	1.70703	3.71349	2.83021	2.63433	3.34212	2.60603	3.02689	58.182	37.1387	0.646461	0.0050868	Gm11627	11	102576398	102579461	-	1160	protein_coding	predicted gene 11627 [Source:MGI Symbol;Acc:MGI:3650659]
ENSMUSG00000061833	47	52	28	48	43	23	57	94	71	56	64	71	27	3.06416	3.45577	1.83753	3.00817	2.83405	1.43716	3.5709	5.98939	4.65763	3.14362	4.34763	4.70108	1.68711	62.2964	40.4484	0.622307	0.0245396	Gm6311	13	75954136	75955013	+	878	processed_pseudogene	predicted gene 6311 [Source:MGI Symbol;Acc:MGI:3644735]
ENSMUSG00000022512	31	63	34	150	38	58	31	50	45	52	29	20	32	0.366551	0.75935	0.404683	1.70495	0.454236	0.657302	0.352228	0.577809	0.5354	0.529426	0.357298	0.240176	0.362652	36.1251	62.0063	-0.779308	0.0221486	Cldn1	16	26356642	26371841	-	4841	protein_coding	claudin 1 [Source:MGI Symbol;Acc:MGI:1276109]
ENSMUSG00000060288	61	25	39	16	48	30	39	54	58	51	59	48	93	1.84356	0.770188	1.18647	0.464831	1.46654	0.868987	1.13262	1.59501	1.7638	1.32717	1.85797	1.47331	2.69388	56.6572	36.8374	0.62186	0.0326003	Ppih	4	119300010	119320546	-	1894	protein_coding	peptidyl prolyl isomerase H [Source:MGI Symbol;Acc:MGI:106499]
ENSMUSG00000115220	54	58	55	52	47	69	40	23	44	37	51	40	47	4.5929	5.02863	4.7089	4.25151	4.04125	5.62479	3.26921	1.91189	3.76564	2.70971	4.51983	3.45525	3.8314	39.8793	56.0137	-0.493899	0.0196971	AC154760.1	14	118982994	118983760	-	673	lincRNA	novel transcript
ENSMUSG00000000214	60	14	23	43	7	26	33	50	73	121	88	19	53	1.45282	0.345555	0.560598	1.00087	0.17135	0.60339	0.767829	1.18324	1.77859	2.52275	2.22025	0.46724	1.23	60.7155	28.8085	1.07548	0.00992774	Th	7	142892752	142931128	-	2364	protein_coding	tyrosine hydroxylase [Source:MGI Symbol;Acc:MGI:98735]
ENSMUSG00000116641	22	76	62	84	27	70	50	26	48	41	21	27	49	1.04942	3.69546	2.97702	3.85171	1.30201	3.20029	2.29185	1.21211	2.30389	1.68399	1.04377	1.30803	2.24022	36.6195	56.8378	-0.633731	0.0451774	AC165271.1	16	94721894	94753438	+	1200	antisense	novel transcript, antisense to Kcnj6
ENSMUSG00000076281	17	97	46	61	134	114	20	38	42	58	53	52	14	17.0719	99.2964	46.5002	58.8857	136.039	109.724	19.2998	37.2956	42.44	50.1522	55.4585	53.035	13.475	39.03	78.492	-1.00863	0.00896949	Gm24270	9	56223715	56223771	-	57	miRNA	predicted gene, 24270 [Source:MGI Symbol;Acc:MGI:5454047]
ENSMUSG00000083087	40	47	33	39	31	37	63	81	61	62	58	45	37	2.66548	3.19258	2.21356	2.4982	2.08834	2.36309	4.03409	5.27523	4.09014	3.55742	4.02719	3.04546	2.36311	57.2497	38.0167	0.590388	0.00661252	Gm11249	4	67930881	67931739	+	859	processed_pseudogene	predicted gene 11249 [Source:MGI Symbol;Acc:MGI:3650834]
ENSMUSG00000005917	49	33	50	78	71	80	46	21	41	37	25	64	40	0.517303	0.355133	0.531352	0.791572	0.75776	0.809473	0.466655	0.216675	0.435537	0.33634	0.275009	0.686206	0.40474	38.6268	60.1119	-0.64026	0.0190054	Otx1	11	21994764	22002897	-	5422	protein_coding	orthodenticle homeobox 1 [Source:MGI Symbol;Acc:MGI:97450]
ENSMUSG00000109509	28	48	33	42	29	34	83	107	52	49	37	35	46	4.03716	7.05484	4.78955	5.82122	4.22708	4.69851	11.4997	15.078	7.54421	6.08334	5.55877	5.12521	6.35686	57.3867	35.8241	0.680213	0.0152308	Rps12-ps4	7	30484701	30485097	-	397	processed_pseudogene	ribosomal protein S12, pseudogene 4 [Source:MGI Symbol;Acc:MGI:3780139]
ENSMUSG00000062944	56	54	33	49	70	70	44	41	41	48	55	29	31	0.896895	0.881609	0.532023	0.754391	1.13338	1.07452	0.677167	0.641769	0.66074	0.661947	0.917858	0.471713	0.475864	40.6778	55.5195	-0.450103	0.0479427	9130023H24Rik	7	128234458	128238031	-	3574	protein_coding	RIKEN cDNA 9130023H24 gene [Source:MGI Symbol;Acc:MGI:2442738]
ENSMUSG00000103715	61	40	29	25	28	24	49	56	49	66	90	32	33	2.58262	1.72631	1.23593	1.01746	1.19843	0.973883	1.9935	2.31718	2.08747	2.40605	3.97039	1.37596	1.3391	52.8851	34.7961	0.60422	0.0425693	4933431K14Rik	9	85749078	85750429	+	1352	TEC	RIKEN cDNA 4933431K14 gene [Source:MGI Symbol;Acc:MGI:1918545]
ENSMUSG00000059159	35	41	33	47	12	49	80	75	64	35	72	50	38	9.40582	11.2316	8.927	12.1415	3.26013	12.6208	20.6589	19.6984	17.3062	8.09889	20.1614	13.6466	9.78767	58.8219	36.1427	0.699267	0.0180889	Gm8129	6	52346730	52346942	-	213	processed_pseudogene	predicted pseudogene 8129 [Source:MGI Symbol;Acc:MGI:3646863]
ENSMUSG00000038451	30	36	43	31	37	56	68	42	43	58	46	59	73	1.03573	1.26694	1.49436	1.0288	1.29137	1.853	2.25591	1.41714	1.49377	1.72417	1.65478	2.06872	2.41554	54.5553	38.9353	0.486457	0.0261207	Spsb2	6	124808661	124810619	+	1658	protein_coding	splA/ryanodine receptor domain and SOCS box containing 2 [Source:MGI Symbol;Acc:MGI:1315199]
ENSMUSG00000020354	45	53	56	60	52	57	53	25	43	44	18	42	38	0.31196	0.374533	0.390784	0.399838	0.36443	0.378726	0.353062	0.169382	0.299949	0.262644	0.130022	0.295707	0.252486	36.7639	54.0161	-0.553271	0.0149333	Sgcd	11	46896253	47988969	-	8257	protein_coding	sarcoglycan, delta (dystrophin-associated glycoprotein) [Source:MGI Symbol;Acc:MGI:1346525]
ENSMUSG00000051037	51	66	49	54	64	37	54	32	34	44	19	35	42	1.07644	1.42001	1.04106	1.09562	1.3656	0.748487	1.09522	0.6601	0.722089	0.79965	0.41786	0.750261	0.84964	36.2592	53.91	-0.568023	0.0152737	Zfp455	13	67194506	67209298	+	2712	protein_coding	zinc finger protein 455 [Source:MGI Symbol;Acc:MGI:3040708]
ENSMUSG00000086363	25	44	37	34	36	36	52	50	63	88	42	30	57	0.807578	1.44886	1.20312	1.05577	1.17563	1.11458	1.61413	1.57854	2.04776	2.44769	1.41369	0.984219	1.76476	53.03	35.529	0.582087	0.013027	A330102I10Rik	13	29014399	29040336	+	1772	lincRNA	RIKEN cDNA A330102I10 gene [Source:MGI Symbol;Acc:MGI:1925170]
ENSMUSG00000073633	74	50	30	44	64	53	43	21	35	47	36	42	44	1.97199	1.35823	0.804745	1.12713	1.72416	1.35367	1.10111	0.546933	0.938501	1.07845	0.999621	1.13671	1.12381	37.5639	52.7798	-0.489646	0.0437393	Fbxo36	1	84839841	84900487	+	2148	protein_coding	F-box protein 36 [Source:MGI Symbol;Acc:MGI:1289192]
ENSMUSG00000040838	31	58	36	45	125	78	44	34	22	10	10	37	45	0.0990939	0.188991	0.115838	0.138275	0.403943	0.23897	0.135154	0.10622	0.0707622	0.0275242	0.0333077	0.120119	0.137868	28.5321	62.5117	-1.13228	0.00357282	Gm11639	11	104685707	105117394	+	17907	protein_coding	predicted gene 11639 [Source:MGI Symbol;Acc:MGI:3651790]
ENSMUSG00000026697	0	4	39	12	21	5	66	4	136	156	5	6	34	0	0.112535	1.0835	0.318367	0.585927	0.132261	1.75038	0.107895	3.77686	3.70726	0.14379	0.168181	0.899385	55.2722	13.6469	2.01893	0.0459149	Myoc	1	162639155	162649693	+	2074	protein_coding	myocilin [Source:MGI Symbol;Acc:MGI:1202864]
ENSMUSG00000057990	40	27	45	40	20	18	61	102	70	45	19	31	44	4.63491	3.18914	5.24876	4.45542	2.3428	1.99902	6.79205	11.5511	8.16154	4.48975	2.294	3.64812	4.88653	52.174	31.839	0.713164	0.0371662	E030024N20Rik	19	16164312	16164805	-	494	processed_pseudogene	RIKEN cDNA E030024N20 gene [Source:MGI Symbol;Acc:MGI:2442009]
ENSMUSG00000046854	36	28	26	25	35	32	21	29	40	56	65	67	43	0.826255	0.655086	0.600687	0.551568	0.81209	0.703924	0.463149	0.650505	0.923772	1.1067	1.55448	1.56175	0.945904	45.3886	30.4922	0.572327	0.0439031	Pip5kl1	2	32574797	32583782	+	2494	protein_coding	phosphatidylinositol-4-phosphate 5-kinase-like 1 [Source:MGI Symbol;Acc:MGI:2448520]
ENSMUSG00000040540	54	43	37	44	49	52	36	46	33	32	24	15	38	3.81137	3.09374	2.62877	2.98529	3.49629	3.51767	2.44163	3.17312	2.34366	1.94476	1.76505	1.07524	2.57062	31.3644	46.6747	-0.572158	0.0171222	Gm9770	10	130412499	130413309	+	811	processed_pseudogene	predicted gene 9770 [Source:MGI Symbol;Acc:MGI:3708545]
ENSMUSG00000078867	73	26	49	69	42	48	46	45	31	51	22	32	31	1.71184	0.621501	1.15664	1.55538	0.995667	1.07881	1.03654	1.03132	0.731468	1.02977	0.537554	0.762108	0.696737	35.9056	51.2176	-0.510099	0.0472808	Gm14418	2	177387124	177398320	-	2441	protein_coding	predicted gene 14418 [Source:MGI Symbol;Acc:MGI:3702408]
ENSMUSG00000109887	48	20	34	30	41	18	41	59	56	61	64	50	36	1.06909	0.454081	0.762285	0.642308	0.923174	0.384248	0.877503	1.2843	1.25504	1.16986	1.4853	1.13102	0.768501	51.7362	32.0738	0.689977	0.00808334	Gm28756	1	17994462	18059056	-	2570	processed_transcript	predicted gene 28756 [Source:MGI Symbol;Acc:MGI:5579462]
ENSMUSG00000028681	44	13	38	31	18	37	52	32	40	51	79	38	41	0.421595	0.126974	0.366513	0.28553	0.174357	0.339788	0.47878	0.299664	0.385652	0.420767	0.788731	0.369788	0.376525	47.068	30.1911	0.637951	0.032938	Ptch2	4	117096075	117116101	+	5974	protein_coding	patched 2 [Source:MGI Symbol;Acc:MGI:1095405]
ENSMUSG00000106317	61	37	49	52	32	50	26	40	23	51	20	32	47	2.80009	1.7313	2.26413	2.29452	1.48497	2.19976	1.14684	1.7945	1.06234	2.01577	0.956601	1.49182	2.06779	33.1768	46.9431	-0.496629	0.0469239	Gm43848	3	105725901	105727147	-	1247	lincRNA	predicted gene 43848 [Source:MGI Symbol;Acc:MGI:5663985]
ENSMUSG00000030074	36	38	43	77	51	71	31	49	24	28	32	38	27	0.242148	0.26055	0.291146	0.49787	0.346795	0.457721	0.200369	0.322118	0.162436	0.162168	0.224278	0.25959	0.174064	32.3424	52.5624	-0.704637	0.00545532	Gxylt2	6	100704734	100810913	+	8510	protein_coding	glucoside xylosyltransferase 2 [Source:MGI Symbol;Acc:MGI:2682940]
ENSMUSG00000091549	34	32	19	31	20	33	40	60	38	54	71	39	36	1.67056	1.60273	0.939721	1.46417	0.993429	1.55403	1.88856	2.88121	1.87871	2.28457	3.63496	1.94613	1.69532	47.688	28.2311	0.753877	0.00307059	Gm6548	17	78850792	78851956	-	1165	processed_pseudogene	predicted gene 6548 [Source:MGI Symbol;Acc:MGI:3644071]
ENSMUSG00000020713	56	23	9	83	51	267	0	0	36	29	1	4	19	3.71868	1.55689	0.601598	5.29817	3.4237	16.9932	0	0	2.40545	1.65816	0.0691926	0.269766	1.20927	12.22	80.2373	-2.71395	0.0133316	Gh	11	106300271	106301865	-	862	protein_coding	growth hormone [Source:MGI Symbol;Acc:MGI:95707]
ENSMUSG00000023031	34	46	49	41	77	37	34	35	13	21	21	51	39	0.843971	1.16395	1.22436	0.978317	1.93225	0.880267	0.810994	0.849098	0.324702	0.448845	0.543159	1.28572	0.927856	30.2238	47.7131	-0.659443	0.0324306	Cela1	15	100674421	100687921	-	2306	protein_coding	chymotrypsin-like elastase family, member 1 [Source:MGI Symbol;Acc:MGI:95314]
ENSMUSG00000108461	40	28	23	41	23	35	40	45	38	56	43	43	49	3.05286	2.17838	1.76701	3.008	1.7746	2.56023	2.93357	3.35661	2.91826	3.68013	3.41959	3.33305	3.58435	43.9887	31.6931	0.472055	0.0295535	AV356131	7	116443575	116444324	+	750	bidirectional_promoter_lncRNA	expressed sequence AV356131 [Source:MGI Symbol;Acc:MGI:2142184]
ENSMUSG00000056174	4	32	5	230	22	13	14	3	7	8	14	14	12	0.0510057	0.415946	0.0641788	2.81925	0.2836	0.158879	0.171544	0.037387	0.0898152	0.0878369	0.186014	0.181306	0.146658	10.2087	50.1753	-2.2989	0.00607071	Col8a2	4	126286793	126314330	+	4489	protein_coding	collagen, type VIII, alpha 2 [Source:MGI Symbol;Acc:MGI:88464]
ENSMUSG00000102758	47	29	44	53	41	47	25	39	32	31	25	36	30	0.258412	0.162533	0.243518	0.280116	0.227889	0.247672	0.132083	0.209566	0.177035	0.146759	0.143224	0.201022	0.15809	30.7028	43.5677	-0.507706	0.0218844	Naaladl2	3	23798102	25144261	-	10411	protein_coding	N-acetylated alpha-linked acidic dipeptidase-like 2 [Source:MGI Symbol;Acc:MGI:2685867]
ENSMUSG00000060621	19	48	47	83	45	41	38	19	24	32	19	22	40	0.37297	0.960484	0.928714	1.56619	0.893013	0.77138	0.716793	0.364515	0.474051	0.540878	0.388627	0.438601	0.752571	27.0691	47.192	-0.800446	0.00778751	Nkpd1	7	19517838	19525056	+	2916	protein_coding	NTPase, KAP family P-loop domain containing 1 [Source:MGI Symbol;Acc:MGI:1916797]
ENSMUSG00000074060	31	13	30	32	29	24	36	42	61	57	45	24	24	1.18694	0.507386	1.15625	1.17778	1.12251	0.880729	1.32452	1.57166	2.35012	1.87919	1.79531	0.933263	0.880735	40.5285	26.5727	0.608663	0.0348803	Fbxw15	9	109552602	109568262	-	1495	protein_coding	F-box and WD-40 domain protein 15 [Source:MGI Symbol;Acc:MGI:3505701]
ENSMUSG00000078887	51	7	19	17	30	19	93	64	117	16	16	30	28	0.848633	0.118734	0.318249	0.271923	0.504656	0.303017	1.48704	1.04081	1.95897	0.229244	0.277414	0.506987	0.446555	51.6646	23.9778	1.10707	0.0214341	Gm6710	2	175869219	175881248	+	3440	protein_coding	predicted gene 6710 [Source:MGI Symbol;Acc:MGI:3779623]
ENSMUSG00000103509	53	74	41	56	35	49	18	12	42	25	30	23	27	0.753173	1.07196	0.586497	0.764986	0.502819	0.667389	0.245799	0.166664	0.600566	0.305906	0.444221	0.33195	0.367747	25.0564	51.5847	-1.04501	0.000218081	Gm38372	1	7148110	7152137	+	4028	TEC	predicted gene, 38372 [Source:MGI Symbol;Acc:MGI:5611600]
ENSMUSG00000030966	27	25	28	49	18	25	44	46	50	41	45	34	36	0.416131	0.392767	0.434398	0.725954	0.280455	0.369292	0.651641	0.692891	0.775406	0.5441	0.722666	0.532195	0.531785	41.7441	28.6631	0.538656	0.0293871	Trim21	7	102557921	102565486	-	3714	protein_coding	tripartite motif-containing 21 [Source:MGI Symbol;Acc:MGI:106657]
ENSMUSG00000026315	25	87	43	43	49	39	16	31	25	16	2	28	58	0.298442	1.05869	0.516715	0.493441	0.591344	0.446219	0.183539	0.361678	0.300298	0.164463	0.0248776	0.339472	0.663613	24.6823	48.0914	-0.961303	0.0253606	Serpinb8	1	107590006	107610484	+	4795	protein_coding	serine (or cysteine) peptidase inhibitor, clade B, member 8 [Source:MGI Symbol;Acc:MGI:894657]
ENSMUSG00000019913	3	10	22	0	0	6	95	1	177	168	0	0	19	0.0199192	0.0676829	0.14704	0	0	0.0381826	0.606127	0.0064892	1.18254	0.96048	0	0	0.120913	62.6196	6.93176	3.17601	0.0456329	Sim1	10	50894754	50989152	+	8621	protein_coding	single-minded family bHLH transcription factor 1 [Source:MGI Symbol;Acc:MGI:98306]
ENSMUSG00000045813	30	46	35	41	74	33	19	33	22	34	11	49	19	0.569563	0.89024	0.668886	0.748259	1.42029	0.60048	0.346628	0.612316	0.420278	0.555813	0.217607	0.944806	0.345734	26.2131	43.5012	-0.729527	0.0254741	Gm9801	7	62094506	62209479	-	3015	lincRNA	predicted gene 9801 [Source:MGI Symbol;Acc:MGI:3647139]
ENSMUSG00000087535	32	44	39	33	31	37	31	16	28	30	31	17	31	0.394596	0.553075	0.484095	0.391169	0.386446	0.437289	0.367328	0.192825	0.347419	0.318532	0.398312	0.212901	0.36638	25.8338	36.1978	-0.486046	0.0491045	Zmiz1os1	14	25257523	25461128	-	4642	antisense	Zmiz1 opposite strand 1 [Source:MGI Symbol;Acc:MGI:3041228]
ENSMUSG00000032988	20	10	15	149	56	28	11	36	12	27	23	9	10	0.502998	0.256368	0.379744	3.60221	1.4238	0.674929	0.265839	0.88487	0.303676	0.584694	0.60273	0.229882	0.241048	17.8897	45.8765	-1.35899	0.00939675	Slc16a8	15	79251014	79254761	-	2276	protein_coding	solute carrier family 16 (monocarboxylic acid transporters), member 8 [Source:MGI Symbol;Acc:MGI:1929519]
ENSMUSG00000091586	32	22	22	33	17	17	34	29	40	44	33	47	36	1.08193	0.758232	0.748751	1.07254	0.581065	0.550889	1.10464	0.958275	1.36083	1.28095	1.16258	1.61389	1.1666	36.9723	23.9136	0.627647	0.0129432	Cyp4f17	17	32506462	32528894	+	1693	protein_coding	cytochrome P450, family 4, subfamily f, polypeptide 17 [Source:MGI Symbol;Acc:MGI:3646233]
ENSMUSG00000103703	32	27	20	15	21	23	32	47	46	38	25	48	27	0.994957	0.855749	0.625962	0.448325	0.660083	0.685403	0.95608	1.42821	1.43915	1.01734	0.809941	1.51573	0.80461	37.0581	23.1638	0.678245	0.0125947	Gm42568	3	67476978	67478818	+	1841	TEC	predicted gene 42568 [Source:MGI Symbol;Acc:MGI:5662705]
ENSMUSG00000097636	12	56	41	21	57	51	22	31	24	19	5	27	36	0.0792813	0.377143	0.27267	0.133369	0.380706	0.322941	0.13967	0.200167	0.159549	0.108087	0.0344206	0.181167	0.22796	22.9969	39.9689	-0.796343	0.0423303	Mirt1	19	53441212	53464796	-	8664	lincRNA	myocardial infarction associated transcript 1 [Source:MGI Symbol;Acc:MGI:1922001]
ENSMUSG00000044393	15	58	29	52	33	15	24	5	11	40	21	5	22	0.103848	0.409321	0.202101	0.346065	0.230965	0.099532	0.159665	0.0338313	0.076629	0.238449	0.151491	0.0351563	0.145981	17.5615	33.8999	-0.943165	0.0361823	Dsg2	18	20558074	20604521	+	8268	protein_coding	desmoglein 2 [Source:MGI Symbol;Acc:MGI:1196466]
ENSMUSG00000088036	16	40	31	44	59	33	33	21	23	16	24	16	33	10.0644	25.6481	19.6287	26.6052	37.5183	19.895	19.9467	12.91	14.5575	8.66593	15.7303	10.2215	19.8952	23.4244	37.3594	-0.674832	0.0294125	Gm24993	X	104076971	104077061	+	91	miRNA	predicted gene, 24993 [Source:MGI Symbol;Acc:MGI:5454770]
ENSMUSG00000099843	17	14	10	24	19	24	32	44	28	52	14	29	37	0.686732	0.576494	0.406632	0.931959	0.775919	0.929209	1.24216	1.73713	1.13812	1.80872	0.589285	1.18977	1.43254	32.6956	17.9815	0.864311	0.00489217	Gm7160	1	105979350	105990282	-	1417	lincRNA	predicted gene 7160 [Source:MGI Symbol;Acc:MGI:3646078]
ENSMUSG00000039997	44	30	19	60	31	33	21	28	24	25	30	22	19	0.375575	0.261032	0.163253	0.492315	0.267504	0.269974	0.172248	0.233584	0.206134	0.183744	0.266824	0.190719	0.155441	23.8563	36.1535	-0.603785	0.0309371	Ifi203	1	173920407	173942672	-	6706	protein_coding	interferon activated gene 203 [Source:MGI Symbol;Acc:MGI:96428]
ENSMUSG00000039518	22	45	33	16	37	57	19	19	10	16	10	39	34	0.470241	0.98048	0.710027	0.328749	0.79951	1.16771	0.390248	0.39691	0.215075	0.294473	0.222719	0.846619	0.696536	20.7116	35.1596	-0.764207	0.0424253	Cdsn	17	35552128	35557180	+	2678	protein_coding	corneodesmosin [Source:MGI Symbol;Acc:MGI:3505689]
ENSMUSG00000095648	1	19	14	2	6	5	10	7	13	71	12	96	5	0.0326532	0.632424	0.460169	0.0627774	0.198062	0.15648	0.313773	0.223391	0.427133	1.99624	0.408288	3.18364	0.156482	29.6904	7.96504	1.90174	0.00656622	Gm2004	2	176141591	176149825	-	1753	protein_coding	predicted gene 2004 [Source:MGI Symbol;Acc:MGI:3780174]
ENSMUSG00000032502	15	6	34	26	11	24	44	13	45	74	33	13	29	0.324742	0.132412	0.74095	0.541087	0.240749	0.497991	0.915354	0.275062	0.980285	1.37945	0.744423	0.285835	0.601744	34.5979	19.3103	0.842621	0.0442004	Stac	9	111561437	111690348	-	2644	protein_coding	src homology three (SH3) and cysteine rich domain [Source:MGI Symbol;Acc:MGI:1201400]
ENSMUSG00000028407	22	23	24	13	17	8	63	63	41	24	25	16	20	1.09505	1.16699	1.2025	0.622015	0.855429	0.381649	3.01329	3.06473	2.05346	1.02861	1.29661	0.808828	0.95413	35.4834	18.0387	0.978122	0.011051	Smim27	4	40269579	40270940	+	1150	protein_coding	small integral membrane protein 27 [Source:MGI Symbol;Acc:MGI:1913684]
ENSMUSG00000031636	27	23	15	12	20	12	47	14	21	49	30	26	24	0.300274	0.260742	0.167922	0.128287	0.224858	0.127908	0.502275	0.152168	0.234999	0.469222	0.347644	0.293666	0.255819	29.315	18.3486	0.681314	0.0434446	Pdlim3	8	45885461	45919548	+	5147	protein_coding	PDZ and LIM domain 3 [Source:MGI Symbol;Acc:MGI:1859274]
ENSMUSG00000059631	19	16	20	14	16	32	41	25	47	36	31	20	18	1.25732	1.0793	1.33225	0.890568	1.07038	2.02958	2.60715	1.61686	3.12956	2.05127	2.13753	1.34415	1.14165	30.6426	19.5217	0.648697	0.0366263	1500035N22Rik	5	24985842	24998168	+	865	lincRNA	RIKEN cDNA 1500035N22 gene [Source:MGI Symbol;Acc:MGI:1917508]
ENSMUSG00000031377	29	21	19	18	9	17	29	31	24	37	63	44	25	0.536867	0.396293	0.354067	0.320323	0.168436	0.301635	0.515889	0.560882	0.447067	0.589792	1.21526	0.82727	0.443584	35.9158	18.9297	0.921426	0.0044593	Bmx	X	164192842	164258193	-	3092	protein_coding	BMX non-receptor tyrosine kinase [Source:MGI Symbol;Acc:MGI:1101778]
ENSMUSG00000047197	19	23	15	19	14	22	19	22	31	29	55	40	24	1.29938	1.60339	1.03261	1.24906	0.967911	1.44201	1.24861	1.47044	2.13323	1.70769	3.91926	2.77823	1.57312	31.3499	18.7279	0.738214	0.0198135	Gjd3	11	98982180	98983016	-	837	protein_coding	gap junction protein, delta 3 [Source:MGI Symbol;Acc:MGI:2384150]
ENSMUSG00000067106	16	20	32	9	3	21	37	15	62	51	25	40	21	1.0279	1.30975	2.0694	0.555802	0.194839	1.29305	2.28414	0.941809	4.00788	2.82117	1.67351	2.60986	1.29305	35.1715	16.9376	1.05504	0.0118154	Gm5529	1	79922536	79923426	-	891	processed_pseudogene	predicted pseudogene 5529 [Source:MGI Symbol;Acc:MGI:3646377]
ENSMUSG00000050201	34	16	22	42	30	45	11	27	13	8	12	38	22	0.734969	0.352565	0.478714	0.872743	0.655596	0.932324	0.228493	0.57042	0.282766	0.148905	0.27029	0.834257	0.455806	18.6639	31.4213	-0.757279	0.046106	Otop2	11	115307163	115332303	+	2648	protein_coding	otopetrin 2 [Source:MGI Symbol;Acc:MGI:2388365]
ENSMUSG00000097178	16	42	24	36	54	33	14	25	13	23	12	26	19	0.203886	0.545565	0.307853	0.440979	0.695644	0.403038	0.17143	0.31135	0.166688	0.252363	0.159334	0.336487	0.232054	18.486	34.3637	-0.892842	0.00538579	2310002F09Rik	7	43695209	43797958	-	4492	processed_transcript	RIKEN cDNA 2310002F09 gene [Source:MGI Symbol;Acc:MGI:1916779]
ENSMUSG00000059031	30	23	16	14	17	12	68	37	46	21	25	13	18	0.65744	0.513797	0.352954	0.294924	0.376624	0.252046	1.43197	0.792461	1.01435	0.396262	0.570866	0.289337	0.378072	32.1417	18.8381	0.771761	0.0464541	Olfr482	7	108092999	108097586	-	2612	protein_coding	olfactory receptor 482 [Source:MGI Symbol;Acc:MGI:3030316]
ENSMUSG00000046610	25	31	31	31	44	22	23	13	13	8	38	9	25	0.398504	0.503713	0.497414	0.475009	0.709039	0.336108	0.352298	0.202524	0.208511	0.109802	0.631154	0.145701	0.381944	18.4287	30.8908	-0.750261	0.0422659	Oacyl	18	65698268	65751601	+	3591	protein_coding	O-acyltransferase like [Source:MGI Symbol;Acc:MGI:2442915]
ENSMUSG00000041193	10	22	16	71	19	38	15	7	12	23	15	11	28	0.198478	0.445107	0.319666	1.35462	0.381234	0.72287	0.286084	0.135785	0.239655	0.39307	0.310215	0.221734	0.532645	15.435	29.0797	-0.913296	0.0337048	Pla2g5	4	138799244	138863482	-	2884	protein_coding	phospholipase A2, group V [Source:MGI Symbol;Acc:MGI:101899]
ENSMUSG00000028011	21	105	14	10	49	18	25	14	18	14	6	28	15	0.30973	1.57864	0.207853	0.141779	0.730609	0.254449	0.354319	0.201806	0.267135	0.177796	0.0922093	0.419419	0.212042	16.9019	36.8317	-1.12278	0.0239002	Tdo2	3	81957090	81976202	-	3881	protein_coding	tryptophan 2,3-dioxygenase [Source:MGI Symbol;Acc:MGI:1928486]
ENSMUSG00000039543	7	44	35	22	56	41	16	17	22	19	13	16	18	0.0934222	0.598595	0.470201	0.282242	0.755553	0.524445	0.205193	0.221739	0.295439	0.218341	0.180782	0.216869	0.230246	16.9905	34.4205	-1.01781	0.00530773	Cfap70	14	20394193	20452226	-	4289	protein_coding	cilia and flagella associated protein 70 [Source:MGI Symbol;Acc:MGI:1923920]
ENSMUSG00000052861	16	34	17	57	31	20	14	13	17	9	15	33	11	0.069137	0.149761	0.073944	0.236762	0.135418	0.0828294	0.0581311	0.0549003	0.073915	0.0334859	0.0675369	0.144821	0.0455565	16.0021	29.187	-0.87374	0.0250576	Dnah6	6	73017606	73221651	-	13247	protein_coding	dynein, axonemal, heavy chain 6 [Source:MGI Symbol;Acc:MGI:107744]
ENSMUSG00000095990	32	14	10	19	9	14	25	19	25	37	44	28	19	0.682457	0.304356	0.214679	0.389517	0.194041	0.286166	0.512337	0.396023	0.536486	0.679448	0.977771	0.60647	0.388371	27.7681	16.382	0.759494	0.0291312	Zfp97	17	17121415	17146831	+	2684	protein_coding	zinc finger protein 97 [Source:MGI Symbol;Acc:MGI:105921]
ENSMUSG00000007805	11	31	38	19	42	44	15	20	15	17	8	28	27	0.198378	0.56989	0.68984	0.329384	0.765729	0.760533	0.259945	0.352511	0.272198	0.263985	0.150332	0.512844	0.466694	18.2636	30.9863	-0.762482	0.0348567	Twist2	1	91801461	91848028	+	3174	protein_coding	twist basic helix-loop-helix transcription factor 2 [Source:MGI Symbol;Acc:MGI:104685]
ENSMUSG00000064585	20	16	23	15	4	9	30	23	31	23	31	21	22	8.60769	7.01948	9.96432	6.20576	1.74037	3.71247	12.407	9.67443	13.4249	8.5234	13.902	9.17913	9.07499	25.5891	14.6005	0.808716	0.019031	Gm25129	2	158379534	158379666	+	133	snoRNA	predicted gene, 25129 [Source:MGI Symbol;Acc:MGI:5454906]
ENSMUSG00000102416	22	17	16	16	11	18	20	27	27	27	31	31	29	0.722078	0.568773	0.528622	0.504811	0.364988	0.566237	0.630785	0.866097	0.891699	0.763052	1.06019	1.03335	0.912277	27.12	16.7297	0.693824	0.0120668	4933424G06Rik	1	36710149	36757953	+	1744	protein_coding	RIKEN cDNA 4933424G06 gene [Source:MGI Symbol;Acc:MGI:1918416]
ENSMUSG00000056531	22	19	22	34	37	45	22	21	20	11	27	22	13	0.195757	0.172336	0.197052	0.290818	0.332829	0.38377	0.188108	0.182623	0.179068	0.0842783	0.250333	0.198812	0.110868	19.3987	29.8062	-0.628156	0.0457536	Ccdc18	5	108132875	108233628	+	6433	protein_coding	coiled-coil domain containing 18 [Source:MGI Symbol;Acc:MGI:1922974]
ENSMUSG00000030359	13	139	9	6	55	7	8	5	13	20	6	10	2	0.116017	1.26451	0.0808509	0.0514728	0.496211	0.0598744	0.0686055	0.0436104	0.116739	0.153687	0.0557943	0.0906369	0.0171071	8.84536	39.0652	-2.13864	0.00119922	Pzp	6	128483567	128526720	-	6414	protein_coding	PZP, alpha-2-macroglobulin like [Source:MGI Symbol;Acc:MGI:87854]
ENSMUSG00000035692	14	25	11	13	20	25	29	24	45	39	21	21	25	1.06002	1.92954	0.838383	0.946187	1.53088	1.81422	2.10996	1.77598	3.4284	2.54261	1.65678	1.61485	1.81423	28.5288	18.0816	0.65953	0.0324917	Isg15	4	156199424	156200818	-	756	protein_coding	ISG15 ubiquitin-like modifier [Source:MGI Symbol;Acc:MGI:1855694]
ENSMUSG00000045775	17	38	31	16	42	14	17	17	9	14	10	27	20	0.263071	0.599426	0.482891	0.238008	0.657049	0.207642	0.252791	0.257107	0.140139	0.186544	0.161244	0.42434	0.296634	16.0546	26.6757	-0.731194	0.0490628	Slc16a5	11	115462474	115474398	+	3699	protein_coding	solute carrier family 16 (monocarboxylic acid transporters), member 5 [Source:MGI Symbol;Acc:MGI:2443515]
ENSMUSG00000068428	5	34	22	83	14	22	20	7	10	5	1	11	11	0.0498616	0.345624	0.220842	0.795649	0.14114	0.210273	0.191653	0.0682237	0.100344	0.0429334	0.010391	0.111408	0.105137	9.13218	29.8243	-1.70834	0.00206679	Gmnc	16	26913553	26991652	-	5740	protein_coding	geminin coiled-coil domain containing [Source:MGI Symbol;Acc:MGI:2685452]
ENSMUSG00000032246	7	16	0	123	40	10	3	4	4	6	4	11	8	0.110019	0.25634	0	1.85832	0.635555	0.150637	0.0453084	0.0614425	0.0632588	0.0811985	0.0655069	0.175585	0.120511	5.63637	32.3109	-2.52109	0.000460992	Calml4	9	62858080	62875921	+	3642	protein_coding	calmodulin-like 4 [Source:MGI Symbol;Acc:MGI:1922850]
ENSMUSG00000113314	6	10	19	10	8	27	22	28	24	40	19	15	21	0.186453	0.316772	0.594341	0.298721	0.251324	0.804167	0.656948	0.850389	0.750452	1.0703	0.615221	0.473408	0.625468	23.4531	13.3075	0.818148	0.0266424	Gm2721	12	105394860	105404618	-	1842	lincRNA	predicted gene 2721 [Source:MGI Symbol;Acc:MGI:3780890]
ENSMUSG00000060244	17	11	18	25	5	15	29	24	19	38	18	21	28	0.764414	0.504198	0.814733	1.0806	0.227287	0.64645	1.25305	1.05471	0.859659	1.47127	0.843357	0.959014	1.20672	24.5834	15.1481	0.69968	0.0339151	Alyref2	1	171503478	171504750	+	1273	protein_coding	Aly/REF export factor 2 [Source:MGI Symbol;Acc:MGI:1913144]
ENSMUSG00000041482	21	50	24	36	8	15	15	12	30	15	2	10	12	0.0825253	0.200293	0.0949385	0.135993	0.0317821	0.0564967	0.0566433	0.0460882	0.118627	0.050756	0.00818949	0.0399111	0.0451977	13.4425	25.8345	-0.941162	0.0442723	Piezo2	18	63010213	63387183	-	14566	protein_coding	piezo-type mechanosensitive ion channel component 2 [Source:MGI Symbol;Acc:MGI:1918781]
ENSMUSG00000021319	14	20	28	13	6	5	21	30	35	19	24	28	22	0.191763	0.279251	0.386062	0.171169	0.0830829	0.0656402	0.276404	0.401604	0.482388	0.224088	0.342536	0.389511	0.288819	25.3865	14.4941	0.808982	0.0326355	Sfrp4	13	19623104	19632994	+	4179	protein_coding	secreted frizzled-related protein 4 [Source:MGI Symbol;Acc:MGI:892010]
ENSMUSG00000060791	18	12	16	12	5	22	48	17	17	29	36	15	23	0.365758	0.24856	0.327269	0.234396	0.102711	0.428458	0.937243	0.337607	0.347587	0.507397	0.762224	0.309555	0.447936	25.9588	14.1715	0.87177	0.0204904	Gmfg	7	28437447	28448233	+	2817	protein_coding	glia maturation factor, gamma [Source:MGI Symbol;Acc:MGI:1927135]
ENSMUSG00000043168	12	15	8	8	13	7	46	14	28	31	29	16	12	0.228888	0.29165	0.153601	0.146683	0.250675	0.127969	0.843121	0.260982	0.537395	0.509134	0.576367	0.309947	0.219377	24.6742	10.6042	1.22176	0.00168392	4930426D05Rik	18	21651448	21656105	+	3001	antisense	RIKEN cDNA 4930426D05 gene [Source:MGI Symbol;Acc:MGI:1921894]
ENSMUSG00000081683	18	12	10	17	2	19	30	21	36	34	27	20	22	0.317028	0.215444	0.177292	0.28782	0.0356106	0.320732	0.507733	0.361481	0.638	0.515623	0.495504	0.357751	0.371377	26.653	12.9669	1.03626	0.00350094	Fzd10	5	128600844	128604093	+	3250	protein_coding	frizzled class receptor 10 [Source:MGI Symbol;Acc:MGI:2136761]
ENSMUSG00000056380	0	11	17	0	6	12	37	20	59	46	3	11	17	0	0.209138	0.319171	0	0.113132	0.214514	0.663136	0.364571	1.10728	0.73875	0.0583031	0.208367	0.303898	26.6933	7.73949	1.78873	0.00770653	Gpr50	X	71663667	71669257	+	3069	protein_coding	G-protein-coupled receptor 50 [Source:MGI Symbol;Acc:MGI:1333877]
ENSMUSG00000096596	8	33	27	43	27	39	1	21	7	14	9	33	14	1.13913	4.78988	3.86998	5.88569	3.88661	5.32244	0.136827	2.92242	1.00294	1.71648	1.33531	4.77224	1.91063	14.0062	29.4831	-1.07642	0.0262871	Gm10591	4	42612195	42612860	+	402	protein_coding	predicted gene 10591 [Source:MGI Symbol;Acc:MGI:3711256]
ENSMUSG00000099061	9	13	22	10	4	17	29	36	19	17	13	15	32	0.523547	0.770877	1.28825	0.559191	0.235233	0.94782	1.62107	2.04671	1.11214	0.851512	0.78798	0.886197	1.78414	22.5874	12.541	0.849009	0.0305367	Gm28050	5	106500894	106574718	-	984	lincRNA	predicted gene, 28050 [Source:MGI Symbol;Acc:MGI:5547786]
ENSMUSG00000096718	21	13	17	14	7	17	30	30	22	23	21	20	17	0.295565	0.186512	0.24085	0.189413	0.0995994	0.229323	0.405737	0.412664	0.311566	0.278734	0.307973	0.285884	0.229324	22.9208	14.8765	0.62235	0.0462032	Zfp781	10	81901911	81930480	-	4067	protein_coding	zinc finger protein 781 [Source:MGI Symbol;Acc:MGI:3696710]
ENSMUSG00000031351	15	30	9	47	16	17	4	14	12	15	8	16	4	0.23162	0.47221	0.139892	0.697639	0.249764	0.251593	0.059352	0.211278	0.186449	0.199437	0.128717	0.250918	0.0591988	10.2535	22.3093	-1.123	0.0125711	Zfp185	X	72987339	73031543	+	3707	protein_coding	zinc finger protein 185 [Source:MGI Symbol;Acc:MGI:108095]
ENSMUSG00000097889	9	12	9	10	7	20	37	23	14	13	19	10	35	0.129668	0.176238	0.130526	0.138496	0.101956	0.276174	0.512249	0.323861	0.20296	0.161273	0.285235	0.146324	0.483309	21.222	11.1561	0.925371	0.0214369	Gm26541	10	80681838	80687176	+	3973	lincRNA	predicted gene, 26541 [Source:MGI Symbol;Acc:MGI:5477035]
ENSMUSG00000057246	12	12	11	8	23	12	26	20	25	12	24	24	18	0.200964	0.204855	0.185435	0.128787	0.389393	0.192611	0.418407	0.327346	0.421278	0.17304	0.4188	0.4082	0.288919	21.1996	13.1108	0.690763	0.0466367	BC051142	17	34398820	34460734	+	3418	protein_coding	cDNA sequence BC051142 [Source:MGI Symbol;Acc:MGI:3039565]
ENSMUSG00000028186	19	62	13	23	22	11	8	16	10	16	5	25	12	0.217212	0.722521	0.149602	0.252758	0.25426	0.120528	0.0878841	0.178769	0.115033	0.1575	0.0595607	0.290266	0.131486	12.9026	25.3182	-0.970501	0.0313228	Uox	3	146570426	146632305	+	5007	protein_coding	urate oxidase [Source:MGI Symbol;Acc:MGI:98907]
ENSMUSG00000028197	11	4	19	4	2	5	15	12	38	44	30	10	15	0.0826207	0.0306256	0.143652	0.0288804	0.0151863	0.035994	0.108262	0.0880883	0.287192	0.284562	0.234788	0.076282	0.107983	22.8488	7.56985	1.59703	0.00186034	Col24a1	3	145292472	145552011	+	7621	protein_coding	collagen, type XXIV, alpha 1 [Source:MGI Symbol;Acc:MGI:1918605]
ENSMUSG00000007379	16	24	16	24	22	28	17	12	15	15	17	11	12	0.133546	0.204197	0.134429	0.192561	0.185634	0.223992	0.136348	0.0978888	0.125978	0.107803	0.147849	0.0932458	0.0959973	13.9433	21.707	-0.641738	0.0339481	Dennd2c	3	103102604	103169769	+	6858	protein_coding	DENN/MADD domain containing 2C [Source:MGI Symbol;Acc:MGI:3036254]
ENSMUSG00000067344	32	11	27	30	8	31	11	9	22	15	9	16	8	4.84581	1.698	4.1157	4.36701	1.2247	4.49927	1.60066	1.33199	3.35222	1.95585	1.4201	2.46072	1.16111	12.6797	23.1174	-0.86966	0.0279236	Rps25-ps1	6	145266400	145266777	+	378	processed_pseudogene	ribosomal protein S25, pseudogene 1 [Source:MGI Symbol;Acc:MGI:3642902]
ENSMUSG00000078899	86	27	7	3	5	121	0	14	1	2	0	2	1	1.1183	0.357891	0.0916261	0.0374996	0.0657284	1.50802	0	0.177921	0.0130843	0.0223932	0	0.0264128	0.0124631	2.80413	41.2357	-3.87779	0.000541616	Gm4631	2	175321955	175338197	-	4402	protein_coding	predicted gene 4631 [Source:MGI Symbol;Acc:MGI:3782813]
ENSMUSG00000022504	15	27	25	34	24	11	9	4	7	31	12	7	18	0.090049	0.165226	0.151074	0.196207	0.145654	0.0632913	0.0519182	0.0234687	0.0422842	0.160243	0.0750633	0.0426787	0.103568	12.0199	22.7978	-0.913073	0.0329846	Ciita	16	10480059	10528418	+	9535	protein_coding	class II transactivator [Source:MGI Symbol;Acc:MGI:108445]
ENSMUSG00000054889	5	33	14	64	3	4	1	1	1	22	0	6	7	0.029631	0.199351	0.0835155	0.364589	0.0179731	0.0227196	0.00569463	0.00579185	0.00596306	0.112261	0	0.0361121	0.0397595	5.01299	20.4277	-2.01251	0.0144189	Dsp	13	38151294	38198577	+	9659	protein_coding	desmoplakin [Source:MGI Symbol;Acc:MGI:109611]
ENSMUSG00000107560	35	21	13	39	13	17	7	18	7	16	9	14	6	2.71101	1.6581	1.01361	2.90386	1.01796	1.26205	0.521016	1.36263	0.545575	1.06712	0.726382	1.10133	0.445433	10.7658	23.0105	-1.095	0.00622068	Gm44199	6	113610318	113612445	-	739	antisense	predicted gene, 44199 [Source:MGI Symbol;Acc:MGI:5690591]
ENSMUSG00000109178	20	20	16	24	25	14	19	11	10	12	6	12	13	1.69603	1.72887	1.3658	1.95642	2.14323	1.13788	1.54827	0.911671	0.853292	0.876222	0.530169	1.0335	1.05661	11.6065	19.9436	-0.777586	0.0207284	Gm3257	7	61938237	61938911	+	675	processed_pseudogene	predicted gene 3257 [Source:MGI Symbol;Acc:MGI:3781435]
ENSMUSG00000036151	16	7	12	35	38	25	14	13	12	12	19	13	7	0.481777	0.214858	0.363723	1.01307	1.15674	0.721489	0.405083	0.38257	0.36358	0.311126	0.596127	0.397553	0.202019	12.7599	22.1337	-0.800112	0.0481341	Tm6sf2	8	70072924	70080066	+	1901	protein_coding	transmembrane 6 superfamily member 2 [Source:MGI Symbol;Acc:MGI:1933210]
ENSMUSG00000089998	23	22	27	19	4	25	16	7	8	9	7	17	12	0.325394	0.317273	0.384511	0.258394	0.0572093	0.338989	0.217516	0.096788	0.113885	0.109636	0.10319	0.244263	0.162716	10.7068	20.0516	-0.906974	0.0282287	Phtf1os	3	103964536	103968581	-	4046	antisense	putative homeodomain transcription factor 1, opposite strand [Source:MGI Symbol;Acc:MGI:3698050]
ENSMUSG00000113841	15	35	18	26	12	23	12	9	13	18	9	3	16	0.374451	0.890637	0.452314	0.623914	0.302838	0.550295	0.287856	0.219577	0.326543	0.386906	0.234102	0.0760591	0.382817	11.0827	21.5793	-0.954829	0.0129523	Gm48701	13	62449317	62451609	-	2293	TEC	predicted gene, 48701 [Source:MGI Symbol;Acc:MGI:6098338]
ENSMUSG00000068794	14	26	17	8	30	30	8	10	1	21	6	13	16	0.163413	0.309357	0.199742	0.0897625	0.354	0.335616	0.0897299	0.114077	0.0117449	0.21106	0.072974	0.154109	0.178997	10.3108	20.9738	-1.01607	0.0278817	Col28a1	6	7997808	8192617	-	4904	protein_coding	collagen, type XXVIII, alpha 1 [Source:MGI Symbol;Acc:MGI:2685312]
ENSMUSG00000034918	2	12	14	3	8	3	22	14	16	10	5	9	35	0.0277264	0.169579	0.195369	0.039979	0.112119	0.039861	0.293073	0.189685	0.223191	0.119369	0.0722258	0.126716	0.465049	15.5311	7.1116	1.13275	0.0373198	Cdhr2	13	54701461	54736662	+	4129	protein_coding	cadherin-related family member 2 [Source:MGI Symbol;Acc:MGI:2687323]
ENSMUSG00000020218	23	22	30	14	15	28	19	21	10	16	9	4	10	0.542458	0.528919	0.712234	0.317405	0.357647	0.632937	0.430608	0.484059	0.237318	0.324928	0.221177	0.095813	0.226051	12.3784	22.1095	-0.831843	0.0250519	Wif1	10	121033960	121100650	+	2427	protein_coding	Wnt inhibitory factor 1 [Source:MGI Symbol;Acc:MGI:1344332]
ENSMUSG00000030450	3	9	4	70	18	8	3	3	11	4	4	17	6	0.0433535	0.132579	0.0581871	0.972408	0.262967	0.110804	0.0416595	0.0423707	0.159952	0.0497728	0.0602313	0.249504	0.0831039	6.86871	18.4454	-1.43196	0.0347002	Oca2	7	56239760	56536518	+	3961	protein_coding	oculocutaneous albinism II [Source:MGI Symbol;Acc:MGI:97454]
ENSMUSG00000115497	7	8	4	9	14	3	35	46	20	7	21	12	17	1.43616	1.6731	0.82609	1.77498	2.90373	0.589915	6.9002	9.22365	4.12883	1.2366	4.48934	2.50041	3.34287	22.4195	7.56475	1.56771	0.00113121	Gm49207	15	7760714	7760992	+	279	lincRNA	predicted gene, 49207 [Source:MGI Symbol;Acc:MGI:6118657]
ENSMUSG00000089840	17	11	9	16	12	3	14	15	22	23	21	36	17	0.638936	0.421434	0.340498	0.578063	0.455947	0.108067	0.505622	0.550986	0.832001	0.744329	0.822407	1.37416	0.612385	20.93	11.4119	0.874088	0.0237727	Gm4491	14	57112506	57115883	-	1523	protein_coding	predicted gene 4491 [Source:MGI Symbol;Acc:MGI:3782676]
ENSMUSG00000030830	8	6	9	20	6	5	14	13	2	21	30	27	21	0.0697106	0.0532953	0.0789432	0.167527	0.0528548	0.0417583	0.117227	0.110712	0.0175361	0.157564	0.272389	0.238945	0.175386	18.0771	8.98429	1.00499	0.0425153	Itgal	7	127296260	127335138	+	6569	protein_coding	integrin alpha L [Source:MGI Symbol;Acc:MGI:96606]
ENSMUSG00000097286	15	21	14	27	3	19	8	5	13	12	4	10	10	0.0966149	0.13788	0.0907704	0.167172	0.0195343	0.117293	0.0495145	0.0314749	0.0842538	0.0665523	0.0268455	0.0654152	0.0617334	8.65843	16.478	-0.927482	0.0385005	Gm26684	15	54952070	54964642	+	8887	bidirectional_promoter_lncRNA	predicted gene, 26684 [Source:MGI Symbol;Acc:MGI:5477178]
ENSMUSG00000115138	9	16	11	7	12	5	21	18	22	12	22	21	21	0.416467	0.754722	0.512383	0.311375	0.561364	0.221754	0.933786	0.814052	1.02436	0.478133	1.06077	0.986924	0.931376	19.4609	10.1236	0.943503	0.00926437	Gm36899	15	27459835	27463449	-	1237	lincRNA	predicted gene, 36899 [Source:MGI Symbol;Acc:MGI:5596058]
ENSMUSG00000103755	13	9	10	12	2	17	12	24	14	19	32	24	13	0.680196	0.480023	0.526689	0.603558	0.10579	0.852518	0.603339	1.22728	0.737075	0.855999	1.74462	1.27535	0.65193	19.6033	10.4736	0.897569	0.0290409	Gm37805	9	95407461	95408554	+	1094	TEC	predicted gene, 37805 [Source:MGI Symbol;Acc:MGI:5611033]
ENSMUSG00000037683	15	19	16	16	39	23	5	5	10	9	9	14	5	0.303398	0.391745	0.325765	0.311092	0.797464	0.445875	0.097181	0.09884	0.203524	0.156745	0.189681	0.287591	0.0969301	8.07941	21.4703	-1.41513	0.000434754	Armc3	2	19199302	19310241	+	2830	protein_coding	armadillo repeat containing 3 [Source:MGI Symbol;Acc:MGI:1918132]
ENSMUSG00000029193	9	11	9	0	5	9	43	8	23	26	20	2	14	0.139916	0.174319	0.140841	0	0.0785813	0.134101	0.642366	0.12155	0.359787	0.348038	0.323976	0.0315777	0.208602	18.9272	7.24366	1.38933	0.0170507	Cckar	5	53697776	53707705	-	3682	protein_coding	cholecystokinin A receptor [Source:MGI Symbol;Acc:MGI:99478]
ENSMUSG00000034917	9	13	21	37	14	14	6	11	2	6	2	8	9	0.13871	0.204239	0.325798	0.54817	0.218132	0.206804	0.0888602	0.165691	0.0310163	0.0796244	0.0321185	0.125222	0.132946	6.14731	17.9694	-1.54596	0.00116417	Tjp3	10	81273207	81291581	-	3714	protein_coding	tight junction protein 3 [Source:MGI Symbol;Acc:MGI:1351650]
ENSMUSG00000043687	15	9	10	5	3	5	27	27	31	20	22	4	20	0.792813	0.484898	0.532038	0.254037	0.160297	0.253287	1.3713	1.39471	1.64867	0.910203	1.21161	0.214717	1.01316	21.2362	7.90657	1.42771	0.00186107	1190005I06Rik	8	120608602	120647632	-	1083	protein_coding	RIKEN cDNA 1190005I06 gene [Source:MGI Symbol;Acc:MGI:1916168]
ENSMUSG00000061878	12	10	30	4	43	8	7	9	14	13	7	4	5	0.143882	0.122223	0.362085	0.0461034	0.521217	0.0919347	0.0806517	0.105465	0.168907	0.134214	0.0874546	0.0487093	0.0574596	8.23271	18.1085	-1.13301	0.0330915	Sphk1	11	116530925	116536674	+	4774	protein_coding	sphingosine kinase 1 [Source:MGI Symbol;Acc:MGI:1316649]
ENSMUSG00000108607	19	8	9	4	8	6	20	5	18	19	22	19	14	1.68617	0.723714	0.803997	0.341236	0.717733	0.510345	1.70556	0.43367	1.60736	1.45188	2.03437	1.71249	1.19081	16.5098	9.09133	0.862037	0.0478937	Gm44646	7	44501689	44504266	+	645	processed_transcript	predicted gene 44646 [Source:MGI Symbol;Acc:MGI:5753222]
ENSMUSG00000090576	11	7	8	14	1	7	11	12	24	24	18	15	20	0.240234	0.155836	0.175871	0.293911	0.0220783	0.146522	0.230847	0.256132	0.527406	0.451316	0.409612	0.332704	0.418638	17.3873	7.99053	1.11891	0.0079923	Gm17055	6	108656917	108659537	+	2621	processed_transcript	predicted gene 17055 [Source:MGI Symbol;Acc:MGI:4937882]
ENSMUSG00000019987	13	48	2	1	54	7	6	2	4	13	5	21	4	0.333992	1.25708	0.0517233	0.0246968	1.40253	0.172367	0.148127	0.0502185	0.103406	0.287584	0.133851	0.547947	0.0984963	7.70441	21.2695	-1.46333	0.0448951	Arg1	10	24915221	24927484	-	2228	protein_coding	arginase, liver [Source:MGI Symbol;Acc:MGI:88070]
ENSMUSG00000044177	8	4	4	70	13	3	3	3	2	6	1	20	7	0.119657	0.0609871	0.0602245	1.00646	0.19657	0.0430066	0.0431182	0.0438543	0.0301004	0.0772733	0.0155851	0.303812	0.100349	5.93418	16.7707	-1.50212	0.0484776	Wfikkn2	11	94235956	94246005	-	3827	protein_coding	WAP, follistatin/kazal, immunoglobulin, kunitz and netrin domain containing 2 [Source:MGI Symbol;Acc:MGI:2669209]
ENSMUSG00000088947	9	8	8	6	8	5	6	19	17	12	20	21	17	3.9028	3.53633	3.49211	2.50111	3.50711	2.07811	2.5002	8.05246	7.41782	4.48068	9.03698	9.24867	7.06562	15.9368	7.39644	1.10521	0.00723042	Gm23257	4	43692686	43692817	+	132	rRNA	predicted gene, 23257 [Source:MGI Symbol;Acc:MGI:5453034]
ENSMUSG00000046500	14	8	4	4	14	11	19	22	10	17	17	14	14	0.140765	0.0819946	0.0404846	0.0386611	0.142305	0.106004	0.183574	0.216188	0.101172	0.147179	0.178105	0.142962	0.134916	15.8718	9.22819	0.783757	0.0497085	Fam19a4	6	96831203	97060413	-	5693	protein_coding	family with sequence similarity 19, member A4 [Source:MGI Symbol;Acc:MGI:2444563]
ENSMUSG00000111997	10	6	9	4	13	12	21	9	11	15	13	28	16	0.466513	0.285327	0.422639	0.179379	0.6131	0.536548	0.941396	0.410343	0.516356	0.602537	0.631926	1.32662	0.715403	15.9393	9.05065	0.815698	0.0471328	Gm5176	10	111500739	111501965	+	1227	transcribed_processed_pseudogene	predicted gene 5176 [Source:MGI Symbol;Acc:MGI:3644450]
ENSMUSG00000067235	12	62	18	4	30	0	3	3	2	3	1	9	6	0.157979	0.83203	0.238536	0.0506204	0.399268	0	0.0379516	0.0385994	0.0264936	0.034007	0.0137176	0.120334	0.0757072	3.80794	21.4897	-2.49637	0.000748277	H2-Q10	17	35470089	35474563	+	4348	protein_coding	histocompatibility 2, Q region locus 10 [Source:MGI Symbol;Acc:MGI:95929]
ENSMUSG00000062329	10	5	8	7	10	2	19	10	28	17	17	13	11	0.542056	0.276276	0.436513	0.364745	0.547985	0.103905	0.989663	0.529767	1.5272	0.793454	0.960179	0.715671	0.571484	16.2344	7.06818	1.20121	0.00543204	Cytl1	5	37735519	37739820	+	1056	protein_coding	cytokine-like 1 [Source:MGI Symbol;Acc:MGI:2684993]
ENSMUSG00000109435	14	17	14	10	29	13	15	9	13	7	6	2	10	0.641614	0.794188	0.645858	0.440548	1.34359	0.571022	0.660582	0.403115	0.59949	0.276231	0.286521	0.0930897	0.439251	8.70015	16.325	-0.90552	0.037161	Gm7067	7	100197100	100198348	-	1249	processed_pseudogene	predicted gene 7067 [Source:MGI Symbol;Acc:MGI:3779664]
ENSMUSG00000055323	13	9	5	3	4	14	16	27	17	11	7	23	14	0.339323	0.239464	0.131372	0.0752728	0.105549	0.350237	0.401309	0.68877	0.44649	0.247224	0.190382	0.60971	0.350239	16.2489	8.01998	1.01626	0.0264877	Gm9967	7	126768082	126776818	-	2193	processed_transcript	predicted gene 9967 [Source:MGI Symbol;Acc:MGI:3704300]
ENSMUSG00000070167	10	8	11	2	0	1	20	19	11	10	8	8	24	3.86764	3.15402	4.28255	0.743573	0	0.37069	7.43303	7.18193	4.28087	3.33024	3.224	3.14241	8.89661	14.0118	5.41668	1.37688	0.0199725	Snora57	19	8888538	8888685	-	148	snoRNA	small nucleolar RNA, H/ACA box 57 [Source:MGI Symbol;Acc:MGI:5455599]
ENSMUSG00000063354	5	5	4	29	15	4	8	0	0	2	4	3	2	0.092146	0.0939302	0.0742045	0.51375	0.279462	0.070653	0.141673	0	0	0.031737	0.0768114	0.0561505	0.0353268	2.67919	10.2882	-1.94467	0.0106785	Slc39a4	15	76612383	76617384	-	3106	protein_coding	solute carrier family 39 (zinc transporter), member 4 [Source:MGI Symbol;Acc:MGI:1919277]
ENSMUSG00000038745	13	28	18	11	13	14	2	6	17	14	9	9	5	0.146454	0.321548	0.204124	0.119124	0.148056	0.151165	0.021651	0.0660619	0.192709	0.135805	0.105648	0.102974	0.0539879	8.71143	16.3225	-0.90489	0.0435941	Nlrp6	7	140920902	140929192	+	5081	protein_coding	NLR family, pyrin domain containing 6 [Source:MGI Symbol;Acc:MGI:2141990]
ENSMUSG00000089760	9	5	11	3	14	2	13	12	16	17	16	17	15	0.328134	0.185826	0.403705	0.105142	0.516014	0.069888	0.455451	0.427593	0.586978	0.533686	0.607838	0.629482	0.524164	14.9285	7.44192	1.00944	0.0204395	D030046N08Rik	18	84719004	84720775	-	1570	processed_transcript	RIKEN cDNA D030046N08 gene [Source:MGI Symbol;Acc:MGI:3645234]
ENSMUSG00000071035	19	15	13	13	13	9	8	6	5	8	3	7	14	1.22891	0.988973	0.846392	0.808268	0.850027	0.557919	0.497215	0.379278	0.325408	0.445537	0.202183	0.459821	0.867881	7.10127	13.7696	-0.948299	0.0235938	Gm5499	17	87078271	87079155	+	885	processed_pseudogene	predicted pseudogene 5499 [Source:MGI Symbol;Acc:MGI:3643804]
ENSMUSG00000097783	13	5	8	3	10	6	12	12	18	18	16	10	13	0.433645	0.170016	0.268624	0.0961965	0.337222	0.191825	0.384647	0.391213	0.604166	0.517002	0.556122	0.338779	0.415625	13.9005	7.57221	0.879765	0.033298	Gm26747	8	121421238	121428043	+	1716	lincRNA	predicted gene, 26747 [Source:MGI Symbol;Acc:MGI:5477241]
ENSMUSG00000102995	17	12	10	14	20	13	8	8	14	5	3	11	8	0.936573	0.673911	0.554569	0.741426	1.1139	0.686436	0.423518	0.430748	0.776093	0.237187	0.172216	0.615476	0.422425	8.07596	14.4085	-0.839748	0.0424248	A330074H02Rik	7	79510362	79511400	+	1039	TEC	RIKEN cDNA A330074H02 gene [Source:MGI Symbol;Acc:MGI:3028065]
ENSMUSG00000115276	22	8	24	7	14	16	15	9	4	8	13	4	2	0.336263	0.124645	0.369259	0.102849	0.216326	0.234391	0.220312	0.134444	0.061519	0.105287	0.207042	0.0620929	0.029299	7.75322	15.2719	-0.979088	0.0460385	9930017N22Rik	15	34126944	34130688	+	3745	TEC	RIKEN cDNA 9930017N22 gene [Source:MGI Symbol;Acc:MGI:2443961]
ENSMUSG00000002076	4	8	19	22	13	14	12	9	2	3	5	3	12	0.0770146	0.157012	0.368239	0.407177	0.253035	0.258348	0.222016	0.169355	0.0387468	0.0497351	0.10031	0.0586625	0.221443	6.45845	13.3237	-1.04551	0.04711	Hsf2bp	17	31944769	32034508	-	2973	protein_coding	heat shock transcription factor 2 binding protein [Source:MGI Symbol;Acc:MGI:1921627]
ENSMUSG00000000049	4	50	6	2	29	3	5	1	0	9	9	9	5	0.143641	1.83028	0.216887	0.0690394	1.05279	0.103254	0.172536	0.0350963	0	0.278286	0.336761	0.328238	0.172091	5.32474	16.03	-1.58786	0.0398003	Apoh	11	108343354	108414396	+	1594	protein_coding	apolipoprotein H [Source:MGI Symbol;Acc:MGI:88058]
ENSMUSG00000112790	13	17	22	20	7	17	9	7	4	8	7	9	10	0.269809	0.359659	0.459621	0.399017	0.146871	0.338164	0.179492	0.141988	0.0835347	0.142966	0.151381	0.189707	0.198921	7.57728	16.036	-1.08185	0.00634448	Gm33378	10	82014473	82017230	+	2758	TEC	predicted gene, 33378 [Source:MGI Symbol;Acc:MGI:5592537]
ENSMUSG00000046085	15	10	3	2	1	0	7	3	18	9	17	22	21	0.535966	0.364229	0.107902	0.0686946	0.0361219	0	0.240344	0.104763	0.647159	0.276896	0.632927	0.798352	0.719171	13.8373	5.25318	1.39931	0.0386973	4931422A03Rik	2	103966943	104028361	-	1602	protein_coding	RIKEN cDNA 4931422A03 gene [Source:MGI Symbol;Acc:MGI:1918236]
ENSMUSG00000042102	9	24	5	23	24	10	9	12	4	7	0	8	9	0.150899	0.410189	0.0843875	0.370697	0.4068	0.160697	0.145003	0.196638	0.0674835	0.101058	0	0.136226	0.144629	6.81902	15.9255	-1.21917	0.0215319	Dmgdh	13	93674433	93752833	+	3414	protein_coding	dimethylglycine dehydrogenase precursor [Source:MGI Symbol;Acc:MGI:1921379]
ENSMUSG00000053081	4	13	15	23	9	19	6	0	0	16	0	11	4	0.243839	0.80782	0.920443	1.34778	0.554638	1.11009	0.351466	0	0	0.83983	0	0.681022	0.233706	4.9916	13.7913	-1.45531	0.0479149	1700069B07Rik	7	121707075	121708013	+	939	antisense	RIKEN cDNA 1700069B07 gene [Source:MGI Symbol;Acc:MGI:1923863]
ENSMUSG00000089812	6	1	10	6	8	4	12	2	15	21	16	16	7	0.885172	0.150385	1.48505	0.850893	1.19314	0.565588	1.70117	0.288368	2.22669	2.66762	2.45955	2.3973	0.989787	12.4729	5.86647	1.08923	0.0419908	Gm15867	1	192854923	192856246	+	388	antisense	predicted gene 15867 [Source:MGI Symbol;Acc:MGI:3801862]
ENSMUSG00000027249	13	61	1	0	37	5	0	3	0	9	0	2	2	0.16198	0.774775	0.0125424	0	0.466062	0.0597106	0	0.0365325	0	0.096558	0	0.0253089	0.0238844	2.11396	19.9498	-3.22408	0.0128243	F2	2	91625320	91636414	-	4594	protein_coding	coagulation factor II [Source:MGI Symbol;Acc:MGI:88380]
ENSMUSG00000062939	8	7	2	4	0	7	15	13	21	20	8	11	5	0.118267	0.105487	0.0297623	0.0568434	0	0.0991824	0.213085	0.187827	0.312381	0.254584	0.123232	0.165155	0.0708451	12.9755	4.67218	1.47362	0.0065478	Stat4	1	51987148	52107189	+	3872	protein_coding	signal transducer and activator of transcription 4 [Source:MGI Symbol;Acc:MGI:103062]
ENSMUSG00000087616	10	13	5	16	21	22	7	3	9	5	4	1	8	0.74825	0.991559	0.3766	1.15084	1.58851	1.57773	0.503309	0.219386	0.677614	0.322141	0.311864	0.0759928	0.573725	5.18599	14.4985	-1.48321	0.00301084	Gm14257	2	155593565	155594475	-	765	antisense	predicted gene 14257 [Source:MGI Symbol;Acc:MGI:3652145]
ENSMUSG00000064201	2	90	7	5	11	0	6	2	3	5	2	0	5	0.0438126	2.00974	0.154358	0.10529	0.243605	0	0.126302	0.0428193	0.0661276	0.0943121	0.0456518	0	0.10498	3.16836	19.6653	-2.62625	0.00317457	Krt2	15	101810689	101818169	-	2613	protein_coding	keratin 2 [Source:MGI Symbol;Acc:MGI:96699]
ENSMUSG00000074207	2	38	2	11	19	7	2	0	1	11	4	7	6	0.0512684	0.992959	0.0516075	0.271056	0.492377	0.171981	0.0492651	0	0.0257936	0.242796	0.106841	0.18224	0.147414	4.25326	13.3548	-1.64194	0.0280578	Adh1	3	138260991	138290698	+	2233	protein_coding	alcohol dehydrogenase 1 (class I) [Source:MGI Symbol;Acc:MGI:87921]
ENSMUSG00000006179	7	9	10	18	14	13	5	9	4	5	8	4	8	0.0957896	0.125543	0.137747	0.236777	0.193675	0.170501	0.0657476	0.120366	0.0550774	0.0589141	0.114069	0.0555912	0.104925	6.07114	11.8322	-0.968157	0.0286279	Prss16	13	22002173	22009742	-	4183	protein_coding	protease, serine 16 (thymus) [Source:MGI Symbol;Acc:MGI:1859181]
ENSMUSG00000104572	1	3	1	5	9	0	13	2	47	23	6	0	10	0.0378829	0.115849	0.0381335	0.182079	0.344676	0	0.473235	0.0740482	1.79157	0.75024	0.236839	0	0.363087	14.0799	3.19821	2.14108	0.0120947	Fbxw23	9	109516388	109534858	-	1511	transcribed_unprocessed_pseudogene	F-box and WD-40 domain protein 23 [Source:MGI Symbol;Acc:MGI:3779686]
ENSMUSG00000082160	5	3	1	4	3	2	6	10	4	7	60	1	2	0.623542	0.381369	0.125533	0.479515	0.378217	0.23905	0.719012	1.21881	0.501936	0.751661	7.79661	0.126655	0.239052	13.1628	3.0121	2.1226	0.00911237	Gm11578	1	60592251	60592709	-	459	processed_pseudogene	predicted gene 11578 [Source:MGI Symbol;Acc:MGI:3650505]
ENSMUSG00000104103	10	18	19	2	14	18	0	6	1	5	6	2	10	0.654933	1.2017	1.2526	0.125914	0.926935	1.12988	0	0.384051	0.0659007	0.281965	0.409456	0.133031	0.627717	4.19926	13.6262	-1.69569	0.00656539	Gm9517	12	113629994	113630867	-	874	processed_pseudogene	predicted gene 9517 [Source:MGI Symbol;Acc:MGI:3779430]
ENSMUSG00000086454	5	11	6	16	14	11	4	5	5	11	2	4	6	0.181257	0.406487	0.218948	0.557562	0.513072	0.382193	0.13934	0.177148	0.182385	0.343358	0.0755466	0.147269	0.20847	5.07773	10.5107	-1.03667	0.0364923	Platr14	2	104559163	104571429	+	1579	processed_transcript	pluripotency associated transcript 14 [Source:MGI Symbol;Acc:MGI:1922209]
ENSMUSG00000029595	0	5	6	1	0	1	18	2	12	27	6	0	8	0	0.108497	0.128568	0.0204628	0	0.0204024	0.368196	0.0416091	0.257035	0.494891	0.133085	0	0.16322	9.89852	2.20197	2.17872	0.0142585	Lhx5	5	120431699	120441223	+	2689	protein_coding	LIM homeobox protein 5 [Source:MGI Symbol;Acc:MGI:107792]
ENSMUSG00000105382	9	14	14	9	11	19	8	0	4	1	5	1	9	0.320778	0.50865	0.502289	0.308356	0.396351	0.649053	0.273995	0	0.143455	0.0306896	0.185691	0.0361983	0.307448	3.96496	12.7068	-1.68483	0.00374047	Gm43339	5	124278307	124279912	-	1606	TEC	predicted gene 43339 [Source:MGI Symbol;Acc:MGI:5663476]
ENSMUSG00000026417	5	18	6	1	37	17	7	3	0	5	1	12	0	0.071107	0.260942	0.0858928	0.0136707	0.531947	0.231716	0.0956599	0.041697	0	0.0612267	0.0148184	0.17332	0	3.92885	14.168	-1.84941	0.0216124	Pigr	1	130826684	130852249	+	4025	protein_coding	polymeric immunoglobulin receptor [Source:MGI Symbol;Acc:MGI:103080]
ENSMUSG00000040434	8	1	3	29	11	3	0	2	0	3	3	2	5	0.0784528	0.00999647	0.0296144	0.273378	0.109053	0.0281971	0	0.0191686	0	0.0253319	0.0306548	0.0199193	0.0469954	2.09454	9.09461	-2.11778	0.0105054	Large2	2	92365046	92374869	-	5837	protein_coding	LARGE xylosyl- and glucuronyltransferase 2 [Source:MGI Symbol;Acc:MGI:2443769]
ENSMUSG00000037437	9	14	11	8	13	7	5	4	2	5	9	2	3	0.172125	0.272934	0.211767	0.147075	0.251345	0.128311	0.0918885	0.0747657	0.0384879	0.082338	0.179351	0.038847	0.0549908	4.23748	10.436	-1.30241	0.0104695	Adam32	8	24836140	24948804	-	2993	protein_coding	a disintegrin and metallopeptidase domain 32 [Source:MGI Symbol;Acc:MGI:2653822]
ENSMUSG00000095675	2	8	1	0	0	0	0	10	22	9	1	18	19	0.284782	1.16118	0.143333	0	0	0	0	1.39163	3.15208	1.10345	0.148368	2.60304	2.593	11.1619	1.88109	2.57834	0.00792476	Ccl21b	4	42255767	42256432	+	402	protein_coding	chemokine (C-C motif) ligand 21B (leucine) [Source:MGI Symbol;Acc:MGI:1349182]
ENSMUSG00000050424	4	2	5	1	5	4	18	13	2	6	7	6	14	0.0733155	0.0373675	0.0922507	0.0176191	0.0926469	0.0702684	0.317029	0.232874	0.0368858	0.0946926	0.133688	0.11169	0.245941	9.24816	3.52879	1.39359	0.0204244	Pnma5	X	73033981	73037103	-	3123	protein_coding	paraneoplastic antigen family 5 [Source:MGI Symbol;Acc:MGI:2180566]
ENSMUSG00000028463	14	21	3	7	34	4	7	7	5	1	1	9	1	0.347819	0.531831	0.0750257	0.167175	0.853944	0.0952466	0.167114	0.169967	0.124994	0.0213921	0.0258872	0.227088	0.0238118	4.42267	14.0531	-1.67194	0.0134542	Car9	4	43506966	43513729	+	2304	protein_coding	carbonic anhydrase 9 [Source:MGI Symbol;Acc:MGI:2447188]
ENSMUSG00000071113	2	5	5	1	4	2	13	10	1	8	7	13	13	0.0623542	0.158904	0.156917	0.0299697	0.126072	0.0597626	0.389465	0.304703	0.031371	0.21476	0.227401	0.411628	0.38846	9.12245	3.21271	1.51286	0.013299	Mboat4	8	34115030	34125182	+	1836	protein_coding	membrane bound O-acyltransferase domain containing 4 [Source:MGI Symbol;Acc:MGI:2685017]
ENSMUSG00000085888	7	7	8	17	10	8	5	0	6	8	0	2	4	0.367267	0.374378	0.42251	0.857392	0.530406	0.402288	0.252083	0	0.316758	0.361412	0	0.106571	0.201146	3.41044	9.49708	-1.46218	0.0185513	Gm12224	11	54340369	54353479	-	1091	antisense	predicted gene 12224 [Source:MGI Symbol;Acc:MGI:3651369]
ENSMUSG00000029671	5	3	4	1	2	8	9	12	19	10	8	8	9	0.0656435	0.0401487	0.0528622	0.0126203	0.0265446	0.100664	0.113541	0.153973	0.250997	0.113045	0.109439	0.106669	0.113248	10.5812	3.83472	1.45986	0.00579285	Wnt16	6	22288227	22298522	+	4360	protein_coding	wingless-type MMTV integration site family, member 16 [Source:MGI Symbol;Acc:MGI:2136018]
ENSMUSG00000095730	9	16	5	3	12	24	4	4	7	6	0	8	5	0.107059	0.194013	0.0598709	0.0343045	0.144307	0.273626	0.0457227	0.0465033	0.0837864	0.0614557	0	0.0966492	0.0570059	4.75284	11.5261	-1.27625	0.0298234	Vmn2r29	7	7231327	7247328	-	4812	protein_coding	vomeronasal 2, receptor 29 [Source:MGI Symbol;Acc:MGI:1923479]
ENSMUSG00000081926	10	6	1	1	0	2	6	17	17	12	14	6	5	5.02115	3.07102	0.505436	0.48267	0	0.962492	2.89497	8.34244	8.58905	5.18816	7.32471	3.05971	2.40625	10.8847	3.37332	1.69276	0.0108929	Gm15536	10	7038661	7038774	+	114	processed_pseudogene	predicted gene 15536 [Source:MGI Symbol;Acc:MGI:3782984]
ENSMUSG00000117335	3	2	3	4	6	1	2	5	11	12	7	19	4	0.231122	0.157064	0.23265	0.296228	0.467299	0.0738386	0.14806	0.37647	0.852717	0.79603	0.561922	1.48662	0.295356	8.47564	3.19223	1.40909	0.0277482	CT025659.3	17	65885633	65887027	+	743	bidirectional_promoter_lncRNA	novel transcript
ENSMUSG00000029510	10	10	3	17	16	1	2	4	4	5	6	1	6	0.133929	0.136522	0.0404444	0.218862	0.21663	0.0128362	0.0257391	0.052357	0.0539047	0.0576597	0.0837305	0.0136019	0.077018	3.92956	9.55964	-1.28192	0.0420766	Gpc2	5	138273655	138280005	-	4274	protein_coding	glypican 2 (cerebroglycan) [Source:MGI Symbol;Acc:MGI:1919201]
ENSMUSG00000058905	4	3	5	3	2	1	8	17	18	5	13	1	7	0.553054	0.422822	0.695891	0.398727	0.279552	0.132517	1.06289	2.29719	2.50423	0.59526	1.87288	0.140422	0.927626	9.83	3.02887	1.6981	0.00861971	Gm10051	5	133475123	133475536	+	414	processed_pseudogene	predicted pseudogene 10051 [Source:MGI Symbol;Acc:MGI:3641791]
ENSMUSG00000025467	4	5	8	9	6	35	2	0	2	7	6	8	5	0.369298	0.47056	0.743481	0.798741	0.560006	3.09705	0.177434	0	0.185797	0.556472	0.577201	0.750123	0.442439	4.21082	11.0323	-1.39322	0.0372838	Prap1	7	140093395	140097200	+	620	protein_coding	proline-rich acidic protein 1 [Source:MGI Symbol;Acc:MGI:893573]
ENSMUSG00000046993	3	8	6	13	17	13	2	5	7	7	3	3	7	0.153461	0.417154	0.308953	0.639247	0.879127	0.637361	0.09831	0.249971	0.360304	0.308322	0.159904	0.155857	0.343197	4.73647	10.0058	-1.07563	0.0430315	Gm5637	X	60045111	60046229	-	1119	processed_pseudogene	predicted pseudogene 5637 [Source:MGI Symbol;Acc:MGI:3648120]
ENSMUSG00000071633	3	14	10	12	12	1	2	1	4	6	7	3	0	0.076186	0.362419	0.255633	0.292943	0.308078	0.0243399	0.0488061	0.0248196	0.102213	0.1312	0.18523	0.0773751	0	3.24235	8.76209	-1.43534	0.0417997	Gm4952	19	12599974	12628251	+	2254	protein_coding	predicted gene 4952 [Source:MGI Symbol;Acc:MGI:3643569]
ENSMUSG00000087203	8	8	11	3	19	9	7	5	3	0	0	5	6	0.0855622	0.0872189	0.118426	0.0308433	0.205433	0.0922568	0.0719415	0.052264	0.0322854	0	0	0.054311	0.061505	3.68022	9.77154	-1.41036	0.0308177	Gm13986	2	117857291	118111202	-	5352	processed_transcript	predicted gene 13986 [Source:MGI Symbol;Acc:MGI:3651937]
ENSMUSG00000000154	9	6	9	12	9	13	2	8	2	11	0	3	3	0.30322	0.20606	0.305225	0.388636	0.306536	0.41978	0.0647492	0.263418	0.0678013	0.319107	0	0.102651	0.0968731	3.92311	9.65962	-1.28024	0.0285226	Slc22a18	7	143473736	143499334	+	1699	protein_coding	solute carrier family 22 (organic cation transporter), member 18 [Source:MGI Symbol;Acc:MGI:1336884]
ENSMUSG00000069622	7	3	7	2	2	1	8	7	6	11	6	8	12	0.355851	0.15546	0.358205	0.0977343	0.102784	0.048723	0.390795	0.347783	0.306912	0.481494	0.317819	0.413034	0.58468	8.08267	3.71286	1.13135	0.0434049	Gm10273	10	59395632	59396757	+	1126	protein_coding	predicted pseudogene 10273 [Source:MGI Symbol;Acc:MGI:3704362]
ENSMUSG00000059060	5	4	6	8	39	11	2	11	0	3	2	0	2	0.0761793	0.0621234	0.0920198	0.117167	0.600698	0.160629	0.029281	0.163795	0	0.0393565	0.0317509	0	0.0292055	2.78315	12.2705	-2.1354	0.00638052	Rad51b	12	79297282	79814690	+	3757	protein_coding	RAD51 paralog B [Source:MGI Symbol;Acc:MGI:1099436]
ENSMUSG00000093880	0	1	0	2	3	4	40	24	0	2	6	6	1	0	0.0420992	0	0.0794003	0.125254	0.158332	1.58743	0.968718	0	0.0711219	0.258199	0.251665	0.0395833	11.1127	1.65376	2.74268	0.00586628	Tmem181c-ps	17	6613753	6639790	-	1386	unprocessed_pseudogene	transmembrane protein 181C, pseudogene [Source:MGI Symbol;Acc:MGI:3780993]
ENSMUSG00000109270	15	1	7	12	8	14	0	3	9	1	0	2	8	0.326719	0.022203	0.153477	0.251253	0.176156	0.292264	0	0.0638624	0.197251	0.0187548	0	0.0442424	0.167009	3.26125	9.46513	-1.54223	0.0441499	Gm10584	7	132315664	132318291	+	2628	antisense	predicted gene 10584 [Source:MGI Symbol;Acc:MGI:3641800]
ENSMUSG00000103309	2	6	2	3	0	2	8	3	5	4	10	10	9	0.0519194	0.158774	0.0522628	0.0748631	0	0.0497615	0.199563	0.0761135	0.130606	0.0894104	0.270495	0.263649	0.223928	6.98173	2.51749	1.46843	0.0270272	BC037039	18	37805718	37807922	-	2205	antisense	cDNA sequence BC037039 [Source:MGI Symbol;Acc:MGI:3697820]
ENSMUSG00000017950	3	52	3	1	19	5	0	2	0	4	1	3	0	0.0355682	0.628453	0.0358035	0.0113969	0.227729	0.0568165	0	0.0231746	0	0.0408347	0.0123538	0.0361234	0	1.37097	14.1521	-3.35324	0.000452643	Hnf4a	2	163506808	163572910	+	4828	protein_coding	hepatic nuclear factor 4, alpha [Source:MGI Symbol;Acc:MGI:109128]
ENSMUSG00000115821	1	3	7	2	0	0	13	6	6	8	9	8	6	0.0302383	0.0924714	0.213068	0.0581346	0	0	0.377738	0.177317	0.182558	0.208294	0.283569	0.245682	0.173891	7.88213	2.19785	1.84924	0.00746953	6330576A10Rik	14	100459423	100479525	+	1893	lincRNA	RIKEN cDNA 6330576A10 gene [Source:MGI Symbol;Acc:MGI:1923448]
ENSMUSG00000022221	6	1	1	0	1	4	8	3	13	14	3	7	8	0.149846	0.0254579	0.0251395	0	0.0252475	0.0957453	0.191988	0.0732244	0.326686	0.301058	0.0780681	0.177549	0.191492	7.75632	2.17117	1.83935	0.0100666	Ripk3	14	55784995	55788865	-	2292	protein_coding	receptor-interacting serine-threonine kinase 3 [Source:MGI Symbol;Acc:MGI:2154952]
ENSMUSG00000097051	7	5	5	4	10	18	4	2	8	3	3	0	2	0.255541	0.186063	0.183736	0.140368	0.369051	0.629794	0.140317	0.0713564	0.293863	0.0943001	0.114115	0	0.0699776	3.10467	8.15153	-1.39741	0.03189	Gm26836	11	75745072	75761195	-	1568	lincRNA	predicted gene, 26836 [Source:MGI Symbol;Acc:MGI:5477330]
ENSMUSG00000032079	7	30	4	0	21	0	1	0	1	12	0	3	1	0.158877	0.694085	0.0913874	0	0.481845	0	0.0218099	0	0.0228379	0.234516	0	0.0691529	0.0217536	2.35573	10.5901	-2.14612	0.043865	Apoa5	9	46268633	46271919	+	2522	protein_coding	apolipoprotein A-V [Source:MGI Symbol;Acc:MGI:1913363]
ENSMUSG00000059776	3	5	2	1	0	5	6	5	9	3	17	14	5	0.270005	0.458722	0.181194	0.0865163	0	0.431305	0.51891	0.439807	0.815054	0.232488	1.59426	1.27969	0.431309	8.53181	2.67505	1.66452	0.0148048	Rpl13-ps6	3	58987170	58987805	+	636	processed_pseudogene	ribosomal protein L13, pseudogene 6 [Source:MGI Symbol;Acc:MGI:3642685]
ENSMUSG00000106826	4	14	8	4	13	4	3	0	4	0	8	4	1	0.0341738	0.121924	0.0687997	0.0328504	0.11228	0.0327535	0.0246289	0	0.0343864	0	0.0712168	0.0347072	0.00818843	2.92977	7.94863	-1.45838	0.049264	Gm42583	6	21258921	21265620	+	6700	TEC	predicted gene 42583 [Source:MGI Symbol;Acc:MGI:5662720]
ENSMUSG00000044141	2	3	5	5	0	3	7	6	9	9	4	14	9	0.134527	0.205697	0.338541	0.323293	0	0.193403	0.452446	0.394431	0.609136	0.521254	0.280348	0.956385	0.580214	8.15391	2.99825	1.43949	0.0155196	E130201H02Rik	7	120597625	120598475	+	851	processed_pseudogene	RIKEN cDNA E130201H02 gene [Source:MGI Symbol;Acc:MGI:1925802]
ENSMUSG00000097870	6	16	6	6	13	5	2	2	5	0	0	5	1	0.129358	0.351635	0.130214	0.124349	0.283342	0.103318	0.0414346	0.0421419	0.108469	0	0	0.109481	0.0206638	2.16045	8.77574	-2.03641	0.00430283	Gm26868	9	56606693	56614473	+	2655	lincRNA	predicted gene, 26868 [Source:MGI Symbol;Acc:MGI:5477362]
ENSMUSG00000078922	10	2	12	12	6	7	4	3	8	3	0	2	4	0.178599	0.0364115	0.215737	0.20602	0.108332	0.119824	0.0686483	0.0523652	0.143768	0.0461349	0	0.0362774	0.0684711	3.36477	8.17049	-1.27988	0.0414352	Tgtp1	11	48985327	48994172	-	3205	protein_coding	T cell specific GTPase 1 [Source:MGI Symbol;Acc:MGI:98734]
ENSMUSG00000097068	5	2	0	3	0	3	2	0	4	18	16	8	8	0.176779	0.0720808	0	0.10196	0	0.101659	0.0679487	0	0.142303	0.547977	0.589441	0.287261	0.271093	7.79281	2.15876	1.84918	0.0305308	Gm26760	15	92344359	92378103	+	1619	lincRNA	predicted gene, 26760 [Source:MGI Symbol;Acc:MGI:5477254]
ENSMUSG00000086159	2	6	4	1	0	2	6	2	11	7	7	8	12	0.098437	0.301029	0.198176	0.0473125	0	0.0943458	0.283772	0.0962054	0.544771	0.296657	0.358993	0.399894	0.566079	7.47997	2.53297	1.56681	0.019841	Gm13025	4	140679753	140684617	+	1163	lincRNA	predicted gene 13025 [Source:MGI Symbol;Acc:MGI:3650883]
ENSMUSG00000093394	2	0	1	8	2	4	6	4	4	6	12	12	9	0.07852	0	0.0395197	0.301917	0.0793789	0.150513	0.226356	0.15348	0.158017	0.202829	0.490898	0.478473	0.338657	7.54351	2.79238	1.41743	0.0346534	Gm20621	15	88889780	88891525	-	1458	sense_overlapping	predicted gene 20621 [Source:MGI Symbol;Acc:MGI:5313068]
ENSMUSG00000078963	3	2	2	2	1	2	6	9	6	12	19	0	6	0.137269	0.0932845	0.0921179	0.0879686	0.0462568	0.0877091	0.26381	0.402471	0.276245	0.472782	0.905865	0	0.263129	8.16466	2.00764	2.0227	0.00562957	Hsbp1l1	18	80229758	80247102	-	1251	protein_coding	heat shock factor binding protein 1-like 1 [Source:MGI Symbol;Acc:MGI:1913505]
ENSMUSG00000030732	3	6	1	8	14	11	1	1	5	4	2	2	2	0.0469189	0.0956548	0.0157431	0.120272	0.22135	0.164886	0.0150285	0.0152851	0.0786847	0.0538661	0.0325924	0.0317675	0.0299795	2.37762	7.16729	-1.591	0.0231641	Chrdl2	7	100006172	100034728	+	3660	protein_coding	chordin-like 2 [Source:MGI Symbol;Acc:MGI:1916371]
ENSMUSG00000047631	9	34	0	1	14	0	0	0	0	6	0	1	1	0.409515	1.57701	0	0.0437396	0.643992	0	0	0	0	0.235076	0	0.0462119	0.0436109	1.03165	9.90423	-3.22281	0.00944285	Apof	10	128268671	128270153	+	1258	protein_coding	apolipoprotein F [Source:MGI Symbol;Acc:MGI:104539]
ENSMUSG00000048922	6	7	8	2	5	24	1	2	3	1	0	4	2	0.0600957	0.0714691	0.0806576	0.0192561	0.0506275	0.230392	0.00962458	0.0195778	0.0302347	0.00862423	0	0.0406891	0.0191995	1.8468	8.62948	-2.23418	0.0026366	Cdca2	14	67676331	67715841	-	5715	protein_coding	cell division cycle associated 2 [Source:MGI Symbol;Acc:MGI:1919787]
ENSMUSG00000108143	3	2	3	3	3	1	5	13	6	2	12	4	5	0.0814241	0.0553337	0.0819627	0.0782708	0.0823147	0.0260133	0.130404	0.344839	0.163861	0.0467402	0.339369	0.11026	0.130067	6.74092	2.5189	1.41476	0.0327941	Gm44414	6	87332752	87334860	-	2109	TEC	predicted gene, 44414 [Source:MGI Symbol;Acc:MGI:5690806]
ENSMUSG00000086588	2	2	3	1	0	0	9	18	0	6	8	5	6	0.160564	0.163673	0.242439	0.0771731	0	0	0.694306	1.41232	0	0.414762	0.669218	0.407675	0.461676	7.30898	1.35296	2.44128	0.00463752	Gm11729	11	117414389	117415368	+	713	lincRNA	predicted gene 11729 [Source:MGI Symbol;Acc:MGI:3650942]
ENSMUSG00000105063	9	8	6	13	0	1	1	1	3	1	5	1	1	0.205739	0.18642	0.138067	0.28567	0	0.0219098	0.0219666	0.0223416	0.0690062	0.0196835	0.119098	0.0232167	0.0219099	1.87995	6.18245	-1.73485	0.0411017	Gm43488	3	37339017	37341520	+	2504	TEC	predicted gene 43488 [Source:MGI Symbol;Acc:MGI:5663625]
ENSMUSG00000058952	3	26	0	2	20	0	0	2	2	4	4	0	0	0.0773529	0.683372	0	0.0495715	0.521327	0	0	0.0503995	0.0518893	0.0888063	0.107467	0	0	1.67385	8.70246	-2.37474	0.033606	Cfi	3	129835884	129875332	+	2220	protein_coding	complement component factor i [Source:MGI Symbol;Acc:MGI:105937]
ENSMUSG00000094952	5	1	3	6	18	14	3	3	3	2	1	2	5	3.21579	0.655612	1.94224	3.70951	11.7035	8.62999	1.85408	1.88573	1.94148	1.10758	0.670158	1.30639	3.08216	2.6631	7.8282	-1.55547	0.0250512	Mir3070b	12	109588592	109588680	+	89	miRNA	microRNA 3070b [Source:MGI Symbol;Acc:MGI:4834244]
ENSMUSG00000112058	7	1	4	2	9	17	7	1	2	1	1	1	2	0.458978	0.0668378	0.264008	0.126058	0.59657	1.06833	0.441044	0.0640818	0.131952	0.0564576	0.0683208	0.0665917	0.125687	2.1029	6.63838	-1.65914	0.0357939	Gm47593	10	61496600	61499601	-	873	antisense	predicted gene, 47593 [Source:MGI Symbol;Acc:MGI:6096640]
ENSMUSG00000079343	3	10	1	17	7	3	0	0	5	5	2	2	2	0.0645091	0.219194	0.0216453	0.351395	0.152168	0.061828	0	0	0.108184	0.0925761	0.0448115	0.0436773	0.041219	2.22197	6.82823	-1.61563	0.0463676	C1s2	6	124624625	124636085	-	2662	protein_coding	complement component 1, s subcomponent 2 [Source:MGI Symbol;Acc:MGI:3644269]
ENSMUSG00000079015	11	26	0	0	23	0	0	1	0	3	2	2	0	0.462639	1.11468	0	0	0.977918	0	0	0.0411047	0	0.108643	0.0876474	0.0854291	0	1.10925	10.2394	-3.20014	0.00772024	Serpina1c	12	103894926	103904887	-	1361	protein_coding	serine (or cysteine) peptidase inhibitor, clade A, member 1C [Source:MGI Symbol;Acc:MGI:891969]
ENSMUSG00000109160	2	3	3	2	0	2	5	8	6	4	13	2	5	0.0486951	0.0744569	0.0735258	0.0468093	0	0.0466713	0.116981	0.190365	0.146994	0.0838579	0.329806	0.0494551	0.116679	6.14051	2.01013	1.60544	0.0240374	4930598N05Rik	10	10184800	10258699	+	2351	processed_transcript	RIKEN cDNA 4930598N05 gene [Source:MGI Symbol;Acc:MGI:1922625]
ENSMUSG00000094108	0	27	0	11	1	0	4	0	1	0	0	1	1	0	1.24442	0	0.478095	0.0457087	0	0.17379	0	0.0454954	0	0	0.0459198	0.0433353	0.986065	6.59052	-2.74033	0.0415408	Gm17258	2	176257249	176258516	+	1266	pseudogene	predicted gene, 17258 [Source:MGI Symbol;Acc:MGI:4936892]
ENSMUSG00000047671	2	14	0	9	17	11	0	0	0	0	0	6	0	0.103044	0.735276	0	0.445742	0.885457	0.543189	0	0	0	0	0	0.313958	0	0.880617	8.87552	-3.35888	0.00466069	Tctex1d4	4	117126794	117128738	+	1111	protein_coding	Tctex1 domain containing 4 [Source:MGI Symbol;Acc:MGI:3045358]
ENSMUSG00000097354	6	6	5	10	15	0	4	0	4	2	4	2	1	0.0474308	0.0483492	0.0397872	0.07599	0.119874	0	0.030385	0	0.0318172	0.0136135	0.032948	0.016057	0.00757664	2.42102	7.0702	-1.55253	0.0425935	2310001H17Rik	6	129208412	129238725	-	7241	lincRNA	RIKEN cDNA 2310001H17 gene [Source:MGI Symbol;Acc:MGI:1923682]
ENSMUSG00000061482	2	2	0	0	3	0	2	2	7	6	10	9	6	0.100599	0.102547	0	0	0.15255	0	0.0966686	0.0983189	0.354288	0.259864	0.524113	0.459763	0.289257	5.98502	1.19207	2.33779	0.0066588	Hist1h4d	13	23581598	23582735	+	1138	protein_coding	histone cluster 1, H4d [Source:MGI Symbol;Acc:MGI:2448423]
ENSMUSG00000039196	2	32	2	0	19	0	0	0	0	1	1	6	0	0.147719	2.40927	0.148696	0	1.41868	0	0	0	0	0.0635968	0.0769601	0.450074	0	1.15566	9.40899	-3.03589	0.0167716	Orm1	4	63344560	63348163	+	775	protein_coding	orosomucoid 1 [Source:MGI Symbol;Acc:MGI:97443]
ENSMUSG00000089797	0	1	3	0	3	0	3	4	5	6	16	3	7	0	0.085808	0.254205	0	0.255297	0	0.242667	0.329079	0.423509	0.43489	1.40339	0.256476	0.564761	6.27725	1.19265	2.40589	0.00597892	Gm16118	8	114698439	114708006	-	680	antisense	predicted gene 16118 [Source:MGI Symbol;Acc:MGI:3801926]
ENSMUSG00000050157	3	2	1	4	2	0	7	4	5	4	10	9	1	0.13984	0.0950316	0.0469216	0.179233	0.0942463	0	0.313543	0.182226	0.234516	0.160546	0.485701	0.426067	0.0446763	5.7281	2.00922	1.50474	0.043741	Gm867	10	75937723	75940672	-	1228	protein_coding	predicted gene 867 [Source:MGI Symbol;Acc:MGI:2685713]
ENSMUSG00000060613	8	32	0	0	5	0	1	1	0	0	0	4	0	0.23116	0.942545	0	0	0.146056	0	0.027766	0.02824	0	0	0	0.117384	0	0.867097	7.69647	-3.16121	0.0214395	Cyp2c70	19	40153353	40187333	-	1981	protein_coding	cytochrome P450, family 2, subfamily c, polypeptide 70 [Source:MGI Symbol;Acc:MGI:2385878]
ENSMUSG00000108536	5	4	9	4	12	6	0	3	5	2	0	2	5	0.265743	0.216711	0.481502	0.204362	0.64476	0.305638	0	0.155831	0.267396	0.0915274	0	0.107956	0.2547	2.38729	6.72322	-1.49208	0.0349559	Gm45059	7	78777290	78778366	-	1077	TEC	predicted gene 45059 [Source:MGI Symbol;Acc:MGI:5753635]
ENSMUSG00000020884	6	14	6	0	12	0	0	2	1	2	0	0	0	0.215868	0.513446	0.217296	0	0.436459	0	0	0.0703249	0.0362019	0.0619579	0	0	0	0.67683	6.48059	-3.23096	0.00630929	Asgr1	11	70054085	70057894	+	1591	protein_coding	asialoglycoprotein receptor 1 [Source:MGI Symbol;Acc:MGI:88081]
ENSMUSG00000046811	3	1	1	0	0	2	4	4	5	1	3	4	7	0.132707	0.0450923	0.0445284	0	0	0.0847945	0.170029	0.172932	0.222555	0.0380893	0.138278	0.179705	0.296783	3.98214	1.17122	1.76076	0.0469774	Gltpd2	11	70519196	70520736	+	1294	protein_coding	glycolipid transfer protein domain containing 2 [Source:MGI Symbol;Acc:MGI:2444527]
ENSMUSG00000017720	8	10	2	2	9	3	0	4	0	2	1	5	1	0.490288	0.624726	0.123383	0.117825	0.557607	0.176216	0	0.239586	0	0.105541	0.0638587	0.311213	0.0587392	1.83696	5.74974	-1.64715	0.0475894	Trp53tg5	2	164470301	164473724	-	934	protein_coding	transformation related protein 53 target 5 [Source:MGI Symbol;Acc:MGI:1920853]
ENSMUSG00000103011	1	1	7	7	7	3	0	1	0	2	2	0	2	0.128632	0.131122	0.906378	0.865552	0.910271	0.369857	0	0.125716	0	0.221517	0.268063	0	0.246573	0.968687	4.34299	-2.15466	0.0264017	Gm8860	3	9072767	9073211	+	445	processed_pseudogene	predicted gene 8860 [Source:MGI Symbol;Acc:MGI:3648010]
ENSMUSG00000035458	3	0	6	5	8	12	3	4	0	1	1	0	1	0.0832396	0	0.16758	0.13336	0.2244	0.31912	0.0799871	0.10847	0	0.0238912	0.0289113	0	0.0265935	1.39503	5.63955	-2.01276	0.0264795	Tnni3	7	4518305	4524229	-	2063	protein_coding	troponin I, cardiac 3 [Source:MGI Symbol;Acc:MGI:98783]
ENSMUSG00000096446	2	0	1	2	3	4	11	7	5	8	9	2	1	0.0650098	0	0.0327199	0.0624922	0.0985813	0.124616	0.343583	0.222376	0.163535	0.223907	0.304825	0.0660244	0.0311541	6.02632	1.98954	1.59282	0.033912	Gm8104	14	43100601	43115190	+	1761	protein_coding	predicted gene 8104 [Source:MGI Symbol;Acc:MGI:3649000]
ENSMUSG00000115718	1	0	1	4	0	2	2	2	11	3	5	12	3	0.0114965	0	0.0115726	0.0442052	0	0.0220374	0.0220946	0.0224718	0.127248	0.0296972	0.0598956	0.140111	0.0330563	5.46514	1.31078	2.03759	0.0214393	Gm49179	14	118875882	118880860	+	4979	antisense	predicted gene, 49179 [Source:MGI Symbol;Acc:MGI:6118614]
ENSMUSG00000063739	8	3	4	3	13	4	0	1	2	1	1	0	3	1.21145	0.463091	0.609733	0.436701	1.99014	0.580551	0	0.147999	0.304747	0.13039	0.157789	0	0.435416	1.12347	5.89306	-2.38913	0.00475321	Gm4963	5	137993047	137993424	-	378	processed_pseudogene	predicted gene 4963 [Source:MGI Symbol;Acc:MGI:3645168]
ENSMUSG00000047293	5	3	1	1	17	3	2	3	0	2	0	0	2	0.174729	0.106867	0.0351769	0.0335924	0.600576	0.10048	0.0671605	0.102461	0	0.0601801	0	0	0.0669871	1.22737	5.0724	-2.02621	0.0391353	Gpr15	16	58717433	58719070	-	1638	protein_coding	G protein-coupled receptor 15 [Source:MGI Symbol;Acc:MGI:1918473]
ENSMUSG00000086353	0	6	8	2	4	9	2	2	2	2	0	2	1	0	0.202134	0.266142	0.0635386	0.133643	0.28508	0.0635155	0.0645998	0.0665094	0.056914	0	0.0671299	0.0316758	1.53214	4.8503	-1.65705	0.0488944	Gm13481	2	48062548	48457245	-	1732	lincRNA	predicted gene 13481 [Source:MGI Symbol;Acc:MGI:3651624]
ENSMUSG00000109556	2	1	0	2	0	6	4	4	2	6	9	12	5	0.354434	0.180648	0	0.340708	0	1.01911	0.68117	0.692798	0.356639	0.915557	1.66191	2.1598	0.849264	5.96812	1.80344	1.70871	0.0313676	Gm38843	6	82803769	82805083	-	323	lincRNA	predicted gene, 38843 [Source:MGI Symbol;Acc:MGI:5621728]
ENSMUSG00000086584	3	3	3	10	7	10	5	1	4	2	0	1	0	0.0622863	0.0634923	0.0626983	0.199581	0.146924	0.198992	0.0997542	0.0202914	0.083565	0.0357544	0	0.0210862	0	1.81289	5.96221	-1.71591	0.030185	Gm12002	11	12314514	12351028	+	2757	antisense	predicted gene 12002 [Source:MGI Symbol;Acc:MGI:3651521]
ENSMUSG00000035394	4	7	6	2	4	5	1	0	4	1	0	2	2	0.0880633	0.157095	0.132969	0.0423265	0.0890265	0.105504	0.0211556	0	0.088611	0.0189567	0	0.0447189	0.0422019	1.41632	4.71069	-1.73814	0.033445	Cfap53	18	74283090	74359986	+	2600	protein_coding	cilia and flagella associated protein 53 [Source:MGI Symbol;Acc:MGI:1921703]
ENSMUSG00000097335	4	13	1	4	8	2	2	0	1	2	3	0	2	0.0639744	0.211943	0.0160994	0.0614969	0.129348	0.0306578	0.0307373	0	0.0160931	0.0275426	0.049995	0	0.030658	1.40121	5.41222	-1.94545	0.0244829	Gm26563	11	80017354	80029868	-	3579	lincRNA	predicted gene, 26563 [Source:MGI Symbol;Acc:MGI:5477057]
ENSMUSG00000078886	33	5	2	1	7	0	3	0	0	1	0	0	0	0.620755	0.0958748	0.0378704	0.0180823	0.133116	0	0.0542272	0	0	0.016197	0	0	0	0.540653	8.12269	-3.87919	0.00230021	Gm2026	2	175965331	175980303	+	3043	protein_coding	predicted gene 2026 [Source:MGI Symbol;Acc:MGI:3780195]
ENSMUSG00000082062	0	2	1	1	3	0	3	2	1	1	7	10	8	0	0.211411	0.104384	0.0996819	0.314496	0	0.298937	0.202694	0.104343	0.089289	0.756356	1.05316	0.795108	4.60054	1.18667	1.95761	0.0392829	Ftl2-ps	4	125504288	125504839	+	552	processed_pseudogene	ferritin light polypeptide 2, pseudogene [Source:MGI Symbol;Acc:MGI:95590]
ENSMUSG00000030378	2	26	1	0	13	0	0	3	0	4	0	1	0	0.0348606	0.461963	0.0175456	0	0.229073	0	0	0.0511055	0	0.0600335	0	0.0177024	0	1.06801	7.18659	-2.72668	0.0324911	Sult2a8	7	14410686	14446769	-	3284	protein_coding	sulfotransferase family 2A, dehydroepiandrosterone (DHEA)-preferring, member 8 [Source:MGI Symbol;Acc:MGI:1924221]
ENSMUSG00000040340	3	0	1	1	1	0	5	4	9	4	4	8	1	0.106002	0	0.0355678	0.0339657	0.0357205	0	0.169767	0.138132	0.319984	0.121698	0.147269	0.287084	0.0338657	4.98206	1.00883	2.30354	0.0103921	Tex45	8	3470862	3487181	+	1620	protein_coding	testis expressed 45 [Source:MGI Symbol;Acc:MGI:1923656]
ENSMUSG00000000724	0	1	2	0	0	0	2	8	8	1	0	4	1	0	0.0366057	0.0722958	0	0	0	0.0690144	0.28077	0.28907	0.0309206	0	0.145883	0.0344181	3.42233	0.511578	2.75774	0.0335344	Cryba1	11	77718615	77725283	-	1594	protein_coding	crystallin, beta A1 [Source:MGI Symbol;Acc:MGI:88518]
ENSMUSG00000000739	0	4	5	6	12	4	1	1	0	1	2	0	2	0	0.0528169	0.0651955	0.0747106	0.157141	0.0496602	0.0124473	0.0126598	0	0.0111535	0.0269944	0	0.0248303	0.983081	5.20075	-2.40288	0.010789	Sult5a1	8	123140192	123158315	-	4419	protein_coding	sulfotransferase family 5A, member 1 [Source:MGI Symbol;Acc:MGI:1931463]
ENSMUSG00000022877	3	29	1	0	12	1	0	0	0	2	0	4	0	0.08612	0.848613	0.0288966	0	0.348248	0.0275136	0	0	0	0.0494358	0	0.116619	0	0.835814	7.86171	-3.22811	0.0104833	Hrg	16	22951072	22961656	+	1994	protein_coding	histidine-rich glycoprotein [Source:MGI Symbol;Acc:MGI:2146636]
ENSMUSG00000105322	2	5	5	9	12	0	4	1	0	0	0	0	1	0.0372785	0.0950007	0.0938127	0.161257	0.226118	0	0.0716437	0.0182167	0	0	0	0	0.0178647	0.834974	5.55008	-2.72427	0.0125168	Gm43751	3	127048976	127052046	-	3071	TEC	predicted gene 43751 [Source:MGI Symbol;Acc:MGI:5663888]
ENSMUSG00000056987	7	1	1	0	16	3	0	2	2	0	1	2	0	0.157503	0.0229361	0.0226493	0	0.363945	0.0646958	0	0.0439807	0.0452808	0	0.023445	0.0457032	0	1.01789	4.73396	-2.23575	0.0456261	Fam71d	12	78691535	78734516	+	2544	protein_coding	family with sequence similarity 71, member D [Source:MGI Symbol;Acc:MGI:1918147]
ENSMUSG00000070489	3	1	0	0	0	0	1	9	0	3	2	11	4	0.288611	0.0980663	0	0	0	0	0.0924445	0.846203	0	0.248508	0.200484	1.07476	0.368823	4.25368	0.678016	2.65701	0.0272786	4930527J03Rik	1	178276047	178276641	-	595	processed_transcript	RIKEN cDNA 4930527J03 gene [Source:MGI Symbol;Acc:MGI:1922414]
ENSMUSG00000104704	4	1	2	3	8	14	1	0	0	7	0	0	0	0.494524	0.126025	0.248897	0.356529	0.999866	1.6589	0.1188	0	0	0.745167	0	0	0	1.00934	5.29912	-2.33361	0.0364222	Gm43133	5	123561525	123561987	-	463	TEC	predicted gene 43133 [Source:MGI Symbol;Acc:MGI:5663270]
ENSMUSG00000073902	0	1	3	2	0	2	8	0	6	3	12	2	6	0	0.00800074	0.0237021	0.0150896	0	0.0150451	0.0603367	0	0.0473856	0.0202746	0.0981391	0.0159426	0.0451357	5.29036	1.32918	1.98319	0.0313331	Gm1966	7	106596743	106604035	-	7293	unprocessed_pseudogene	predicted gene 1966 [Source:MGI Symbol;Acc:MGI:3584360]
ENSMUSG00000030800	0	8	10	0	11	7	0	0	5	1	0	0	2	0	0.252049	0.311122	0	0.343704	0.207362	0	0	0.1555	0.0266131	0	0	0.0592467	1.1296	6.07855	-2.42931	0.0368611	Prss8	7	127925716	127930104	-	1852	protein_coding	protease, serine 8 (prostasin) [Source:MGI Symbol;Acc:MGI:1923810]
ENSMUSG00000078650	3	27	0	2	7	2	0	0	0	1	0	2	0	0.0711364	0.652624	0	0.0455877	0.167801	0.0454532	0	0	0	0.0204174	0	0.0481645	0	0.417907	6.98253	-4.0302	0.00148935	G6pc	11	101367561	101377903	+	2414	protein_coding	glucose-6-phosphatase, catalytic [Source:MGI Symbol;Acc:MGI:95607]
ENSMUSG00000096960	1	4	0	1	0	1	2	5	6	6	5	5	5	0.0204945	0.0835652	0	0.0197008	0	0.0196427	0.0393874	0.100149	0.123732	0.105881	0.106774	0.104072	0.0982142	4.78408	1.17941	2.02529	0.0158643	A230028O05Rik	16	25059639	25069058	+	2793	lincRNA	RIKEN cDNA A230028O05 gene [Source:MGI Symbol;Acc:MGI:2442126]
ENSMUSG00000112365	0	1	1	0	0	1	6	5	1	12	5	9	1	0	0.172631	0.170473	0	0	0.162314	0.97641	0.827566	0.170406	1.74985	0.882309	1.54796	0.162315	5.38983	0.50327	3.42842	0.00187435	AC117232.1	10	128651259	128669315	-	338	lincRNA	novel transcript
ENSMUSG00000100228	2	3	3	7	6	10	6	1	1	2	0	0	1	0.179158	0.273941	0.270515	0.602771	0.543354	0.858561	0.516474	0.0875484	0.0901364	0.154264	0	0	0.0858567	1.50681	5.13645	-1.75512	0.0389157	Gm29257	1	133025801	133026439	+	639	processed_pseudogene	predicted gene 29257 [Source:MGI Symbol;Acc:MGI:5579963]
ENSMUSG00000033898	3	26	4	0	7	0	0	0	0	1	0	1	0	0.0888377	0.784834	0.119234	0	0.209555	0	0	0	0	0.0254979	0	0.0300748	0	0.271137	6.84291	-4.41308	0.000994464	Cfhr2	1	139804167	139858702	-	1933	protein_coding	complement factor H-related 2 [Source:MGI Symbol;Acc:MGI:3611575]
ENSMUSG00000107512	5	8	1	4	10	4	0	0	3	0	1	2	2	0.0592313	0.096605	0.0119246	0.04555	0.119758	0.0454156	0	0	0.0357598	0	0.0123436	0.0240623	0.022708	1.15829	5.3865	-2.23867	0.0123502	Gm44433	6	77428678	77433509	-	4832	TEC	predicted gene, 44433 [Source:MGI Symbol;Acc:MGI:5690825]
ENSMUSG00000094493	1	2	0	17	4	10	0	4	0	1	2	2	0	0.038034	0.0775408	0	0.621538	0.1538	0.364532	0	0.148687	0	0.0327492	0.0792612	0.0772552	0	1.28429	5.56744	-2.12853	0.0439687	Olfr700	7	106805395	106808834	-	1505	protein_coding	olfactory receptor 700 [Source:MGI Symbol;Acc:MGI:3030534]
ENSMUSG00000097476	0	1	1	0	0	1	9	0	8	4	0	7	3	0	0.0158386	0.0156405	0	0	0.014892	0.134376	0	0.125075	0.0535152	0	0.110462	0.0446763	4.35436	0.50327	3.11665	0.0118547	Gm26583	12	112946363	112950512	-	3684	lincRNA	predicted gene, 26583 [Source:MGI Symbol;Acc:MGI:5477077]
ENSMUSG00000079286	1	3	2	0	0	0	5	16	2	4	5	0	1	0.829581	2.53693	1.67014	0	0	0	3.98583	12.9724	1.66948	2.85725	4.32203	0	0.795108	4.63462	1.02375	2.19123	0.0435552	Gm11084	2	72971548	72986716	-	69	protein_coding	predicted gene 11084 [Source:MGI Symbol;Acc:MGI:3779315]
ENSMUSG00000108063	7	3	8	5	0	7	4	1	3	1	0	0	0	0.36693	0.160301	0.422123	0.251943	0	0.35168	0.201482	0.0512303	0.158234	0.0451351	0	0	0	1.25741	4.99844	-1.98845	0.0394886	Gm3279	6	55684571	55694574	+	1092	lincRNA	predicted gene 3279 [Source:MGI Symbol;Acc:MGI:3781457]
ENSMUSG00000041698	5	27	0	0	6	0	0	0	0	1	0	0	0	0.0542467	0.298604	0	0	0.0658081	0	0	0	0	0.00934183	0	0	0	0.124368	6.50203	-4.75325	0.037469	Slco1a1	6	141907282	141946962	-	5276	protein_coding	solute carrier organic anion transporter family, member 1a1 [Source:MGI Symbol;Acc:MGI:1351891]
ENSMUSG00000097237	3	0	0	2	0	0	3	1	6	6	9	0	5	0.0763554	0	0	0.0489323	0	0	0.0733719	0.0248748	0.153661	0.131492	0.238682	0	0.121971	4.22667	0.830721	2.34075	0.0364316	Gm26519	5	105401245	105406970	+	2249	lincRNA	predicted gene, 26519 [Source:MGI Symbol;Acc:MGI:5477013]
ENSMUSG00000023403	2	0	3	0	0	1	2	11	4	2	6	0	5	0.0353668	0	0.0534011	0	0	0.0169484	0.0339848	0.190107	0.0711735	0.0304526	0.110554	0	0.0847428	4.25982	1.00899	2.07858	0.0463201	Stk31	6	49395604	49469501	+	3237	protein_coding	serine threonine kinase 31 [Source:MGI Symbol;Acc:MGI:1924735]
ENSMUSG00000052234	1	0	2	0	0	0	4	0	9	2	4	6	7	0.0209138	0	0.0421043	0	0	0	0.0803865	0	0.189395	0.0360157	0.0871671	0.127441	0.140313	4.56801	0.508649	3.17543	0.00702957	Epx	11	87864000	87875536	-	2737	protein_coding	eosinophil peroxidase [Source:MGI Symbol;Acc:MGI:107569]
ENSMUSG00000045345	3	0	0	0	4	0	5	3	9	4	6	2	2	0.0741465	0	0	0	0.0999434	0	0.118749	0.0724656	0.223823	0.0851252	0.154518	0.0502025	0.0473769	4.40021	1.18782	1.8958	0.0496243	9530056K15Rik	5	143397248	143399563	-	2316	TEC	RIKEN cDNA 9530056K15 gene [Source:MGI Symbol;Acc:MGI:2444456]
ENSMUSG00000104708	8	3	3	2	8	2	0	1	0	1	1	0	0	0.123564	0.0472337	0.0466431	0.0296948	0.124916	0.0296072	0	0.0150954	0	0.0132994	0.0160939	0	0	0.416302	4.38577	-3.35909	0.00234856	Gm42503	5	143770040	143773745	+	3706	TEC	predicted gene 42503 [Source:MGI Symbol;Acc:MGI:5662640]
ENSMUSG00000114393	0	0	1	4	0	1	1	3	0	2	5	11	9	0	0	0.0368413	0.140727	0	0.035078	0.0351691	0.107308	0	0.0630275	0.190678	0.408875	0.315705	4.42715	0.980381	2.15578	0.0495008	Gm47359	13	59170633	59182816	-	1564	lincRNA	predicted gene, 47359 [Source:MGI Symbol;Acc:MGI:6096266]
ENSMUSG00000080205	2	0	1	2	1	1	1	5	7	4	6	5	1	0.561187	0	0.28245	0.539455	0.283663	0.268932	0.26963	1.37116	1.97637	0.966422	1.75424	1.42487	0.268934	4.13816	1.1639	1.81821	0.0388198	Gm15526	6	54177480	54177683	-	204	processed_pseudogene	predicted gene 15526 [Source:MGI Symbol;Acc:MGI:3782973]
ENSMUSG00000053469	0	12	1	0	9	2	1	0	0	0	0	0	1	0	0.0788239	0.00648652	0	0.0586294	0.0123521	0.0061921	0	0	0	0	0	0.00617612	0.277432	4.08699	-3.66932	0.0105432	Tg	15	66670753	66850721	+	8883	protein_coding	thyroglobulin [Source:MGI Symbol;Acc:MGI:98733]
ENSMUSG00000089664	2	1	1	0	0	0	0	1	4	11	10	3	4	0.219736	0.111995	0.110595	0	0	0	0	0.107377	0.442205	1.04062	1.1448	0.334748	0.421209	4.59338	0.679183	2.77136	0.0134147	Gm12494	3	107950795	107953121	-	521	unprocessed_pseudogene	predicted gene 12494 [Source:MGI Symbol;Acc:MGI:3702525]
ENSMUSG00000057346	0	4	0	1	2	0	4	7	4	3	8	2	2	0	0.0392067	0	0.00924313	0.0194414	0	0.0369591	0.0657826	0.0387013	0.0248383	0.0801533	0.0195312	0.0184319	4.27557	1.18976	1.85235	0.0452672	Apol9a	15	77403789	77411135	-	5953	protein_coding	apolipoprotein L 9a [Source:MGI Symbol;Acc:MGI:3606001]
ENSMUSG00000085968	0	0	2	0	0	0	5	3	2	3	0	10	2	0	0	0.478172	0	0	0	1.14117	0.696391	0.477985	0.613537	0	2.41222	0.45529	3.52688	0.339877	3.29203	0.0103368	Gm13027	4	140131877	140133351	+	241	antisense	predicted gene 13027 [Source:MGI Symbol;Acc:MGI:3651912]
ENSMUSG00000111995	0	8	0	3	12	6	2	2	0	2	0	0	0	0	0.129414	0	0.0457647	0.192516	0.0912593	0.0304987	0.0310194	0	0.0273288	0	0	0	0.808774	4.87452	-2.56534	0.0319047	Gm48697	10	11824413	11841931	-	3607	lincRNA	predicted gene, 48697 [Source:MGI Symbol;Acc:MGI:6098331]
ENSMUSG00000090024	1	13	5	1	2	6	0	0	3	0	0	0	4	0.128343	1.70077	0.645961	0.123373	0.259494	0.738055	0	0	0.387425	0	0	0	0.49204	0.991417	4.72331	-2.25492	0.0466102	Gm16350	8	14961066	14961586	-	446	antisense	predicted gene 16350 [Source:MGI Symbol;Acc:MGI:3840133]
ENSMUSG00000103593	4	4	5	4	8	0	2	0	0	2	1	2	0	0.104981	0.107014	0.132095	0.100916	0.212259	0	0.0504397	0	0	0.0451972	0.0273471	0.05331	0	0.970475	4.22341	-2.11004	0.0327949	Gm37352	8	84200869	84203049	+	2181	TEC	predicted gene, 37352 [Source:MGI Symbol;Acc:MGI:5610580]
ENSMUSG00000084081	1	4	8	11	4	2	0	0	0	2	0	2	1	0.0401129	0.163558	0.323026	0.424154	0.162207	0.0768915	0	0	0	0.0690785	0	0.081478	0.038446	0.680944	5.00408	-2.85236	0.00588578	Gm12057	11	22758599	22760025	-	1427	processed_pseudogene	predicted gene 12057 [Source:MGI Symbol;Acc:MGI:3650030]
ENSMUSG00000023041	2	11	0	6	8	2	0	0	4	1	0	0	1	0.0512225	0.287178	0	0.147716	0.207131	0.0490936	0	0	0.103082	0.0220526	0	0	0.024547	0.845354	4.88574	-2.53191	0.024943	Krt6b	15	101676023	101680287	-	2235	protein_coding	keratin 6B [Source:MGI Symbol;Acc:MGI:1333768]
ENSMUSG00000085833	2	0	0	2	0	0	3	0	9	1	15	0	2	0.0394223	0	0	0.0378956	0	0	0.0568228	0	0.178504	0.0169723	0.308079	0	0.0377841	4.38836	0.661949	2.71533	0.0420669	Gm13003	4	137159082	137165066	-	2904	lincRNA	predicted gene 13003 [Source:MGI Symbol;Acc:MGI:3650099]
ENSMUSG00000089789	2	1	1	3	9	7	0	0	0	0	0	1	2	0.0291303	0.0148472	0.0146615	0.0420033	0.13252	0.0977187	0	0	0	0	0	0.0147925	0.0279198	0.424109	3.8306	-3.16742	0.00924971	Rdh1	10	127759721	127768297	+	3930	protein_coding	retinol dehydrogenase 1 (all trans) [Source:MGI Symbol;Acc:MGI:1195275]
ENSMUSG00000109040	1	9	0	4	1	3	1	0	0	0	0	1	0	0.0132687	0.12173	0	0.0510194	0.0134138	0.0381516	0.0127502	0	0	0	0	0.0134758	0	0.285531	3.01816	-3.23403	0.0169381	Gm44542	8	9213097	9217410	-	4314	TEC	predicted gene 44542 [Source:MGI Symbol;Acc:MGI:5753118]
ENSMUSG00000102684	0	2	1	4	4	16	2	0	0	0	0	0	1	0	0.0638047	0.0315034	0.120338	0.126555	0.479931	0.060147	0	0	0	0	0	0.0299959	0.416193	4.42975	-3.37941	0.0094867	Gm37374	9	87738192	87740020	-	1829	TEC	predicted gene, 37374 [Source:MGI Symbol;Acc:MGI:5610602]
ENSMUSG00000024989	1	0	2	0	0	2	0	1	3	6	8	5	4	0.0206052	0	0.0414829	0	0	0.0394975	0	0.020138	0.0622	0.106452	0.171761	0.104634	0.0789956	3.81815	0.831911	2.19141	0.0412483	Cep55	19	38055025	38074425	+	2778	protein_coding	centrosomal protein 55 [Source:MGI Symbol;Acc:MGI:1921357]
ENSMUSG00000053161	0	8	1	5	8	4	0	2	0	0	0	3	0	0	0.218129	0.0269251	0.128562	0.216326	0.102546	0	0.0522836	0	0	0	0.081497	0	0.722824	4.36409	-2.61262	0.030306	Daw1	1	83159752	83210574	+	2140	protein_coding	dynein assembly factor with WDR repeat domains 1 [Source:MGI Symbol;Acc:MGI:1923089]
ENSMUSG00000103761	2	1	0	1	0	0	0	3	0	1	10	14	1	0.052684	0.026852	0	0.0253219	0	0	0	0.0772344	0	0.0226818	0.274478	0.374544	0.0252473	4.24836	0.671447	2.65649	0.0418049	Gm37859	3	108532648	108534820	-	2173	TEC	predicted gene, 37859 [Source:MGI Symbol;Acc:MGI:5611087]
ENSMUSG00000040017	8	18	0	0	7	0	0	0	0	2	0	1	0	0.218686	0.501571	0	0	0.193444	0	0	0	0	0.047075	0	0.0277624	0	0.395505	5.63342	-3.72072	0.0123273	Saa4	7	46727998	46732603	-	2094	protein_coding	serum amyloid A 4 [Source:MGI Symbol;Acc:MGI:98224]
ENSMUSG00000032310	3	18	2	0	4	0	0	0	0	2	0	3	0	0.0853072	0.521753	0.0572476	0	0.114987	0	0	0	0	0.0489692	0	0.0866386	0	0.689044	4.61831	-2.73236	0.0476568	Cyp1a2	9	57676937	57683703	-	2013	protein_coding	cytochrome P450, family 1, subfamily a, polypeptide 2 [Source:MGI Symbol;Acc:MGI:88589]
ENSMUSG00000048498	0	0	3	1	0	0	11	5	2	4	3	0	2	0	0	0.082787	0.0263527	0	0	0.289774	0.133964	0.0551697	0.0944205	0.0856955	0	0.0525502	3.75067	0.672019	2.48645	0.0353324	Cd300e	11	115051917	115062177	-	2088	protein_coding	CD300E molecule [Source:MGI Symbol;Acc:MGI:2387602]
ENSMUSG00000103976	6	11	0	4	8	3	0	0	0	0	0	1	0	0.0449891	0.084077	0	0.0288312	0.0606416	0.0215596	0	0	0	0	0	0.00761521	0	0.14677	5.39805	-4.484	0.000210387	Gm37677	1	134819916	134827549	-	7634	TEC	predicted gene, 37677 [Source:MGI Symbol;Acc:MGI:5610905]
ENSMUSG00000086165	2	5	4	1	8	2	2	0	1	0	0	2	0	0.265005	0.675341	0.533516	0.127371	1.07162	0.253991	0.25465	0	0.133327	0	0	0.269141	0	0.716642	3.72428	-2.39047	0.0264954	Gm15690	5	120479842	120480903	-	432	antisense	predicted gene 15690 [Source:MGI Symbol;Acc:MGI:3783131]
ENSMUSG00000033255	2	0	0	8	16	2	0	0	1	2	0	0	1	0.0365992	0	0	0.140727	0.295996	0.035078	0	0	0.0184134	0.0315137	0	0	0.0175391	0.532984	4.68445	-3.0987	0.0191549	Gm5134	10	75954514	76009591	+	3128	protein_coding	predicted gene 5134 [Source:MGI Symbol;Acc:MGI:3646667]
ENSMUSG00000038765	4	1	4	2	4	6	0	1	0	1	0	0	2	0.0469189	0.0119568	0.0472293	0.022551	0.0474322	0.0674534	0	0.0114638	0	0.0100999	0	0	0.0224846	0.542965	3.50224	-2.65833	0.0160074	Lmx1b	2	33560965	33640511	-	4880	protein_coding	LIM homeobox transcription factor 1 beta [Source:MGI Symbol;Acc:MGI:1100513]
ENSMUSG00000107396	0	2	0	6	5	4	0	0	1	0	0	0	1	0	0.0819514	0	0.231844	0.203186	0.154107	0	0	0.0404475	0	0	0	0.038527	0.284249	2.81502	-3.13625	0.0274645	4930425L21Rik	6	135658913	135684527	+	1424	lincRNA	RIKEN cDNA 4930425L21 gene [Source:MGI Symbol;Acc:MGI:1925379]
ENSMUSG00000043298	1	3	1	2	3	6	0	2	0	0	0	0	1	0.0249091	0.0761742	0.0250739	0.0478889	0.0755447	0.143243	0	0.0486888	0	0	0	0	0.023874	0.421185	2.65913	-2.64178	0.0353789	Smco3	6	136829927	136835452	-	2298	protein_coding	single-pass membrane protein with coiled-coil domains 3 [Source:MGI Symbol;Acc:MGI:2443451]
ENSMUSG00000095295	0	13	4	3	2	1	0	0	0	2	0	1	2	0	0.389996	0.118498	0.0848705	0.0595036	0.0282067	0	0	0	0.0506812	0	0.0298892	0.0564138	0.672845	3.90085	-2.50286	0.0379706	Gm3488	14	5501674	5522927	+	1945	protein_coding	predicted gene, 3488 [Source:MGI Symbol;Acc:MGI:3781665]
ENSMUSG00000082395	3	9	1	0	11	5	1	0	1	4	0	0	0	0.330874	1.01184	0.111021	0	1.22647	0.528536	0.105982	0	0.110977	0.379865	0	0	0	0.781812	4.90385	-2.59764	0.0233443	Gm15480	1	179538417	179538935	+	519	processed_pseudogene	predicted gene 15480 [Source:MGI Symbol;Acc:MGI:3705406]
ENSMUSG00000083421	2	3	4	11	10	1	0	0	0	0	0	0	0	0.129067	0.197349	0.259841	0.682377	0.652393	0.0618513	0	0	0	0	0	0	0	0	5.18203	-4.83898	6.54e-05	Gm14776	X	87771339	87772352	-	887	processed_pseudogene	predicted gene 14776 [Source:MGI Symbol;Acc:MGI:3705559]
ENSMUSG00000087667	0	1	1	0	0	0	0	0	4	2	15	0	7	0	0.0632857	0.0624943	0	0	0	0	0	0.249879	0.106914	0.970348	0	0.416526	4.0619	0.341639	3.49204	0.0174514	Gm13381	2	28562197	28576698	+	922	antisense	predicted gene 13381 [Source:MGI Symbol;Acc:MGI:3649650]
ENSMUSG00000068855	10	3	2	0	8	5	0	0	1	0	0	0	2	1.10079	0.336631	0.221614	0	0.890265	0.52752	0	0	0.110764	0	0	0	0.211009	0.422919	4.71386	-3.46436	0.00455019	Hist2h2ac	3	96220361	96220880	-	520	protein_coding	histone cluster 2, H2ac [Source:MGI Symbol;Acc:MGI:2448316]
ENSMUSG00000114150	0	1	0	0	2	1	3	6	2	1	6	5	2	0	0.0558368	0	0	0.110751	0.0524996	0.157908	0.321206	0.110234	0.0471651	0.342454	0.278156	0.105	3.59461	0.674084	2.41311	0.0230135	Gm46367	12	83823455	83842087	+	1045	processed_transcript	predicted gene, 46367 [Source:MGI Symbol;Acc:MGI:5826004]
ENSMUSG00000102243	3	5	0	1	8	5	1	3	0	0	0	1	0	0.0652692	0.110888	0	0.0209139	0.175955	0.104261	0.0209063	0.0637896	0	0	0	0.022096	0	0.709304	3.69819	-2.38771	0.0422412	Gm37718	1	139155152	139157782	+	2631	TEC	predicted gene, 37718 [Source:MGI Symbol;Acc:MGI:5610946]
ENSMUSG00000072473	3	2	0	1	14	4	0	0	0	0	0	3	0	0.202027	0.137293	0	0.0647346	0.953108	0.258174	0	0	0	0	0	0.205181	0	0.440309	4.04371	-3.24326	0.0203179	1700024G13Rik	14	32376068	32388391	-	850	protein_coding	RIKEN cDNA 1700024G13 gene [Source:MGI Symbol;Acc:MGI:1914335]
ENSMUSG00000112657	5	1	1	0	13	5	0	0	1	0	0	0	4	0.138665	0.0282701	0.0279165	0	0.364474	0.132902	0	0	0.0279056	0	0	0	0.106323	0.700259	4.20855	-2.58378	0.0471902	BC106175	12	8478874	8482157	-	2064	transcribed_processed_pseudogene	cDNA sequence BC106175 [Source:MGI Symbol;Acc:MGI:3628444]
ENSMUSG00000018924	0	0	1	12	4	0	1	0	0	0	0	0	0	0	0	0.0234799	0.269068	0.0943231	0	0.0224142	0	0	0	0	0	0	0.138762	2.79788	-3.53945	0.0466794	Alox15	11	70344152	70352031	-	2454	protein_coding	arachidonate 15-lipoxygenase [Source:MGI Symbol;Acc:MGI:87997]
ENSMUSG00000056706	2	7	1	1	4	2	0	0	0	1	0	1	0	0.184351	0.657723	0.0927854	0.0886061	0.372736	0.176689	0	0	0	0.079368	0	0.0936144	0	0.271137	2.87636	-3.16181	0.0117416	Krtap7-1	16	89507703	89508323	-	621	protein_coding	keratin associated protein 7-1 [Source:MGI Symbol;Acc:MGI:1918613]
ENSMUSG00000106485	1	2	5	12	0	0	1	0	0	1	0	0	0	0.0484683	0.0988136	0.243945	0.559096	0	0	0.0465745	0	0	0.0417337	0	0	0	0.263129	3.3083	-3.36892	0.0215589	3830422I06Rik	3	38418971	38420151	-	1181	TEC	RIKEN cDNA 3830422I06 gene [Source:MGI Symbol;Acc:MGI:1917958]
ENSMUSG00000108657	2	4	5	0	14	0	0	0	0	0	1	0	1	0.143282	0.292112	0.360574	0	1.01394	0	0	0	0	0	0.0746484	0	0.0686639	0.289347	4.25931	-3.7287	0.00708814	Gm35611	7	35086836	35090842	+	799	lincRNA	predicted gene, 35611 [Source:MGI Symbol;Acc:MGI:5594770]
ENSMUSG00000047822	1	1	0	0	0	0	1	1	4	1	0	12	3	0.0661747	0.067456	0	0	0	0	0.063589	0.0646745	0.266345	0.0569798	0	0.80649	0.190274	3.16395	0.340472	3.13104	0.0200593	Angptl8	9	21835510	21837347	+	865	protein_coding	angiopoietin-like 8 [Source:MGI Symbol;Acc:MGI:3643534]
ENSMUSG00000039699	1	2	0	1	0	0	1	3	2	7	3	6	2	0.0226967	0.0462723	0	0.0218178	0	0	0.0218099	0.0665465	0.0456758	0.136801	0.0709485	0.138306	0.0435071	3.33426	0.674375	2.31612	0.0302068	Batf2	19	6140983	6172476	+	2522	protein_coding	basic leucine zipper transcription factor, ATF-like 2 [Source:MGI Symbol;Acc:MGI:1921731]
ENSMUSG00000083305	0	0	0	0	0	0	4	10	2	1	0	3	2	0	0	0	0	0	0	0.222016	0.564515	0.116241	0.0497351	0	0.175987	0.110721	3.1008	0	4.06867	0.00348111	Gm13315	2	14721134	14722124	+	991	processed_pseudogene	predicted gene 13315 [Source:MGI Symbol;Acc:MGI:3651096]
ENSMUSG00000106596	1	2	0	0	0	0	5	3	8	2	5	0	0	0.037437	0.0763236	0	0	0	0	0.179871	0.109765	0.301359	0.0644702	0.195043	0	0	3.28434	0.512173	2.69737	0.0437312	Gm42822	3	136701211	136702739	+	1529	TEC	predicted gene 42822 [Source:MGI Symbol;Acc:MGI:5662959]
ENSMUSG00000064437	0	2	2	6	13	0	0	0	0	1	0	0	2	0	1.62082	1.60055	4.58537	10.4483	0	0	0	0	0.684549	0	0	1.52396	0.401707	3.87139	-3.18059	0.025588	Snord49b	11	62603079	62603150	+	72	snoRNA	small nucleolar RNA, C/D box 49B [Source:MGI Symbol;Acc:MGI:3819539]
ENSMUSG00000117262	1	0	0	0	0	0	3	1	7	0	2	2	5	0.026937	0	0	0	0	0	0.0776533	0.0263263	0.189732	0	0.0561356	0.0547148	0.129088	2.86484	0.168772	3.46917	0.00920972	CT010445.2	17	74211958	74214082	+	2125	processed_pseudogene	F-box protein 34 (Fbxo34) pseudogene
ENSMUSG00000108239	1	0	0	0	0	0	4	0	0	3	5	1	7	0.0222468	0	0	0	0	0	0.0855102	0	0	0.057467	0.115904	0.0225941	0.149257	2.79899	0.168772	3.44114	0.0167966	Gm19434	6	135188480	135194960	+	2573	antisense	predicted gene, 19434 [Source:MGI Symbol;Acc:MGI:5011619]
ENSMUSG00000069376	1	0	0	0	0	1	2	5	8	1	1	1	2	0.0567868	0	0	0	0	0.0544266	0.109136	0.277497	0.45712	0.0488963	0.0591707	0.0576731	0.108854	2.8476	0.330403	2.98036	0.0174588	Gm5507	18	53984321	53985328	+	1008	processed_pseudogene	predicted gene 5507 [Source:MGI Symbol;Acc:MGI:3648656]
ENSMUSG00000080783	3	0	0	6	9	3	1	0	0	0	0	0	0	0.221865	0	0	0.426546	0.672875	0.212644	0.0710652	0	0	0	0	0	0	0.138762	3.49781	-3.86027	0.00842972	Gm8250	19	18581455	18582228	+	774	processed_pseudogene	predicted gene 8250 [Source:MGI Symbol;Acc:MGI:3647615]
ENSMUSG00000103924	0	9	3	0	5	3	0	0	1	0	0	1	2	0	0.115416	0.037991	0	0.0635904	0.0361728	0	0	0.0126587	0	0	0.0127768	0.0241154	0.569689	3.39189	-2.58045	0.0491722	Gm37895	1	25775757	25780306	-	4550	TEC	predicted gene, 37895 [Source:MGI Symbol;Acc:MGI:5611123]
ENSMUSG00000099924	1	7	2	1	1	6	0	0	0	1	0	0	2	0.0251831	0.179695	0.0506993	0.0242078	0.0254585	0.144818	0	0	0	0.0216839	0	0	0.0482732	0.401707	3.01292	-2.81971	0.0273874	Gm28320	1	51148309	51150581	+	2273	sense_intronic	predicted gene 28320 [Source:MGI Symbol;Acc:MGI:5579026]
ENSMUSG00000105796	0	0	0	0	0	0	7	6	3	1	0	0	6	0	0	0	0	0	0	3.66696	3.19677	1.64563	0.469405	0	0	3.135	3.212	0	4.12124	0.00570881	Gm42845	5	87737106	87737210	-	105	processed_pseudogene	predicted gene 42845 [Source:MGI Symbol;Acc:MGI:5662982]
ENSMUSG00000104748	0	0	0	0	0	0	1	7	5	1	6	0	3	0	0	0	0	0	0	0.0472141	0.336141	0.247198	0.0423069	0.30718	0	0.141277	3.2999	0	4.15453	0.00258238	Gm43592	5	107868474	107869638	+	1165	TEC	predicted gene 43592 [Source:MGI Symbol;Acc:MGI:5663729]
ENSMUSG00000108190	0	0	1	0	0	2	0	7	2	5	5	3	0	0	0	0.10631	0	0	0.202443	0	0.722517	0.212536	0.454682	0.550222	0.321778	0	3.09549	0.493201	2.62995	0.0493903	Gm44731	6	43264542	43265855	-	542	antisense	predicted gene 44731 [Source:MGI Symbol;Acc:MGI:5753307]
ENSMUSG00000060034	6	1	5	0	5	5	0	0	0	0	0	0	0	0.183172	0.0311197	0.153653	0	0.154313	0.146299	0	0	0	0	0	0	0	0	3.69406	-4.34987	0.00164234	Ctf2	7	127718106	127732166	-	1875	protein_coding	cardiotrophin 2 [Source:MGI Symbol;Acc:MGI:2684607]
ENSMUSG00000099162	4	2	0	0	11	0	1	0	0	0	0	0	0	0.634251	0.323266	0	0	1.76327	0	0.152367	0	0	0	0	0	0	0.138762	2.89263	-3.58336	0.039412	Gm27168	8	86920477	86921147	-	361	lincRNA	predicted gene 27168 [Source:MGI Symbol;Acc:MGI:5521011]
ENSMUSG00000111785	0	2	7	1	4	0	0	0	0	0	0	0	0	0	0.0538031	0.185956	0.0253686	0.106717	0	0	0	0	0	0	0	0	0	2.37668	-3.71208	0.0345451	Gm39464	9	122047088	122052647	+	2169	lincRNA	predicted gene, 39464 [Source:MGI Symbol;Acc:MGI:5622349]
ENSMUSG00000055333	0	1	1	0	0	0	2	1	14	5	0	0	2	0	0.00401634	0.00396612	0	0	0	0.0075722	0.00385073	0.0555039	0.0169629	0	0	0.00755265	3.35607	0.341639	3.22217	0.0223537	Fat2	11	55250609	55336564	-	14528	protein_coding	FAT atypical cadherin 2 [Source:MGI Symbol;Acc:MGI:2685369]
ENSMUSG00000116498	1	0	2	4	6	8	0	3	0	0	0	0	0	0.0800575	0	0.161174	0.307829	0.485599	0.613841	0	0.234728	0	0	0	0	0	0.423773	3.47277	-3.02699	0.0286756	Gm38563	15	61157869	61165735	+	715	lincRNA	predicted gene, 38563 [Source:MGI Symbol;Acc:MGI:5621448]
ENSMUSG00000075027	1	0	0	1	0	1	0	2	5	3	2	3	4	0.0161061	0	0	0.0154824	0	0.0154367	0	0.031482	0.0810315	0.0416045	0.0335645	0.0490725	0.0617473	2.67986	0.492606	2.41915	0.0453102	4631405J19Rik	2	93027956	93044732	+	3554	antisense	RIKEN cDNA 4631405J19 gene [Source:MGI Symbol;Acc:MGI:3045383]
ENSMUSG00000104693	4	2	0	2	4	2	0	0	0	1	0	0	1	0.173327	0.0883413	0	0.0833072	0.175223	0.0830614	0	0	0	0.0373107	0	0	0.041531	0.263038	2.34766	-2.87147	0.0319136	Gm42941	3	101595810	101597130	-	1321	sense_intronic	predicted gene 42941 [Source:MGI Symbol;Acc:MGI:5663078]
ENSMUSG00000116930	0	0	0	2	0	0	3	3	1	7	5	0	1	0	0	0	0.0867893	0	0	0.130137	0.132358	0.0454236	0.272092	0.23519	0	0.0432669	2.74827	0.324405	2.93829	0.029683	AC144408.3	16	92058316	92187341	+	1268	protein_coding	novel protein
ENSMUSG00000085838	3	0	1	2	5	5	0	0	0	0	0	0	2	0.270005	0	0.0905971	0.173033	0.454931	0.431305	0	0	0	0	0	0	0.172523	0.27734	2.6607	-3.05412	0.0301293	Chn1os1	2	73658270	73660263	+	636	antisense	chimerin 1, opposite strand 1 [Source:MGI Symbol;Acc:MGI:3702041]
ENSMUSG00000082079	0	0	0	0	0	0	1	3	6	3	1	0	4	0	0	0	0	0	0	0.0247433	0.0754972	0.155458	0.0665148	0.0268304	0	0.0987179	2.51447	0	3.76802	0.00826112	Dnmt3c	2	153696652	153729907	+	2223	protein_coding	DNA methyltransferase 3C [Source:MGI Symbol;Acc:MGI:3649996]
ENSMUSG00000107168	7	7	0	3	2	5	0	0	0	0	1	0	0	0.156825	0.159861	0	0.0646079	0.0452973	0.107362	0	0	0	0	0.0233441	0	0	0.150677	4.01882	-4.05969	0.00143165	Gm42507	5	36618701	36621255	+	2555	TEC	predicted gene 42507 [Source:MGI Symbol;Acc:MGI:5662644]
ENSMUSG00000035780	0	14	0	0	4	4	0	0	0	0	0	1	0	0	0.385872	0	0	0.109338	0.10366	0	0	0	0	0	0.0274608	0	0.14677	3.73183	-3.95141	0.0171669	Ugt2a3	5	87324972	87337195	-	2117	protein_coding	UDP glucuronosyltransferase 2 family, polypeptide A3 [Source:MGI Symbol;Acc:MGI:1919344]
ENSMUSG00000088712	0	5	4	7	2	0	1	0	0	1	0	1	0	0	2.26161	1.78666	2.98582	0.897167	0	0.426391	0	0	0.382074	0	0.450655	0	0.409899	3.01443	-2.82035	0.0362027	Gm22728	5	92056064	92056192	-	129	scaRNA	predicted gene, 22728 [Source:MGI Symbol;Acc:MGI:5452505]
ENSMUSG00000108741	8	4	0	3	0	6	0	0	0	0	1	1	0	0.224806	0.114579	0	0.0810374	0	0.161597	0	0	0	0	0.0292803	0.0285393	0	0.297447	3.49337	-3.44662	0.012116	Gm44553	7	73458597	73460633	-	2037	TEC	predicted gene 44553 [Source:MGI Symbol;Acc:MGI:5753129]
ENSMUSG00000113860	0	1	0	0	0	0	2	0	0	6	2	5	3	0	0.0292625	0	0	0	0	0.05517	0	0	0.148307	0.0598235	0.145774	0.0825413	2.47494	0.1717	3.26756	0.0234891	Gm45949	13	46060597	46068765	+	1994	lincRNA	predicted gene, 45949 [Source:MGI Symbol;Acc:MGI:5825586]
ENSMUSG00000054905	3	4	0	14	4	0	0	0	0	0	0	0	0	0.416804	0.566499	0	1.86976	0.561818	0	0	0	0	0	0	0	0	0	4.14546	-4.51789	0.0032792	Stfa3	16	36450537	36455392	-	412	protein_coding	stefin A3 [Source:MGI Symbol;Acc:MGI:106196]
ENSMUSG00000116860	0	0	0	0	0	0	3	1	2	3	0	1	2	0	0	0	0	0	0	0.486765	0.165025	0.339806	0.436173	0	0.171488	0.323672	1.64591	0	3.16215	0.0398383	AC164431.2	17	8362107	8362445	-	339	processed_pseudogene	family with sequence similarity 32, member A (Fam32a) pseudogene
ENSMUSG00000064582	1	1	0	0	0	0	0	3	7	0	6	2	1	0.400288	0.408038	0	0	0	0	0	1.17364	2.81944	0	2.50255	0.81307	0.383654	2.7791	0.340472	2.93988	0.0356242	Gm25135	17	43454255	43454397	+	143	snRNA	predicted gene, 25135 [Source:MGI Symbol;Acc:MGI:5454912]
ENSMUSG00000089730	0	0	0	0	0	0	6	0	2	8	0	0	3	0	0	0	0	0	0	0.401004	0	0.139969	0.479101	0	0	0.199985	2.53468	0	3.78576	0.0273388	1700007P06Rik	1	187125138	187127852	+	823	antisense	RIKEN cDNA 1700007P06 gene [Source:MGI Symbol;Acc:MGI:1916558]
ENSMUSG00000104398	3	7	1	5	0	0	0	1	1	0	0	0	0	0.0350099	0.0832714	0.0117471	0.0560901	0	0	0	0.0114054	0.0117425	0	0	0	0	0.286837	2.68917	-3.06711	0.0370642	Gm37964	2	67898596	67903500	+	4905	TEC	predicted gene, 37964 [Source:MGI Symbol;Acc:MGI:5611192]
ENSMUSG00000074978	0	0	1	0	0	0	3	1	1	2	0	4	4	0	0	0.0512631	0	0	0	0.146809	0.0497717	0.051243	0.0877002	0	0.206884	0.19524	2.09361	0.169939	3.0236	0.0298943	Actg-ps1	8	46228994	46230117	+	1124	processed_pseudogene	actin, gamma, pseudogene 1 [Source:MGI Symbol;Acc:MGI:87907]
ENSMUSG00000113109	1	2	2	6	0	6	0	0	0	0	2	0	1	0.0312452	0.0637002	0.0629037	0.180211	0	0.179679	0	0	0	0	0.0651136	0	0.0299468	0.440024	2.79505	-2.716	0.0427515	Gm7712	13	64454413	64458923	-	1832	transcribed_processed_pseudogene	predicted gene 7712 [Source:MGI Symbol;Acc:MGI:3646255]
ENSMUSG00000025090	0	1	0	0	0	0	5	2	0	2	5	1	2	0	0.0537288	0	0	0	0	0.253243	0.103027	0	0.0907689	0.274604	0.0535309	0.101036	2.40255	0.1717	3.21822	0.017898	Ccdc172	19	58512002	58553085	+	1086	protein_coding	coiled-coil domain containing 172 [Source:MGI Symbol;Acc:MGI:1922895]
ENSMUSG00000087627	1	1	1	0	0	0	2	5	0	1	5	5	2	0.0130807	0.013334	0.0131672	0	0	0	0.0251391	0.0639207	0	0.0112631	0.0681491	0.0664243	0.0250742	2.87275	0.510411	2.50233	0.0424015	A230059L01Rik	1	146802965	146807340	-	4376	processed_transcript	RIKEN cDNA A230059L01 gene [Source:MGI Symbol;Acc:MGI:2443688]
ENSMUSG00000066071	2	8	0	0	10	0	0	0	0	1	0	0	0	0.0472676	0.192731	0	0	0.238923	0	0	0	0	0.0203499	0	0	0	0.124368	3.41491	-3.82258	0.0235736	Cyp4a12a	4	115299046	115332815	+	2422	protein_coding	cytochrome P450, family 4, subfamily a, polypeptide 12a [Source:MGI Symbol;Acc:MGI:88612]
ENSMUSG00000033533	2	12	0	0	3	0	0	0	0	0	0	0	0	0.0524907	0.321042	0	0	0.0795973	0	0	0	0	0	0	0	0	0	2.90908	-4.00355	0.0356183	Acsm1	7	119607026	119662515	+	2181	protein_coding	acyl-CoA synthetase medium-chain family member 1 [Source:MGI Symbol;Acc:MGI:2152200]
ENSMUSG00000059305	3	0	2	3	4	3	0	0	0	0	1	1	0	0.143222	0	0.096113	0.137676	0.193052	0.13727	0	0	0	0	0.0497448	0.0484858	0	0.297447	2.4992	-2.96366	0.0230778	Vpreb1	16	16868403	16870843	-	1199	protein_coding	pre-B lymphocyte gene 1 [Source:MGI Symbol;Acc:MGI:98936]
ENSMUSG00000114618	0	0	0	0	0	0	7	3	0	5	0	0	2	0	0	0	0	0	0	0.163149	0.0711145	0	0.104423	0	0	0.0464936	2.29428	0	3.64077	0.0368746	Gm41183	14	66336715	66341229	-	2360	lincRNA	predicted gene, 41183 [Source:MGI Symbol;Acc:MGI:5624068]
ENSMUSG00000014609	0	0	0	0	0	0	5	1	0	0	9	0	3	0	0	0	0	0	0	0.162735	0.0331026	0	0	0.317631	0	0.097389	2.60717	0	3.81473	0.0296664	Chrne	11	70614883	70619216	-	1690	protein_coding	cholinergic receptor, nicotinic, epsilon polypeptide [Source:MGI Symbol;Acc:MGI:87894]
ENSMUSG00000117100	0	0	0	0	0	0	4	8	0	3	3	0	0	0	0	0	0	0	0	0.165801	0.337263	0	0.111426	0.13484	0	0	2.51024	0	3.76533	0.0280783	CT009580.1	17	58680347	58836041	-	1327	lincRNA	novel transcript
ENSMUSG00000100671	7	2	0	0	9	0	0	0	0	0	0	0	0	0.271653	0.0791179	0	0	0.353088	0	0	0	0	0	0	0	0	0	3.05819	-4.07641	0.028717	Gm28322	1	50904444	50905918	+	1475	lincRNA	predicted gene 28322 [Source:MGI Symbol;Acc:MGI:5579028]
ENSMUSG00000066677	0	0	0	1	0	0	3	4	1	1	5	1	1	0	0	0	0.0104649	0	0	0.0313833	0.0425587	0.0109542	0.00937381	0.0567174	0.0110564	0.0104341	2.29009	0.162203	3.14478	0.0174603	Ifi208	1	173673675	173698395	+	5258	protein_coding	interferon activated gene 208 [Source:MGI Symbol;Acc:MGI:2442822]
ENSMUSG00000102950	5	1	3	0	5	5	0	0	0	0	2	0	0	0.073974	0.0150813	0.044678	0	0.0747832	0.0708995	0	0	0	0	0.0308318	0	0	0.301354	3.18541	-3.31195	0.0143505	Gm37018	1	181986336	181990204	-	3869	TEC	predicted gene, 37018 [Source:MGI Symbol;Acc:MGI:5610246]
ENSMUSG00000085715	2	3	1	2	0	6	0	0	0	0	0	0	2	0.0188386	0.028805	0.00948161	0.0181091	0	0.0541669	0	0	0	0	0	0	0.0180558	0.27734	2.31678	-2.85566	0.0496402	Tsix	X	103431517	103484957	+	6077	antisense	X (inactive)-specific transcript, opposite strand [Source:MGI Symbol;Acc:MGI:1336196]
ENSMUSG00000086847	0	0	0	0	0	0	0	2	2	0	4	0	7	0	0	0	0	0	0	0	0.0831873	0.0856464	0	0.17738	0	0.28553	2.14707	0	3.53599	0.0479165	Tbx3os2	5	119685095	119691218	-	1345	lincRNA	T-box 3, opposite strand 2 [Source:MGI Symbol;Acc:MGI:3801954]
ENSMUSG00000108227	0	1	0	0	0	1	4	2	3	0	1	4	3	0	0.0558903	0	0	0	0.0525499	0.210745	0.107171	0.165509	0	0.0571303	0.222738	0.157651	2.42806	0.333331	2.74922	0.0324547	4933412L11Rik	6	87993136	87994179	-	1044	TEC	RIKEN cDNA 4933412L11 gene [Source:MGI Symbol;Acc:MGI:1921328]
ENSMUSG00000070837	3	1	0	1	0	10	0	0	0	0	0	1	0	0.112753	0.0383122	0	0.0361289	0	0.360224	0	0	0	0	0	0.0381711	0	0.14677	2.45653	-3.3533	0.0421138	Aurkc	7	6995300	7003091	+	1523	protein_coding	aurora kinase C [Source:MGI Symbol;Acc:MGI:1321119]
ENSMUSG00000093599	0	0	1	0	0	0	1	0	8	2	3	2	2	0	0	1.02892	0	0	0	0.982222	0	8.22817	1.76027	3.19522	2.07623	1.95937	2.57504	0.169939	3.31514	0.0153524	Mir5620	7	7298891	7298946	+	56	miRNA	microRNA 5620 [Source:MGI Symbol;Acc:MGI:5453349]
ENSMUSG00000110843	0	5	3	0	3	8	0	0	0	0	0	0	0	0	0.736735	0.436513	0	0.438388	1.10832	0	0	0	0	0	0	0	0	3.1725	-4.13116	0.00963477	Gm35552	10	47016652	47102832	-	396	lincRNA	predicted gene, 35552 [Source:MGI Symbol;Acc:MGI:5594711]
ENSMUSG00000032092	0	0	0	0	0	0	5	0	1	4	2	5	1	0	0	0	0	0	0	0.0394693	0	0.00826596	0.0282936	0.0171194	0.0417154	0.00787349	2.51073	0	3.76598	0.00851252	Mpzl2	9	45039799	45054015	+	6968	protein_coding	myelin protein zero-like 2 [Source:MGI Symbol;Acc:MGI:1289160]
ENSMUSG00000102401	5	7	1	3	1	0	0	0	1	0	0	0	2	0.093075	0.132828	0.0187381	0.0536823	0.0188186	0	0	0	0.0187308	0	0	0	0.0356829	0.422919	2.87269	-2.74875	0.0431917	Gm37864	1	165451555	165454629	-	3075	sense_intronic	predicted gene, 37864 [Source:MGI Symbol;Acc:MGI:5611092]
ENSMUSG00000087625	2	2	0	0	6	5	0	0	0	0	0	0	0	0.108206	0.110301	0	0	0.32817	0.259272	0	0	0	0	0	0	0	0	2.51136	-3.79364	0.0254681	4930419G24Rik	3	33024777	33088607	+	1058	antisense	RIKEN cDNA 4930419G24 gene [Source:MGI Symbol;Acc:MGI:1921124]
ENSMUSG00000027880	1	0	0	0	0	0	6	2	1	2	0	0	4	0.0321579	0	0	0	0	0	0.185408	0.0628578	0.032358	0.0553792	0	0	0.123286	2.06408	0.168772	3.00638	0.0474418	Slc25a54	3	109080469	109116687	+	1780	protein_coding	solute carrier family 25, member 54 [Source:MGI Symbol;Acc:MGI:1921936]
ENSMUSG00000099284	0	1	0	0	0	0	2	1	0	0	8	6	0	0	0.870887	0	0	0	0	1.64192	0.834977	0	0	7.12168	5.20608	0	2.50482	0.1717	3.27234	0.0478326	Mir7026	5	110666075	110666141	-	67	miRNA	microRNA 7026 [Source:MGI Symbol;Acc:MGI:5531370]
ENSMUSG00000004630	0	0	0	0	0	0	4	0	3	1	4	2	3	0	0	0	0	0	0	0.12036	0	0.0945249	0.0269625	0.130512	0.0636045	0.0900369	2.42841	0	3.71209	0.00827561	Pcp2	8	3623371	3625545	-	1828	protein_coding	Purkinje cell protein 2 (L7) [Source:MGI Symbol;Acc:MGI:97508]
ENSMUSG00000106657	2	1	6	0	4	3	2	0	1	0	0	0	0	0.970188	0.494487	2.92982	0	1.9616	1.3948	0.932279	0	0.488112	0	0	0	0	0.423102	2.69528	-2.65737	0.0471368	Gm47303	9	108103129	108103246	-	118	miRNA	predicted gene, 47303 [Source:MGI Symbol;Acc:MGI:6096171]
ENSMUSG00000106495	1	0	0	1	0	0	2	0	1	2	6	4	2	0.0383397	0	0	0.0368549	0	0	0.0736831	0	0.0385781	0.0660248	0.239695	0.155752	0.0734929	2.44032	0.330975	2.75445	0.0353321	Gm42755	9	109572732	109574224	-	1493	TEC	predicted gene 42755 [Source:MGI Symbol;Acc:MGI:5662892]
ENSMUSG00000071561	1	4	0	4	11	0	0	0	0	0	0	0	0	0.0724571	0.29544	0	0.278604	0.805746	0	0	0	0	0	0	0	0	0	3.37853	-4.22045	0.00984403	BC100530	16	36359382	36367748	-	790	protein_coding	cDNA sequence BC100530 [Source:MGI Symbol;Acc:MGI:3696883]
ENSMUSG00000103163	4	3	2	5	0	0	0	0	0	0	0	0	0	0.17708	0.135381	0.0891257	0.212778	0	0	0	0	0	0	0	0	0	0	2.34108	-3.69255	0.0307886	Gm38146	1	177134161	177135453	-	1293	TEC	predicted gene, 38146 [Source:MGI Symbol;Acc:MGI:5611374]
ENSMUSG00000102875	1	0	0	0	0	0	3	4	2	2	0	2	2	0.0129534	0	0	0	0	0	0.0373418	0.050639	0.026068	0.0223071	0	0.0263112	0.0248303	2.09209	0.168772	3.02301	0.0254337	Gm37139	2	24889448	24893866	-	4419	TEC	predicted gene, 37139 [Source:MGI Symbol;Acc:MGI:5610367]
ENSMUSG00000065642	4	0	1	3	5	1	0	0	0	1	0	0	0	1.74782	0	0.439845	1.2601	2.20867	0.418794	0	0	0	0.37624	0	0	0	0.124368	2.34515	-3.28252	0.0250149	Snora69	X	37082912	37083042	-	131	snoRNA	small nucleolar RNA, H/ACA box 69 [Source:MGI Symbol;Acc:MGI:2148180]
ENSMUSG00000108950	1	4	3	0	0	7	0	1	0	1	0	0	0	0.026836	0.109422	0.0810404	0	0	0.180044	0	0.0262276	0	0.0231071	0	0	0	0.265625	2.49681	-2.96205	0.0465002	9130015G15Rik	7	49122334	49159819	-	2133	antisense	RIKEN cDNA 9130015G15 gene [Source:MGI Symbol;Acc:MGI:1921817]
ENSMUSG00000109359	0	9	0	0	7	1	1	0	0	0	0	0	0	0	0.285871	0	0	0.220507	0.029865	0.0299425	0	0	0	0	0	0	0.138762	2.89957	-3.58655	0.0414592	Gm44797	8	9595109	9596945	-	1837	TEC	predicted gene 44797 [Source:MGI Symbol;Acc:MGI:5753373]
ENSMUSG00000084796	0	0	0	0	0	0	3	1	1	1	4	4	1	0	0	0	0	0	0	0.613433	0.207968	0.214116	0.183225	0.886901	0.864454	0.20395	2.15595	0	3.53781	0.0109571	Mir142hg	11	87755577	87757270	+	269	lincRNA	Mir142 host gene (non-protein coding) [Source:MGI Symbol;Acc:MGI:1925841]
ENSMUSG00000103544	0	2	0	0	11	4	0	0	0	0	1	0	0	0	0.0308156	0	0	0.168085	0.0579478	0	0	0	0	0.0157497	0	0	0.150677	2.86407	-3.57025	0.0401276	Gm10048	5	48924954	48928740	-	3787	TEC	predicted gene 10048 [Source:MGI Symbol;Acc:MGI:3644560]
ENSMUSG00000107763	3	4	3	0	6	0	0	0	0	1	0	0	0	0.903807	1.22841	0.909786	0	1.82739	0	0	0	0	0.259408	0	0	0	0.124368	2.72519	-3.49618	0.0218278	Gm43962	6	7863187	7863376	-	190	processed_pseudogene	predicted gene, 43962 [Source:MGI Symbol;Acc:MGI:5690354]
ENSMUSG00000079168	0	0	0	0	0	0	0	1	0	4	4	2	2	0	0	0	0	0	0	0	0.0154968	0	0.0546122	0.0660876	0.0322075	0.0303947	1.81232	0	3.29536	0.0467553	Cd209g	8	4134098	4137707	+	3610	protein_coding	CD209g antigen [Source:MGI Symbol;Acc:MGI:1917442]
ENSMUSG00000061527	1	9	0	0	2	2	0	1	0	0	0	0	0	0.0260542	0.239028	0	0	0.0526784	0.0499427	0	0.0254636	0	0	0	0	0	0.141258	2.37809	-3.30022	0.0444284	Krt5	15	101707070	101712898	-	2197	protein_coding	keratin 5 [Source:MGI Symbol;Acc:MGI:96702]
ENSMUSG00000107886	2	1	0	0	9	4	0	0	0	0	0	0	0	0.052952	0.0269886	0	0	0.24089	0.101502	0	0	0	0	0	0	0	0	2.68916	-3.8918	0.0236108	Gm43880	6	45413235	45415396	+	2162	TEC	predicted gene, 43880 [Source:MGI Symbol;Acc:MGI:5690272]
ENSMUSG00000036733	0	2	0	0	11	3	1	0	0	0	0	0	0	0	0.0533359	0	0	0.290923	0.0752222	0.0251391	0	0	0	0	0	0	0.138762	2.70244	-3.4861	0.0483063	Rbm42	7	30640999	30650317	-	2188	protein_coding	RNA binding motif protein 42 [Source:MGI Symbol;Acc:MGI:1915285]
ENSMUSG00000109387	0	3	1	9	0	4	0	0	0	0	0	0	0	0	0.0728154	0.0239683	0.205998	0	0.0912846	0	0	0	0	0	0	0	0	2.79139	-3.94888	0.0194494	Gm45182	7	91158600	91161003	+	2404	TEC	predicted gene 45182 [Source:MGI Symbol;Acc:MGI:5753758]
ENSMUSG00000109902	3	3	0	0	4	2	0	0	0	0	0	0	0	0.148421	0.151295	0	0	0.20006	0.094835	0	0	0	0	0	0	0	0	2.02618	-3.4825	0.0492842	Gm45693	8	46162090	46163246	+	1157	TEC	predicted gene 45693 [Source:MGI Symbol;Acc:MGI:5804808]
ENSMUSG00000024207	1	0	4	1	4	3	0	0	0	0	0	0	1	0.0219399	0	0.08834	0.0210902	0.0887194	0.063084	0	0	0	0	0	0	0.0210282	0.13867	2.17713	-3.1753	0.0317675	Acsbg2	17	56843103	56874447	-	2609	protein_coding	acyl-CoA synthetase bubblegum family member 2 [Source:MGI Symbol;Acc:MGI:3587728]
ENSMUSG00000024388	0	0	0	0	0	0	1	2	2	4	0	6	0	0	0	0	0	0	0	0.00830757	0.0168988	0.0173983	0.0297765	0	0.0526819	0	2.09052	0	3.50164	0.030857	Myo7b	18	31959234	32036961	-	6621	protein_coding	myosin VIIB [Source:MGI Symbol;Acc:MGI:107709]
ENSMUSG00000057074	1	8	1	0	3	0	0	0	0	0	0	0	0	0.0239703	0.195475	0.0241289	0	0.0726975	0	0	0	0	0	0	0	0	0	2.22344	-3.61487	0.0471499	Ces1g	8	93302369	93337308	-	2388	protein_coding	carboxylesterase 1G [Source:MGI Symbol;Acc:MGI:88378]
ENSMUSG00000072963	0	0	0	0	0	0	1	0	1	5	1	4	1	0	0	0	0	0	0	0.0238424	0	0.0249663	0.106822	0.0258535	0.100797	0.0237809	1.7826	0	3.27598	0.0371763	Gm10447	11	53454804	53457110	-	2307	protein_coding	predicted gene 10447 [Source:MGI Symbol;Acc:MGI:3642647]
ENSMUSG00000085177	2	0	3	1	8	0	0	0	0	0	0	0	0	0.26562	0	0.401066	0.127667	1.0741	0	0	0	0	0	0	0	0	0	2.37257	-3.70987	0.0356407	Gm11209	4	62627677	62633712	-	431	antisense	predicted gene 11209 [Source:MGI Symbol;Acc:MGI:3650632]
ENSMUSG00000109044	2	3	0	2	1	4	0	0	1	0	0	0	0	0.039341	0.060154	0	0.0378174	0.0198857	0.0754118	0	0	0.0197928	0	0	0	0	0.145579	1.99395	-3.05054	0.0394863	Gm44680	7	91635239	91638148	+	2910	TEC	predicted gene 44680 [Source:MGI Symbol;Acc:MGI:5753256]
ENSMUSG00000105894	1	1	0	2	5	3	0	0	0	0	0	0	0	0.0581128	0.059238	0	0.111725	0.293742	0.167093	0	0	0	0	0	0	0	0	2.00165	-3.4671	0.033869	Gm42710	3	152965433	152966417	+	985	TEC	predicted gene 42710 [Source:MGI Symbol;Acc:MGI:5662847]
ENSMUSG00000102509	1	1	0	2	6	1	0	0	0	0	0	0	0	0.017821	0.0181661	0	0.0342618	0.108096	0.0170803	0	0	0	0	0	0	0	0	1.84877	-3.35094	0.0494015	Gm37368	1	133775210	133778421	-	3212	TEC	predicted gene, 37368 [Source:MGI Symbol;Acc:MGI:5610596]

## Sheet: Dep vs. Ctrl
Gene_ID	Ctrl1_count	Ctrl2_count	Ctrl3_count	Ctrl4_count	Dep1_count	Dep2_count	Dep3_count	Dep4_count	Dep5_count	Dep6_count	Dep7_count	Ctrl1_fpkm	Ctrl2_fpkm	Ctrl3_fpkm	Ctrl4_fpkm	Dep1_fpkm	Dep2_fpkm	Dep3_fpkm	Dep4_fpkm	Dep5_fpkm	Dep6_fpkm	Dep7_fpkm	Dep mean count	Ctrl mean count	Log2FoldChange	P value	Gene_name	Gene_chr	Gene_start	Gene_end	Gene_strand	Gene_length	Gene_biotype	Gene_description
ENSMUSG00000064341	98046	107386	105243	64582	108418	128253	170469	126300	168601	108406	101594	5558.3	6492.6	6749.96	3796.54	6231.42	7497.3	10259.7	6504.71	10507.9	6585.3	5824.13	128687	95302.3	0.43328	0.0141071	mt-Nd1	MT	2751	3707	+	957	protein_coding	mitochondrially encoded NADH dehydrogenase 1 [Source:MGI Symbol;Acc:MGI:101787]
ENSMUSG00000064339	74965	79112	78766	49447	96386	105567	132579	100677	146924	104481	89932	2570.85	2893.47	3055.99	1758.42	3351.24	3733.11	4826.91	3136.61	5539.28	3839.41	3118.77	109715	71660.3	0.614516	0.000228771	mt-Rnr2	MT	1094	2675	+	1582	Mt_rRNA	mitochondrially encoded 16S rRNA [Source:MGI Symbol;Acc:MGI:102492]
ENSMUSG00000064337	51122	51587	50672	28231	62902	66896	90483	67369	93126	62183	58227	2904.22	3125.5	3256.75	1663.07	3622.92	3918.74	5457.14	3476.91	5816.14	3785.32	3345	70742.8	46083.6	0.61833	0.000560209	mt-Rnr1	MT	70	1024	+	955	Mt_rRNA	mitochondrially encoded 12S rRNA [Source:MGI Symbol;Acc:MGI:102493]
ENSMUSG00000046447	31331	27059	18770	26766	25704	31551	33756	35146	33070	35613	27325	382.494	352.306	259.245	338.842	318.145	397.181	437.5	389.797	443.841	465.874	337.335	31216	26101.1	0.258146	0.0358081	Camk2n1	4	138454314	138460123	+	4444	protein_coding	calcium/calmodulin-dependent protein kinase II inhibitor 1 [Source:MGI Symbol;Acc:MGI:1913509]
ENSMUSG00000041607	26586	24591	23303	21389	26275	22844	28301	43859	42147	27026	30119	171.65	169.326	170.215	143.2	171.991	152.085	193.985	257.253	299.157	186.974	196.644	30852.3	24231.6	0.348489	0.0212372	Mbp	18	82475146	82585637	+	8403	protein_coding	myelin basic protein [Source:MGI Symbol;Acc:MGI:96925]
ENSMUSG00000024661	26797	24946	21754	20673	25374	26990	32743	33553	32344	28266	28146	1678.78	1666.73	1541.85	1342.99	1611.64	1743.55	2177.72	1909.63	2227.63	1897.49	1783.09	29111.4	23776.2	0.292057	0.00408422	Fth1	19	9982703	9985092	+	866	protein_coding	ferritin heavy polypeptide 1 [Source:MGI Symbol;Acc:MGI:95588]
ENSMUSG00000051853	28546	26738	23378	28558	23380	26811	22072	26375	19545	24424	28752	321.042	320.704	297.454	333.05	266.585	310.924	263.533	269.477	241.655	294.336	326.991	23971.5	27043.5	-0.173962	0.0494867	Arf3	15	98736634	98763214	-	4824	protein_coding	ADP-ribosylation factor 3 [Source:MGI Symbol;Acc:MGI:99432]
ENSMUSG00000039953	29654	25379	23114	31147	24369	24935	22040	28481	18554	23926	28554	345.092	314.982	304.315	375.865	287.517	299.217	272.296	301.106	237.374	298.354	336.024	23852.4	27531.8	-0.206962	0.0307743	Clstn1	4	149586468	149648899	+	4662	protein_coding	calsyntenin 1 [Source:MGI Symbol;Acc:MGI:1929895]
ENSMUSG00000028161	17909	20483	16075	15398	18252	20480	18655	24642	28385	21661	18887	97.3468	118.741	98.8546	86.7918	100.585	114.79	107.652	121.685	169.622	126.165	103.816	21219.4	17669.1	0.264148	0.0468127	Ppp3ca	3	136670124	136937727	+	9981	protein_coding	protein phosphatase 3, catalytic subunit, alpha isoform [Source:MGI Symbol;Acc:MGI:107164]
ENSMUSG00000027447	18771	21336	16814	14400	19562	22518	21825	22757	23593	20128	19647	804.411	975.129	815.187	639.907	849.919	995.051	992.937	885.968	1111.52	924.275	851.408	21073.5	18045.6	0.22378	0.0428482	Cst3	2	148871722	148875692	-	1266	protein_coding	cystatin C [Source:MGI Symbol;Acc:MGI:102519]
ENSMUSG00000058297	21968	18118	17770	23496	19024	17639	15758	21485	12607	16481	22182	215.404	189.467	197.127	238.903	189.121	178.346	164.037	191.387	135.9	173.164	219.946	17441.9	20501.2	-0.233141	0.0417018	Spock2	10	60106219	60135198	+	5533	protein_coding	sparc/osteonectin, cwcv and kazal-like domains proteoglycan 2 [Source:MGI Symbol;Acc:MGI:1891351]
ENSMUSG00000031425	15438	15226	15617	11513	15553	14497	20960	25195	18246	15823	17417	150.884	158.708	172.682	116.682	154.114	146.102	217.481	223.707	196.049	165.711	172.138	17825.3	14651.7	0.282883	0.0330336	Plp1	X	136822671	136839733	+	5551	protein_coding	proteolipid protein (myelin) 1 [Source:MGI Symbol;Acc:MGI:97623]
ENSMUSG00000031144	20169	16779	15646	18890	15227	16166	12573	16997	9090	14872	20376	209.985	186.306	184.29	203.939	160.728	173.552	138.969	160.764	104.042	165.914	214.523	14676.3	18014.2	-0.295628	0.0357834	Syp	X	7638471	7653256	+	5211	protein_coding	synaptophysin [Source:MGI Symbol;Acc:MGI:98467]
ENSMUSG00000029580	13537	15405	12661	12702	14945	17553	14183	19159	16094	15477	14623	274.141	332.715	290.078	266.74	306.846	366.545	304.927	352.482	358.31	335.852	299.46	15679.7	13737.2	0.190832	0.0311593	Actb	5	142903115	142906754	-	2679	protein_coding	actin, beta [Source:MGI Symbol;Acc:MGI:87904]
ENSMUSG00000031342	13346	13204	12279	11366	13899	14836	16039	15886	14945	14208	13035	129.297	136.427	134.584	114.185	136.519	148.21	164.964	139.818	159.175	147.496	127.702	14436.9	12696.1	0.185359	0.0310779	Gpm6b	X	166238911	166388988	+	5600	protein_coding	glycoprotein m6b [Source:MGI Symbol;Acc:MGI:107672]
ENSMUSG00000005034	15537	15384	13984	15929	16192	14814	12870	15437	10641	12735	14809	96.0933	101.474	97.8482	102.159	101.531	94.4763	84.5048	86.7363	72.3521	84.3984	92.6195	13619.6	15367.4	-0.17416	0.0474831	Prkacb	3	146729574	146812990	-	8772	protein_coding	protein kinase, cAMP dependent, catalytic, beta [Source:MGI Symbol;Acc:MGI:97594]
ENSMUSG00000058793	15833	13651	12575	16948	14403	12146	12195	15414	8192	11579	14907	94.1358	86.5595	84.5853	104.49	86.8196	74.4645	76.9751	83.2567	53.5457	73.7687	89.6257	12372.1	14867.5	-0.265048	0.0290207	Cds2	2	132263148	132312050	+	9125	protein_coding	CDP-diacylglycerol synthase (phosphatidate cytidylyltransferase) 2 [Source:MGI Symbol;Acc:MGI:1332236]
ENSMUSG00000018965	18765	16016	15332	14590	17398	18732	16073	19051	21615	19103	18650	274.483	249.85	253.724	221.303	258.012	282.538	249.598	294.733	335.033	296.096	275.865	18660.3	16333.9	0.192098	0.049	Ywhah	5	33018816	33027966	+	3709	protein_coding	tyrosine 3-monooxygenase/tryptophan 5-monooxygenase activation protein, eta polypeptide [Source:MGI Symbol;Acc:MGI:109194]
ENSMUSG00000049775	10793	11560	9967	7979	12119	15382	12457	13193	13709	12853	11531	427.1	487.869	446.218	327.416	486.214	627.66	523.332	474.289	596.397	545.006	461.429	12821.8	10201.9	0.329747	0.00437973	Tmsb4x	X	167207093	167209315	-	1371	protein_coding	thymosin, beta 4, X chromosome [Source:MGI Symbol;Acc:MGI:99510]
ENSMUSG00000070802	14120	13077	11183	15942	13143	11007	9265	13798	8844	11173	13737	184.725	182.456	165.518	216.27	174.324	148.486	128.68	163.991	127.198	156.628	181.733	11288.9	13685.6	-0.277741	0.0132833	Pnmal2	7	16944682	16948828	+	4147	protein_coding	PNMA-like 2 [Source:MGI Symbol;Acc:MGI:3645856]
ENSMUSG00000022415	13007	10512	11768	13483	11032	11828	8679	11317	6889	10005	13398	146.77	126.504	150.23	157.765	126.208	137.625	103.97	116.012	85.4592	120.973	152.88	10207.3	12314.7	-0.270758	0.0375163	Syngr1	15	80091334	80119501	+	4808	protein_coding	synaptogyrin 1 [Source:MGI Symbol;Acc:MGI:1328323]
ENSMUSG00000025579	12133	12840	10087	13663	11120	10342	8241	12370	8559	10373	13388	137.623	155.327	129.444	160.707	127.88	120.963	99.2386	127.469	106.731	126.078	153.564	10381.1	12288.9	-0.243383	0.0290612	Gaa	11	119267887	119285454	+	4783	protein_coding	glucosidase, alpha, acid [Source:MGI Symbol;Acc:MGI:95609]
ENSMUSG00000003363	12933	11235	9823	12284	9986	10784	9675	11639	7614	10624	12310	239.964	222.32	206.199	236.347	187.85	206.325	190.579	196.189	155.311	211.225	230.97	10149.1	11658.2	-0.2	0.0431563	Pld3	7	27532000	27553218	-	2924	protein_coding	phospholipase D family, member 3 [Source:MGI Symbol;Acc:MGI:1333782]
ENSMUSG00000039262	11421	10460	10165	13018	9491	8487	8538	11442	7485	10168	11367	55.019	53.7402	55.4003	65.0305	46.3548	42.1588	43.6658	50.0753	39.6409	52.4873	55.374	9351.63	11373.2	-0.28232	0.00555446	Prrc2b	2	32151082	32234537	+	11262	protein_coding	proline-rich coiled-coil 2B [Source:MGI Symbol;Acc:MGI:1923304]
ENSMUSG00000019302	11770	10250	9670	11940	9852	9892	8993	11392	7031	9683	11588	97.4007	90.4623	90.5331	102.46	82.6577	84.4101	79.0072	85.6442	63.9654	85.8628	96.9717	9550.32	11002.2	-0.204155	0.0390989	Atp6v0a1	11	101009452	101063719	+	6556	protein_coding	ATPase, H+ transporting, lysosomal V0 subunit A1 [Source:MGI Symbol;Acc:MGI:103286]
ENSMUSG00000018707	11270	9368	9620	13294	9010	8154	8918	11090	7288	9263	11666	39.0492	34.6173	37.7102	47.7648	31.6509	29.1329	32.8044	34.9086	27.7613	34.3914	40.8753	9128.54	10979.5	-0.266348	0.0185582	Dync1h1	12	110601452	110666945	+	15658	protein_coding	dynein cytoplasmic 1 heavy chain 1 [Source:MGI Symbol;Acc:MGI:103147]
ENSMUSG00000006930	12579	11633	10370	14020	11950	9135	7623	10210	5821	8288	12137	181.213	178.729	169.012	209.438	174.536	135.699	116.586	133.623	92.1901	127.939	176.81	9078.87	12252.9	-0.432511	0.00309723	Hap1	11	100347327	100356128	-	3766	protein_coding	huntingtin-associated protein 1 [Source:MGI Symbol;Acc:MGI:1261831]
ENSMUSG00000015837	10634	10218	8940	10554	9320	9868	7551	9903	6967	8476	11001	171.909	176.168	163.507	176.923	152.754	164.496	129.594	145.439	123.82	146.826	179.84	8811.77	10181.6	-0.208432	0.0353716	Sqstm1	11	50199366	50210827	-	3356	protein_coding	sequestosome 1 [Source:MGI Symbol;Acc:MGI:107931]
ENSMUSG00000032518	7867	8957	7432	7635	8353	9718	10049	10299	12231	9780	8512	134.64	163.488	143.902	135.5	144.938	171.501	182.585	160.13	230.128	179.355	147.315	9705.35	8067.21	0.266677	0.0242201	Rpsa	9	120127689	120132369	+	3170	protein_coding	ribosomal protein SA [Source:MGI Symbol;Acc:MGI:105381]
ENSMUSG00000049044	8808	8155	7799	8405	8588	8988	11289	11374	9045	9081	9254	71.5682	70.6684	71.6931	70.8182	70.7471	75.3062	97.3812	83.9593	80.7968	79.0654	76.0367	9470.08	8377.86	0.176788	0.0388349	Rapgef4	2	71981240	72257474	+	6677	protein_coding	Rap guanine nucleotide exchange factor (GEF) 4 [Source:MGI Symbol;Acc:MGI:1917723]
ENSMUSG00000024163	10165	9043	8495	10968	9278	8145	7727	10478	7217	8184	10202	37.8818	35.9413	35.8164	42.3852	35.055	31.2996	30.5711	35.4743	29.568	32.6812	38.4467	8544.8	9751.91	-0.190611	0.0314758	Mapk8ip3	17	24892153	24936977	-	14558	protein_coding	mitogen-activated protein kinase 8 interacting protein 3 [Source:MGI Symbol;Acc:MGI:1353598]
ENSMUSG00000032517	7056	6615	6726	5652	8300	6823	10514	14012	15593	8876	8100	55.8928	55.8838	60.2767	46.4262	66.6575	55.7311	88.4183	100.835	135.791	75.3398	64.8833	10134.6	6594.03	0.620059	0.0123873	Mobp	9	120149707	120181484	+	6849	protein_coding	myelin-associated oligodendrocytic basic protein [Source:MGI Symbol;Acc:MGI:108511]
ENSMUSG00000026463	10949	9288	8585	12007	10065	7164	8035	10165	4323	7870	10439	48.4991	43.8773	43.0224	55.1516	45.2008	32.722	37.7852	40.9052	21.0517	37.3546	46.7594	8073.75	10283.6	-0.349009	0.0308425	Atp2b4	1	133699457	133801041	-	12248	protein_coding	ATPase, Ca++ transporting, plasma membrane 4 [Source:MGI Symbol;Acc:MGI:88111]
ENSMUSG00000016346	8945	8352	8359	9907	8403	7789	7070	9617	7482	8076	8762	29.822	29.6965	31.5287	34.2502	28.403	26.7771	25.0238	29.1279	27.4231	28.8511	29.54	7996.38	8984.32	-0.168021	0.0191655	Kcnq2	2	181075579	181135300	-	16273	protein_coding	potassium voltage-gated channel, subfamily Q, member 2 [Source:MGI Symbol;Acc:MGI:1309503]
ENSMUSG00000033768	10810	8639	7774	10966	8145	7499	6838	9266	5484	8362	10311	42.4613	36.1901	34.5468	44.6663	32.4364	30.3736	28.515	33.0653	23.6814	35.1955	40.9562	7798.56	9607.66	-0.300976	0.0180473	Nrxn2	19	6418731	6544169	+	13812	protein_coding	neurexin II [Source:MGI Symbol;Acc:MGI:1096362]
ENSMUSG00000040249	9770	8312	7967	10930	7363	6330	6877	9508	6984	8076	9826	29.9177	27.1455	27.601	34.7071	22.8593	19.9877	22.3568	26.4506	23.5115	26.4997	30.4272	7677.73	9318.78	-0.27946	0.0133801	Lrp1	10	127538161	127621148	-	17717	protein_coding	low density lipoprotein receptor-related protein 1 [Source:MGI Symbol;Acc:MGI:96828]
ENSMUSG00000019986	9336	10516	8923	10264	10125	7866	7052	8431	6850	6686	9441	71.947	86.4293	77.7962	82.0224	79.108	62.5073	57.6954	59.026	58.0343	55.2113	73.5734	7891.01	9870.57	-0.32289	0.00266578	Ahi1	10	20952547	21080429	+	7040	protein_coding	Abelson helper integration site 1 [Source:MGI Symbol;Acc:MGI:87971]
ENSMUSG00000032503	7188	7009	4444	5762	7058	8063	8310	10176	13393	8403	5698	22.3761	23.2697	15.6512	18.6	22.2757	25.882	27.4634	28.7784	45.835	28.0299	17.937	8609.77	6135.88	0.488675	0.048491	Arpp21	9	112065091	112235938	-	17428	protein_coding	cyclic AMP-regulated phosphoprotein, 21 [Source:MGI Symbol;Acc:MGI:107562]
ENSMUSG00000027546	9794	8130	7203	9576	7501	7631	6878	8835	6553	7728	9624	89.8014	79.5009	74.7191	91.0481	69.7293	72.1488	66.9517	73.5939	66.055	75.9276	89.2338	7652.83	8736.11	-0.191022	0.04494	Atp9a	2	168634438	168742409	-	5917	protein_coding	ATPase, class II, type 9A [Source:MGI Symbol;Acc:MGI:1330826]
ENSMUSG00000040035	9858	8019	8132	10719	8679	6471	6539	9871	5420	6009	9267	55.9735	48.5593	52.238	63.112	49.9617	37.887	39.4168	50.9175	33.8326	36.56	53.2088	7261.02	9257.53	-0.350403	0.00763643	Disp2	2	118779719	118811293	+	9555	protein_coding	dispatched RND tramsporter family member 2 [Source:MGI Symbol;Acc:MGI:2388733]
ENSMUSG00000008153	9283	8115	7352	10032	7705	7494	6558	9551	5935	6683	9426	101.375	94.5126	90.833	113.604	85.3078	84.3881	76.0311	94.7554	71.2535	78.2031	104.093	7431.1	8763.27	-0.237856	0.0270016	Clstn3	6	124430759	124464794	-	4968	protein_coding	calsyntenin 3 [Source:MGI Symbol;Acc:MGI:2178323]
ENSMUSG00000013236	8859	7220	7432	9328	7546	7604	7096	8114	6658	7409	8421	32.0632	27.8688	30.4315	35.0086	27.6894	28.3785	27.2655	26.679	26.4917	28.7337	30.8203	7400.1	8280.96	-0.162297	0.0347612	Ptprs	17	56412426	56476483	-	14990	protein_coding	protein tyrosine phosphatase, receptor type, S [Source:MGI Symbol;Acc:MGI:97815]
ENSMUSG00000093674	7093	7787	5190	4224	7260	9242	7265	6740	10084	8775	7459	329.467	385.754	272.737	203.456	341.894	442.662	358.256	284.416	514.941	436.755	350.359	8026.43	6132.47	0.388241	0.0189709	Rpl41	10	128548114	128549305	-	1168	protein_coding	ribosomal protein L41 [Source:MGI Symbol;Acc:MGI:1915195]
ENSMUSG00000060126	6361	7003	5873	4783	6566	8026	7197	8135	9090	7747	6503	145.002	170.251	151.462	113.061	151.748	188.656	174.171	168.468	227.8	189.23	149.904	7490.66	6080.68	0.300842	0.0172985	Tpt1	14	75845093	75848525	+	2380	protein_coding	tumor protein, translationally-controlled 1 [Source:MGI Symbol;Acc:MGI:104890]
ENSMUSG00000028081	6489	7013	6059	5105	6733	7761	7081	7230	8318	7196	7240	360.336	415.329	380.65	293.961	379.063	444.398	417.447	364.738	507.799	428.184	406.555	7252.42	6243.92	0.215985	0.0456228	Rps3a1	3	86137940	86142702	-	977	protein_coding	ribosomal protein S3A1 [Source:MGI Symbol;Acc:MGI:1202063]
ENSMUSG00000054364	6743	6277	5601	6049	6556	7203	6494	8002	6721	7293	6989	155.738	154.615	146.353	144.874	153.516	171.546	159.232	167.901	170.655	180.492	163.233	6900.03	6226.9	0.148032	0.0223286	Rhob	12	8497661	8500009	-	2349	protein_coding	ras homolog family member B [Source:MGI Symbol;Acc:MGI:107949]
ENSMUSG00000024127	7186	7512	7063	8005	7634	6199	6314	8151	4065	5799	7423	101.792	113.485	113.191	117.585	109.636	90.5466	94.9526	104.894	63.3037	88.0214	106.33	6342.76	7527.68	-0.247011	0.0478165	Prepl	17	85063477	85090267	-	3830	protein_coding	prolyl endopeptidase-like [Source:MGI Symbol;Acc:MGI:2441932]
ENSMUSG00000063457	5798	6267	4957	4549	5990	7447	5468	6888	8643	7070	6139	499.301	575.575	482.946	406.222	522.979	661.287	499.907	538.877	818.26	652.399	534.604	6707.39	5452.57	0.298773	0.0266446	Rps15	10	80292453	80294114	+	630	protein_coding	ribosomal protein S15 [Source:MGI Symbol;Acc:MGI:98117]
ENSMUSG00000025290	5284	5776	5054	3592	6082	6970	6477	6507	7523	6081	5085	45.8237	53.4212	49.5859	32.3019	53.4746	62.3283	59.6319	51.265	71.7235	56.5083	44.5933	6293.14	4993.67	0.333672	0.0157944	Rps24	14	24487125	24496959	+	6256	protein_coding	ribosomal protein S24 [Source:MGI Symbol;Acc:MGI:98147]
ENSMUSG00000051790	7062	5839	5365	7471	5619	5648	4353	6688	4637	5683	6693	66.2291	58.4007	56.9228	72.6547	53.4261	54.6186	43.3398	56.981	47.808	57.1095	63.4735	5488.3	6479.84	-0.239599	0.0259132	Nlgn2	11	69823122	69837784	-	5785	protein_coding	neuroligin 2 [Source:MGI Symbol;Acc:MGI:2681835]
ENSMUSG00000070493	5028	6002	4517	4343	6018	6677	5413	6744	5626	6043	5234	120.222	153.054	122.19	107.682	145.887	164.625	137.406	146.494	147.888	154.829	126.554	5848.56	5030.72	0.217336	0.0315114	Chchd2	5	129881156	129887470	-	2269	protein_coding	coiled-coil-helix-coiled-coil-helix domain containing 2 [Source:MGI Symbol;Acc:MGI:1261428]
ENSMUSG00000052949	6202	5615	5491	6823	5354	5135	5201	6515	4409	5480	6254	35.2813	34.066	35.3394	40.2487	30.8791	30.1216	31.4106	33.6697	27.5737	33.4043	35.9767	5356.12	6090.6	-0.185349	0.0292067	Rnf157	11	116336353	116413032	-	9537	protein_coding	ring finger protein 157 [Source:MGI Symbol;Acc:MGI:2442484]
ENSMUSG00000025375	6561	5692	5590	7012	5341	4952	4776	6887	5005	5437	6409	49.7213	46.004	47.9269	55.1033	41.0363	38.697	38.4249	47.4149	41.6984	44.1511	49.1149	5417.81	6269.71	-0.210653	0.0186984	Aatk	11	120007313	120047167	-	7159	protein_coding	apoptosis-associated tyrosine kinase [Source:MGI Symbol;Acc:MGI:1197518]
ENSMUSG00000060938	4664	5438	4358	3800	5418	6204	6487	5791	7884	5671	4816	175.233	217.899	185.242	148.049	206.381	240.355	258.749	197.662	325.647	228.311	182.976	5962.81	4622.36	0.36732	0.010459	Rpl26	11	68901583	68906989	+	1444	protein_coding	ribosomal protein L26 [Source:MGI Symbol;Acc:MGI:106022]
ENSMUSG00000037503	6388	5781	5228	6081	5624	5374	5041	6416	4295	4744	6162	66.4052	64.0912	61.4849	65.5505	59.2729	57.6049	55.6328	60.5918	49.0844	52.8435	64.7753	5253.98	5922.52	-0.172729	0.0343487	Fam168b	1	34813219	34843065	-	5219	protein_coding	family with sequence similarity 168, member B [Source:MGI Symbol;Acc:MGI:2448487]
ENSMUSG00000049354	7034	5521	5233	6717	6094	5247	4983	5729	3739	4511	6474	62.2234	52.0868	52.3718	61.6156	54.6547	47.8616	46.7971	46.0408	36.3622	42.7596	57.9129	5132.95	6169.64	-0.26539	0.0227433	Dcaf7	11	106036872	106059324	+	6133	protein_coding	DDB1 and CUL4 associated factor 7 [Source:MGI Symbol;Acc:MGI:1919083]
ENSMUSG00000066357	7327	6933	5593	9035	6439	4927	4127	6074	2525	4383	7545	95.487	96.3602	82.4628	122.098	85.0765	66.2103	57.0991	71.9126	36.1761	61.2067	99.4324	5001.5	7271.14	-0.539796	0.0225406	Wdr6	9	108572311	108578739	-	4163	protein_coding	WD repeat domain 6 [Source:MGI Symbol;Acc:MGI:1930140]
ENSMUSG00000025153	6241	5741	5346	6914	5309	4155	5053	6633	4302	5138	6529	30.9303	30.3442	29.9746	35.5322	26.6757	21.2337	26.5861	29.8643	23.4392	27.2856	32.721	5177.01	6115.36	-0.240273	0.029048	Fasn	11	120805846	120824547	-	10947	protein_coding	fatty acid synthase [Source:MGI Symbol;Acc:MGI:95485]
ENSMUSG00000005045	6449	5331	5745	7310	5631	4470	4078	6494	3484	4658	6484	36.5103	32.1877	36.7967	42.9145	32.3208	26.0949	24.5102	33.4001	21.6842	28.2574	37.1208	4908.06	6266.62	-0.352458	0.0088145	Chd5	4	152338651	152390194	+	9583	protein_coding	chromodomain helicase DNA binding protein 5 [Source:MGI Symbol;Acc:MGI:3036258]
ENSMUSG00000030376	5888	5648	4858	6617	4577	5349	3838	5877	4168	5039	6071	60.7189	62.1168	56.6773	70.7589	47.8531	56.8792	42.0182	55.0585	47.2527	55.6814	63.3093	4875.79	5801.61	-0.2508	0.0224685	Slc8a2	7	16129826	16161063	+	5261	protein_coding	solute carrier family 8 (sodium/calcium exchanger), member 2 [Source:MGI Symbol;Acc:MGI:107996]
ENSMUSG00000043716	4545	5144	4264	3902	5254	5789	5611	5583	6228	5523	5028	91.7679	110.768	97.4023	81.6974	107.552	120.527	120.275	102.409	138.245	119.493	102.66	5487.94	4518.77	0.280293	0.00710712	Rpl7	1	16101295	16104662	-	2687	protein_coding	ribosomal protein L7 [Source:MGI Symbol;Acc:MGI:98073]
ENSMUSG00000046364	4846	5153	4274	3362	5023	6244	5132	6056	6711	5771	4801	94.7767	107.482	94.5688	68.1836	99.5989	125.923	106.557	107.601	144.294	120.942	94.9512	5586.83	4462.06	0.324298	0.013569	Rpl27a	7	109519147	109522367	+	2774	protein_coding	ribosomal protein L27A [Source:MGI Symbol;Acc:MGI:1347076]
ENSMUSG00000035530	5200	5037	4205	4008	5375	6040	5151	5988	5575	4744	5128	134.469	138.915	123.021	107.476	140.919	161.057	141.412	140.674	158.492	131.454	134.097	5325.29	4658.48	0.192964	0.0327411	Eif1	11	100319885	100322096	+	2098	protein_coding	eukaryotic translation initiation factor 1 [Source:MGI Symbol;Acc:MGI:105125]
ENSMUSG00000075706	4976	4796	4130	4769	4901	5096	5678	5976	6173	5059	5283	156.591	160.963	147.039	155.625	156.367	165.364	189.697	170.848	213.563	170.593	168.12	5359.01	4711.61	0.185632	0.0364468	Gpx4	10	80047166	80056439	+	1724	protein_coding	glutathione peroxidase 4 [Source:MGI Symbol;Acc:MGI:104767]
ENSMUSG00000068740	5738	4874	5053	6930	4803	4259	3876	5865	3444	4944	6010	27.0394	24.4951	26.939	33.8636	22.9468	20.6951	19.3908	25.1082	17.8419	24.9646	28.6392	4626.69	5698.67	-0.300595	0.0189941	Celsr2	3	108390851	108415552	-	11513	protein_coding	cadherin, EGF LAG seven-pass G-type receptor 2 [Source:MGI Symbol;Acc:MGI:1858235]
ENSMUSG00000017404	4606	4779	4130	3708	4697	5750	4889	5706	6095	5514	4591	244.51	270.563	248.038	204.116	252.794	314.75	275.531	275.181	355.705	313.653	246.452	5234.32	4356.01	0.264954	0.0176431	Rpl19	11	98026710	98030492	+	1022	protein_coding	ribosomal protein L19 [Source:MGI Symbol;Acc:MGI:98020]
ENSMUSG00000021750	4287	4476	3962	4060	4301	4814	6137	5987	5593	4960	4897	60.099	66.9209	62.8381	59.0206	61.1303	69.5896	91.3369	76.2492	86.1988	74.5083	69.4216	5149.15	4244.15	0.278831	0.0078296	Fam107a	14	8296274	8318023	-	3870	protein_coding	family with sequence similarity 107, member A [Source:MGI Symbol;Acc:MGI:3041256]
ENSMUSG00000000538	5892	4998	4704	6109	5085	4521	4487	6011	3782	4696	5586	36.4741	32.9972	32.9446	39.2154	31.9144	28.859	29.4887	33.805	25.7387	31.1501	34.9682	4765.09	5469.39	-0.19883	0.0340641	Tom1l2	11	60226714	60352905	-	8764	protein_coding	target of myb1-like 2 (chicken) [Source:MGI Symbol;Acc:MGI:2443306]
ENSMUSG00000033585	5173	6005	5203	6032	5187	5291	3997	5181	3080	4278	6499	75.9749	94.0587	86.4524	91.8656	77.2355	80.1291	62.3216	69.1279	49.7303	67.3253	96.5217	4672.95	5670.04	-0.278956	0.0459167	Ndn	7	62346569	62350262	+	3694	protein_coding	necdin [Source:MGI Symbol;Acc:MGI:97290]
ENSMUSG00000042078	5710	5076	4759	5702	4726	5370	3728	4897	3925	4685	5667	67.995	64.4645	64.1139	70.4096	57.0569	65.9386	47.1296	52.9765	51.3834	59.7806	68.2409	4617.53	5359.83	-0.215076	0.0361626	Svop	5	114026910	114091570	-	4556	protein_coding	SV2 related protein [Source:MGI Symbol;Acc:MGI:1915916]
ENSMUSG00000062078	4425	4070	4116	3891	5029	4637	6350	6052	4409	4746	4624	16.8565	16.5351	17.7388	15.3702	19.4226	18.2144	25.6805	20.9442	18.4644	19.3727	17.8124	5017.19	4173.48	0.26567	0.0090082	Qk	17	10202601	10319854	-	14242	protein_coding	quaking [Source:MGI Symbol;Acc:MGI:97837]
ENSMUSG00000031320	4258	4776	3892	3514	5138	5512	5380	5259	5911	4781	4611	141.637	169.431	146.467	121.209	173.276	189.062	189.989	158.923	216.159	170.411	155.102	5145.22	4159.55	0.306766	0.00491514	Rps4x	X	102184941	102189394	-	1631	protein_coding	ribosomal protein S4, X-linked [Source:MGI Symbol;Acc:MGI:98158]
ENSMUSG00000028495	4336	4822	3973	3820	4617	5345	5019	5701	5684	4880	4857	148.324	175.917	153.757	135.503	160.123	188.536	182.27	177.168	213.756	178.875	168.012	5066.58	4287.63	0.24081	0.0107454	Rps6	4	86854660	86857412	-	1586	protein_coding	ribosomal protein S6 [Source:MGI Symbol;Acc:MGI:98159]
ENSMUSG00000058153	5807	5117	4471	6425	5428	4565	4211	4953	2579	4489	5441	51.9024	48.7764	45.2101	59.5488	49.1868	42.0728	39.9574	40.2176	25.3414	42.9927	49.1774	4416.4	5494.61	-0.315126	0.029119	Sez6l	5	112419151	112577185	-	6070	protein_coding	seizure related 6 homolog like [Source:MGI Symbol;Acc:MGI:1935121]
ENSMUSG00000022594	5126	4988	5607	5196	4507	4893	3636	5666	4221	3982	5145	59.6528	61.9066	73.8207	62.7026	53.1757	58.7154	44.9214	59.902	54.0021	49.655	60.5464	4471.57	5301.8	-0.24553	0.0122125	Lynx1	15	74747852	74753046	-	4662	protein_coding	Ly6/neurotoxin 1 [Source:MGI Symbol;Acc:MGI:1345180]
ENSMUSG00000041141	5309	5394	4618	5866	5149	4840	3831	4855	3217	4190	5289	70.4229	76.3081	69.3028	80.6877	69.2464	66.202	53.9498	58.5063	46.9132	59.5559	70.9456	4380.19	5347.42	-0.287803	0.00908744	Pnmal1	7	16959679	16964607	+	4090	protein_coding	PNMA-like 1 [Source:MGI Symbol;Acc:MGI:1918941]
ENSMUSG00000025743	5767	4606	3892	5728	4307	3773	3863	5302	3213	4054	5616	52.242	44.4992	39.8876	53.8068	39.5565	35.2437	37.1511	43.6337	31.9981	39.3517	51.4456	4198.21	5025.5	-0.259487	0.0367952	Sdc3	4	130792537	130826319	+	5989	protein_coding	syndecan 3 [Source:MGI Symbol;Acc:MGI:1349163]
ENSMUSG00000041720	4682	4594	4618	4942	4363	4168	4267	4820	3210	4150	4928	22.5709	23.6193	25.1864	24.705	21.3244	20.7191	21.8382	21.1095	17.0124	21.4376	24.0237	4178.77	4764.64	-0.18917	0.03241	Pi4ka	16	17280351	17406314	-	11254	protein_coding	phosphatidylinositol 4-kinase alpha [Source:MGI Symbol;Acc:MGI:2448506]
ENSMUSG00000029436	4947	4581	4428	5048	3927	4748	3167	4138	3409	4426	5108	40.5484	40.0452	41.0615	42.9057	32.6337	40.1298	27.5586	30.8131	30.7186	38.8735	42.3383	4051.11	4799.57	-0.244595	0.0336063	Mmp17	5	129584169	129611099	+	6619	protein_coding	matrix metallopeptidase 17 [Source:MGI Symbol;Acc:MGI:1346076]
ENSMUSG00000068696	1319	4399	1689	1385	2494	3836	2628	8554	12565	5853	1445	20.4223	72.6395	29.5859	22.2369	39.1499	61.244	43.1979	120.321	213.878	97.1066	22.6245	5272.54	2237.02	1.23692	0.0453845	Gpr88	3	116249654	116253503	-	3504	protein_coding	G-protein coupled receptor 88 [Source:MGI Symbol;Acc:MGI:1927653]
ENSMUSG00000008682	3781	4394	3628	3088	4074	4870	4684	4782	5207	4695	4047	99.9176	123.838	108.467	84.6207	109.152	132.706	131.41	114.804	151.275	132.948	108.148	4551.19	3771.12	0.271228	0.0203071	Rpl10	X	74270812	74273135	+	2053	protein_coding	ribosomal protein L10 [Source:MGI Symbol;Acc:MGI:105943]
ENSMUSG00000035596	5018	4492	4296	5178	4662	4291	3514	4688	3138	3994	4886	32.6468	31.168	31.6206	34.933	30.7508	28.7868	24.2711	27.7083	22.4443	27.8438	32.1451	4072.55	4790.35	-0.234138	0.0183302	Mboat7	7	3677789	3693523	-	8339	protein_coding	membrane bound O-acyltransferase domain containing 7 [Source:MGI Symbol;Acc:MGI:1924832]
ENSMUSG00000021719	3641	3790	3307	3516	3854	4026	4238	6139	5172	4036	3669	27.9123	30.9865	28.6817	27.9504	29.9544	31.8254	34.4916	42.7548	43.589	33.154	28.4429	4351.86	3602.78	0.272557	0.0220988	Rgs7bp	13	104945904	105054930	-	7077	protein_coding	regulator of G-protein signalling 7 binding protein [Source:MGI Symbol;Acc:MGI:106334]
ENSMUSG00000003316	4494	4387	3906	4989	4281	3395	3263	5025	2929	3985	4466	34.3883	35.8018	33.8147	39.5873	33.2121	26.7881	26.5077	34.9323	24.64	32.675	34.5579	3808.48	4485.89	-0.236078	0.0322217	Glg1	8	111154421	111259216	-	7090	protein_coding	golgi apparatus protein 1 [Source:MGI Symbol;Acc:MGI:104967]
ENSMUSG00000049517	3987	4476	3248	2455	4006	4906	3507	4328	5624	4985	4450	170.589	204.246	157.223	108.923	173.776	216.45	159.301	168.231	264.541	228.549	192.538	4480.72	3581.74	0.323021	0.0423878	Rps23	13	90922958	90924950	+	1268	protein_coding	ribosomal protein S23 [Source:MGI Symbol;Acc:MGI:1913725]
ENSMUSG00000043940	4395	3697	3942	5130	4124	3470	3486	4465	2764	3766	4212	15.5377	13.9392	15.7667	18.8066	14.7816	12.6498	13.0838	14.3405	10.7426	14.2666	15.058	3668.06	4330.95	-0.239602	0.0249498	Wdfy3	5	101832956	102069921	-	15346	protein_coding	WD repeat and FYVE domain containing 3 [Source:MGI Symbol;Acc:MGI:1096875]
ENSMUSG00000009927	3645	4153	3317	2501	4143	5146	4623	4447	5077	4122	3868	73.4866	89.2958	75.6574	52.2864	84.6836	106.981	98.949	81.4498	112.528	89.0489	78.8584	4420.91	3447.63	0.358716	0.00816811	Rps25	9	44407139	44410427	+	2691	protein_coding	ribosomal protein S25 [Source:MGI Symbol;Acc:MGI:1922867]
ENSMUSG00000039686	4196	4117	4006	4818	4149	3921	3695	4489	3229	4032	4306	23.2672	24.3471	25.1313	27.7038	23.3252	22.4197	21.752	22.6136	19.6842	23.9573	24.1453	3890.02	4330.47	-0.154663	0.0490331	Zer1	2	30097283	30124585	-	9784	protein_coding	zyg-11 related, cell cycle regulator [Source:MGI Symbol;Acc:MGI:2442511]
ENSMUSG00000045039	4913	4094	3873	5427	3540	3291	3185	4448	3741	3694	4594	26.2374	23.3174	23.4	30.0537	19.1668	18.1228	18.0576	21.58	21.9636	21.1388	24.8093	3705.15	4610.97	-0.315581	0.00293723	Megf8	7	25317164	25365917	+	10159	protein_coding	multiple EGF-like-domains 8 [Source:MGI Symbol;Acc:MGI:2446294]
ENSMUSG00000067274	3685	3979	3214	3365	3763	4385	4235	4617	4427	4209	4000	120.508	138.775	118.91	114.111	124.763	147.867	147.031	137.167	159.159	147.491	132.278	4159.49	3598.93	0.208758	0.0150019	Rplp0	5	115559467	115563727	+	1659	protein_coding	ribosomal protein, large, P0 [Source:MGI Symbol;Acc:MGI:1927636]
ENSMUSG00000064373	3649	3383	3268	3415	3801	3555	4874	4785	3986	3653	4063	69.6585	68.8749	70.5794	67.6013	73.5651	69.9785	98.7786	82.9841	83.6528	74.7239	78.4329	4022.41	3465.37	0.215045	0.020492	Selenop	15	3268547	3280508	+	2842	protein_coding	selenoprotein P [Source:MGI Symbol;Acc:MGI:894288]
ENSMUSG00000026335	4949	4470	3427	4742	4310	3537	3559	4276	3036	3348	4502	22.5781	21.7488	17.688	22.4334	19.9352	16.6391	17.2375	17.7223	15.227	16.3668	20.7695	3709.98	4425.15	-0.254338	0.013088	Pam	1	97795114	98095646	-	11892	protein_coding	peptidylglycine alpha-amidating monooxygenase [Source:MGI Symbol;Acc:MGI:97475]
ENSMUSG00000038664	4164	3429	3864	4312	3825	3196	3705	4028	3034	3542	3941	8.22567	7.22415	8.63561	8.8329	7.66065	6.51017	7.77008	7.22874	6.58899	7.49754	7.87259	3535.78	3983.69	-0.172035	0.0427601	Herc1	9	66350450	66508775	+	27464	protein_coding	HECT and RLD domain containing E3 ubiquitin protein ligase family member 1 [Source:MGI Symbol;Acc:MGI:2384589]
ENSMUSG00000025362	3014	3681	2966	2114	4020	4806	4527	4040	5541	4152	3224	105.906	137.944	117.908	77.0275	143.211	174.135	168.875	128.965	214.046	156.331	114.557	4276.65	2985.53	0.518474	0.00143157	Rps26	10	128624534	128626747	-	1544	protein_coding	ribosomal protein S26 [Source:MGI Symbol;Acc:MGI:1351628]
ENSMUSG00000066705	4722	4258	4010	4543	3996	4106	3023	3601	2167	3308	5006	62.3772	59.9879	59.9293	62.2309	53.5178	55.9298	42.395	43.2151	31.4703	46.8247	66.8716	3518.34	4425.25	-0.33082	0.0266481	Fxyd6	9	45370185	45396159	+	4107	protein_coding	FXYD domain-containing ion transport regulator 6 [Source:MGI Symbol;Acc:MGI:1890226]
ENSMUSG00000041986	2722	3876	2548	2777	3763	3697	3490	5427	5484	3579	2852	33.3056	50.5791	35.2715	35.2345	46.6806	46.6448	45.3347	60.3255	73.7682	46.9245	35.2882	3963.15	3016.47	0.393794	0.0177986	Elmod1	9	53911457	53975301	-	4434	protein_coding	ELMO/CED-12 domain containing 1 [Source:MGI Symbol;Acc:MGI:3583900]
ENSMUSG00000038900	3378	3672	3125	2691	3557	4349	3909	4162	4408	3950	3767	50.9358	59.0506	53.31	42.0766	54.3777	67.6203	62.5757	57.0135	73.0714	63.8219	57.4394	3949.14	3256.23	0.278306	0.00880092	Rpl12	2	32961559	32965345	+	3598	protein_coding	ribosomal protein L12 [Source:MGI Symbol;Acc:MGI:98002]
ENSMUSG00000034245	4667	4090	3742	4678	3932	3869	3031	4269	2903	3042	4332	65.7831	61.4835	59.6727	68.3755	56.1906	56.2341	45.3565	54.6657	44.9849	45.9458	61.747	3538.67	4330.18	-0.291144	0.0042632	Hdac11	6	91156665	91174692	+	3849	protein_coding	histone deacetylase 11 [Source:MGI Symbol;Acc:MGI:2385252]
ENSMUSG00000020850	3918	4104	3475	4595	3715	3140	3286	4378	2690	3461	4165	28.49	31.8268	28.5876	34.6479	27.388	23.5441	25.3672	28.9211	21.5042	26.9674	30.6262	3462.88	4061.75	-0.230031	0.0256623	Prpf8	11	75486816	75509449	+	7461	protein_coding	pre-mRNA processing factor 8 [Source:MGI Symbol;Acc:MGI:2179381]
ENSMUSG00000032181	3330	3473	3036	2685	3527	3822	4005	4411	3697	4184	3551	65.9835	73.3929	68.0594	55.1695	70.8549	78.092	84.2501	79.4036	80.5347	88.8367	71.1529	3813.38	3168.45	0.267311	0.00448697	Scg3	9	75643189	75684056	-	2738	protein_coding	secretogranin III [Source:MGI Symbol;Acc:MGI:103032]
ENSMUSG00000037266	3236	2664	3721	2670	3963	3908	4358	3787	4183	3358	3382	52.4225	46.0259	68.1969	44.8523	65.0889	65.2813	74.9503	55.7336	74.4972	58.2908	55.4031	3788.05	3121.33	0.279353	0.0272937	Rsrp1	4	134923592	134927671	+	3349	protein_coding	arginine/serine rich protein 1 [Source:MGI Symbol;Acc:MGI:106498]
ENSMUSG00000020277	3974	3864	3772	4008	3194	4077	2504	3305	2401	3407	4076	32.2999	33.4941	34.6849	33.7804	26.3197	34.1695	21.6065	24.4038	21.454	29.6726	33.501	3212.37	3948.96	-0.297791	0.0213704	Pfkl	10	77986947	78010083	-	6675	protein_coding	phosphofructokinase, liver, B-type [Source:MGI Symbol;Acc:MGI:97547]
ENSMUSG00000047714	2798	3353	2369	2305	3190	3637	3268	4278	5577	3245	2815	34.1892	43.6952	32.7493	29.2063	39.519	45.8257	42.3936	47.4892	74.9178	42.488	34.7833	3660.33	2736	0.41985	0.01286	Ppp1r2	16	31251537	31275277	-	4440	protein_coding	protein phosphatase 1, regulatory inhibitor subunit 2 [Source:MGI Symbol;Acc:MGI:1914099]
ENSMUSG00000014313	3267	3601	2700	2101	3583	3672	3920	3982	3912	3530	3295	49.6902	58.4121	46.4601	33.1369	55.2512	57.5902	63.2972	55.0218	65.4128	57.5315	50.6789	3635.48	2950.48	0.301169	0.0167245	Cox6c	15	35925886	35938246	-	3567	protein_coding	cytochrome c oxidase subunit 6C [Source:MGI Symbol;Acc:MGI:104614]
ENSMUSG00000072966	4029	3939	3577	4095	4546	3079	3056	3743	2582	2791	3881	48.1466	50.2011	48.3596	50.7442	55.0771	37.9405	38.7703	40.635	33.9209	35.7386	46.8989	3303.56	3950.02	-0.257752	0.0306007	Gprasp2	X	135839034	135844730	+	4540	protein_coding	G protein-coupled receptor associated sorting protein 2 [Source:MGI Symbol;Acc:MGI:2442071]
ENSMUSG00000027351	3104	2916	2631	2953	3416	3281	3661	3984	3379	3395	2937	24.8233	24.8705	23.8043	24.4887	27.6968	27.0564	31.0824	28.9448	29.7077	29.093	23.7516	3370.8	2929.16	0.202499	0.0106665	Spred1	2	117121374	117182279	+	6784	protein_coding	sprouty protein with EVH-1 domain 1, related sequence [Source:MGI Symbol;Acc:MGI:2150016]
ENSMUSG00000039740	3602	3412	3685	3758	3443	3360	2998	3938	2336	2830	3576	56.6434	57.2233	65.5599	61.281	54.8928	54.484	50.0511	56.2592	40.3851	47.6872	56.8661	3132.77	3659.28	-0.223876	0.0240894	Alg2	4	47465067	47474333	-	3450	protein_coding	asparagine-linked glycosylation 2 (alpha-1,3-mannosyltransferase) [Source:MGI Symbol;Acc:MGI:1914731]
ENSMUSG00000054013	4205	3657	3171	3766	3510	3294	2657	3662	2878	2687	4093	91.2902	84.6723	77.8843	84.7818	77.2572	73.7406	61.2388	72.2252	68.6897	62.508	89.8568	3180.92	3728.92	-0.229296	0.0277098	Tmem179	12	112500189	112516747	-	2499	protein_coding	transmembrane protein 179 [Source:MGI Symbol;Acc:MGI:2144891]
ENSMUSG00000041841	3129	3571	2466	1728	3246	4023	3343	3264	4715	3684	3629	100.806	122.696	89.8816	57.7285	106.024	133.646	114.339	95.5311	166.996	127.178	118.228	3654.68	2754.13	0.408078	0.0163536	Rpl37	15	5116645	5119140	+	1684	protein_coding	ribosomal protein L37 [Source:MGI Symbol;Acc:MGI:1914531]
ENSMUSG00000034390	3699	3618	3187	4616	3353	2928	2901	3981	1702	3349	3951	30.8979	32.2309	30.1178	39.983	28.3957	25.2198	25.7259	30.2099	15.6296	29.9758	33.3736	3083.49	3812.73	-0.306186	0.0496406	Cmip	8	117257064	117459430	+	6495	protein_coding	c-Maf inducing protein [Source:MGI Symbol;Acc:MGI:1921690]
ENSMUSG00000001227	3975	3446	3109	4395	2942	3265	2458	3512	2765	3239	3999	54.3488	50.2489	48.0916	62.3126	40.782	46.0321	35.6789	43.6234	41.5614	47.4541	55.2911	3101.64	3759.09	-0.277387	0.014606	Sema6b	17	56123085	56140343	-	3968	protein_coding	sema domain, transmembrane domain (TM), and cytoplasmic domain, (semaphorin) 6B [Source:MGI Symbol;Acc:MGI:1202889]
ENSMUSG00000021701	2845	2871	2768	2727	2972	4040	2973	3477	3097	3815	3182	34.3687	36.989	37.8306	34.161	36.4002	50.3254	38.1288	38.1591	41.1306	49.3839	38.8716	3306.51	2836.82	0.221022	0.0329665	Plk2	13	110395046	110400844	+	4491	protein_coding	polo like kinase 2 [Source:MGI Symbol;Acc:MGI:1099790]
ENSMUSG00000038406	3966	3380	3100	4121	3117	3027	2842	3694	2559	3283	4118	36.2846	32.9796	32.0868	39.0964	28.9121	28.5566	27.6039	30.7029	25.7385	32.1848	38.0984	3162.59	3669.82	-0.214605	0.0435613	Scaf1	7	45002948	45016363	-	5930	protein_coding	SR-related CTD-associated factor 1 [Source:MGI Symbol;Acc:MGI:2141980]
ENSMUSG00000027375	3166	2722	2743	2361	3146	2802	3594	4881	4012	2944	3357	61.8305	56.6942	60.6057	47.8137	62.2909	56.4267	74.5156	86.5991	86.1382	61.6084	66.2971	3454.67	2778.24	0.314438	0.0134669	Mal	2	127633226	127656695	-	2778	protein_coding	myelin and lymphocyte protein, T cell differentiation protein [Source:MGI Symbol;Acc:MGI:892970]
ENSMUSG00000021124	3184	3215	2747	2166	2992	3491	2966	3763	3852	3580	3604	107.16	115.398	104.596	75.593	102.093	121.153	105.976	115.055	142.524	129.108	122.658	3403.75	2861.02	0.250569	0.036346	Vti1b	12	79156017	79172667	-	1612	protein_coding	vesicle transport through interaction with t-SNAREs 1B [Source:MGI Symbol;Acc:MGI:1855688]
ENSMUSG00000026701	3019	3128	2557	2758	3130	3328	3654	3948	3945	2856	3257	34.0945	37.6744	32.6699	32.2983	35.8376	38.7552	43.8093	40.5052	48.9791	34.5612	37.1955	3382.49	2894.56	0.224664	0.025997	Prdx6	1	161240112	161251219	-	4804	protein_coding	peroxiredoxin 6 [Source:MGI Symbol;Acc:MGI:894320]
ENSMUSG00000020668	3615	3320	3054	3905	3037	3122	2613	3834	1928	3081	3532	26.4819	25.938	25.3108	29.6637	22.5558	23.583	20.3216	25.5156	15.5271	24.1848	26.1645	2943.8	3504.61	-0.251461	0.0410816	Kif3c	12	3365132	3406494	+	7406	protein_coding	kinesin family member 3C [Source:MGI Symbol;Acc:MGI:107979]
ENSMUSG00000068373	3597	3190	3174	3973	3213	2630	2509	3502	1965	3071	3382	11.7284	11.0929	11.7085	13.4332	10.6214	8.84255	8.6851	10.3735	7.04373	10.7297	11.1512	2826.01	3516.47	-0.315258	0.00814126	D430041D05Rik	2	104143073	104411013	-	16639	protein_coding	RIKEN cDNA D430041D05 gene [Source:MGI Symbol;Acc:MGI:2181743]
ENSMUSG00000062933	3627	1609	809	1211	1515	5324	3302	4612	2084	5926	2742	401.584	189.995	101.338	139.039	170.065	607.843	388.134	463.906	253.67	703.072	307.006	3570.52	1796.74	0.990699	0.0393302	Gm10123	9	96895658	96896147	+	490	processed_pseudogene	predicted pseudogene 10123 [Source:MGI Symbol;Acc:MGI:3704342]
ENSMUSG00000033009	3676	3367	3342	3972	3414	2892	2800	3364	2107	2598	3623	34.1147	33.3248	35.0887	38.2242	32.122	27.6751	27.5867	28.3618	21.4968	25.8354	34.0005	2901.02	3625.7	-0.32158	0.00364337	Ogfod1	8	94037198	94067921	+	5846	protein_coding	2-oxoglutarate and iron-dependent oxygenase domain containing 1 [Source:MGI Symbol;Acc:MGI:2442978]
ENSMUSG00000056296	2926	2842	2400	2440	3255	3399	3486	4414	2751	3127	2604	16.8179	17.4213	15.6065	14.5429	18.9681	20.1453	21.2717	23.0485	17.3833	19.2591	15.1353	3213.6	2678.17	0.263021	0.0149941	Synpr	14	13284780	13616340	+	9439	protein_coding	synaptoporin [Source:MGI Symbol;Acc:MGI:1919253]
ENSMUSG00000020802	3664	3153	2945	3885	3234	2900	2692	3527	2513	2866	3737	37.5914	34.4997	34.1833	41.3321	33.6393	30.68	29.3214	32.8739	28.3445	31.5079	38.771	2997.8	3439.32	-0.198194	0.0391959	Ube2o	11	116537740	116581447	-	5288	protein_coding	ubiquitin-conjugating enzyme E2O [Source:MGI Symbol;Acc:MGI:2444266]
ENSMUSG00000026238	3021	3143	2518	2508	3158	3188	2900	3968	2894	3479	3200	112.106	124.388	105.713	96.5092	118.813	121.989	114.249	133.771	118.064	138.338	120.082	3185.57	2826.4	0.172644	0.0488016	Ptma	1	86526726	86530712	+	1462	protein_coding	prothymosin alpha [Source:MGI Symbol;Acc:MGI:97803]
ENSMUSG00000000532	3483	3107	2700	3610	3153	2946	2545	3359	2557	2773	3172	42.7713	40.691	37.5109	45.9695	39.2551	37.3041	33.179	37.4732	34.5201	36.4887	39.3897	2865.81	3249.9	-0.181499	0.0225784	Acvr1b	15	101174067	101213684	+	4418	protein_coding	activin A receptor, type 1B [Source:MGI Symbol;Acc:MGI:1338944]
ENSMUSG00000027562	2617	2724	2687	2529	2795	3031	3370	4094	3589	3231	2747	58.6211	65.0753	68.0947	58.7439	63.4754	70.0101	80.1414	83.3126	88.3825	77.5527	62.2243	3202.34	2673.85	0.260282	0.0151174	Car2	3	14886273	14900770	+	2422	protein_coding	carbonic anhydrase 2 [Source:MGI Symbol;Acc:MGI:88269]
ENSMUSG00000042216	3280	3032	2962	3984	3221	2782	2775	3285	2093	2896	3313	23.8347	23.4976	24.351	30.0206	23.7302	20.8458	21.408	21.6862	16.7205	22.5499	24.3449	2844.12	3345.71	-0.234271	0.0291958	Sgsm1	5	113243220	113310786	-	7466	protein_coding	small G protein signaling modulator 1 [Source:MGI Symbol;Acc:MGI:107320]
ENSMUSG00000032249	2909	2899	2522	2387	3020	3352	3083	3592	2832	3397	3008	49.8491	52.981	48.8938	42.416	52.4679	59.2301	56.0872	55.9194	53.3519	62.3762	52.1245	3121.48	2708.52	0.204733	0.0135465	Anp32a	9	62341293	62378812	+	3166	protein_coding	acidic (leucine-rich) nuclear phosphoprotein 32 family, member A [Source:MGI Symbol;Acc:MGI:108447]
ENSMUSG00000028234	2692	2949	2397	1914	2958	3303	2946	3264	4040	3268	2772	35.7964	41.8213	36.0602	26.3919	39.8782	45.2895	41.5886	39.43	59.0593	46.5646	37.2742	3175.26	2518.4	0.334302	0.0138367	Rps20	4	3831334	3835665	-	4080	protein_coding	ribosomal protein S20 [Source:MGI Symbol;Acc:MGI:1914677]
ENSMUSG00000039001	2931	3160	2263	1328	3460	4108	3396	3166	4226	3104	3109	196.316	225.728	171.482	92.2362	234.957	283.723	241.481	192.647	311.18	222.777	210.577	3461.53	2448	0.499759	0.0061201	Rps21	2	180257377	180258445	+	810	protein_coding	ribosomal protein S21 [Source:MGI Symbol;Acc:MGI:1913731]
ENSMUSG00000027951	3500	3152	2878	3639	3132	2445	2424	3551	2166	2705	3238	23.3907	22.4657	21.7601	25.2186	21.2212	16.8492	17.1983	21.5595	15.9139	19.371	21.8828	2739.17	3320.78	-0.277653	0.00765475	Adar	3	89715022	89753446	+	8118	protein_coding	adenosine deaminase, RNA-specific [Source:MGI Symbol;Acc:MGI:1889575]
ENSMUSG00000016319	2707	3029	2625	2417	3009	3317	2836	3922	3029	2952	3127	89.2242	106.476	97.8857	82.6105	100.552	112.737	99.2379	117.44	109.758	104.261	104.225	3101.04	2728.63	0.184797	0.0309196	Slc25a5	X	36795651	36798807	+	1646	protein_coding	solute carrier family 25 (mitochondrial carrier, adenine nucleotide translocator), member 5 [Source:MGI Symbol;Acc:MGI:1353496]
ENSMUSG00000031760	3142	3025	2119	2225	2463	2953	3035	3632	3371	3374	3910	159.909	164.192	122.009	117.425	127.088	154.973	163.984	167.929	188.612	184.002	201.231	3188.35	2647.23	0.268208	0.0390798	Mt3	8	94152607	94154146	+	1066	protein_coding	metallothionein 3 [Source:MGI Symbol;Acc:MGI:97173]
ENSMUSG00000045482	3239	2625	2833	3506	2748	2388	2645	3177	2717	2906	2869	8.42446	7.28146	8.33629	9.45599	7.24638	6.40457	7.30354	7.5069	7.76897	8.09909	7.54592	2724.72	3078.87	-0.176387	0.0453563	Trrap	5	144767732	144859778	+	20859	protein_coding	transformation/transcription domain-associated protein [Source:MGI Symbol;Acc:MGI:2153272]
ENSMUSG00000037072	2615	2778	2411	1966	2959	3182	3309	3223	3047	2901	2718	24.3808	27.6227	25.4313	19.0074	27.9701	30.5915	32.7529	27.2991	31.2314	28.9823	25.6257	2995.52	2473.05	0.276524	0.00825495	Selenof	3	144570304	144597680	+	5819	protein_coding	selenoprotein F [Source:MGI Symbol;Acc:MGI:1927947]
ENSMUSG00000042873	3429	2930	2670	3293	2857	2632	2393	3442	2340	2630	3337	32.0031	29.1642	28.1923	31.8698	27.0338	25.33	23.7107	29.1842	24.0095	26.302	31.4942	2738.17	3105.23	-0.181418	0.0487761	Lhfpl4	6	113168090	113195384	-	5813	protein_coding	lipoma HMGIC fusion partner-like protein 4 [Source:MGI Symbol;Acc:MGI:3057108]
ENSMUSG00000031765	2548	2883	2368	1802	2913	3402	4062	4049	3347	2953	2561	110.945	133.878	116.65	81.3627	128.594	152.744	187.769	160.165	160.216	137.778	112.763	3262.77	2431.54	0.424277	0.00281558	Mt1	8	94179082	94180327	+	1246	protein_coding	metallothionein 1 [Source:MGI Symbol;Acc:MGI:97171]
ENSMUSG00000007617	2244	2410	2238	2350	2535	2970	2913	3545	2416	3226	2255	10.1657	11.6436	11.4701	11.0394	11.643	13.8737	14.0097	14.5895	12.0324	15.6598	10.3302	2778.53	2338.75	0.248677	0.0242524	Homer1	13	93299635	93405129	+	11976	protein_coding	homer scaffolding protein 1 [Source:MGI Symbol;Acc:MGI:1347345]
ENSMUSG00000047507	4197	4410	3339	5111	3881	2150	2106	3306	1943	1579	4128	44.5423	49.915	40.0909	56.2475	41.7591	23.5286	23.7284	31.8749	22.6699	17.9567	44.3021	2649.36	4297.5	-0.69781	0.00896469	Baiap3	17	25242659	25256364	-	5112	protein_coding	BAI1-associated protein 3 [Source:MGI Symbol;Acc:MGI:2685783]
ENSMUSG00000058135	2508	2668	2319	2405	2717	2800	3515	3782	2826	3009	2997	92.3739	104.801	96.6313	91.8546	101.458	106.342	137.443	126.548	114.429	118.755	111.624	3028.72	2503.22	0.274999	0.0027745	Gstm1	3	108012255	108017973	-	1473	protein_coding	glutathione S-transferase, mu 1 [Source:MGI Symbol;Acc:MGI:95860]
ENSMUSG00000025139	3182	2999	2757	3164	3063	2727	2479	3067	2075	2573	3167	34.124	34.3	33.4497	35.1852	33.3028	30.1557	28.2236	29.8804	24.4636	29.5671	34.3446	2674.32	3055.32	-0.192038	0.0350199	Tollip	7	141874813	141918507	-	5059	protein_coding	toll interacting protein [Source:MGI Symbol;Acc:MGI:1891808]
ENSMUSG00000022054	2463	2602	1907	1991	2390	2920	2526	4592	2959	3339	2523	23.1106	26.0383	20.2438	19.3723	22.7362	28.2523	25.1627	39.1436	30.5235	33.5716	23.9395	2960.52	2261.64	0.388535	0.00615405	Nefm	14	68082590	68124846	-	5782	protein_coding	neurofilament, medium polypeptide [Source:MGI Symbol;Acc:MGI:97314]
ENSMUSG00000027525	2834	2458	2154	2408	2502	2796	2755	3346	2962	3169	2861	23.9977	22.1978	20.6353	21.1441	21.4798	24.4136	24.7667	25.74	27.5739	28.7542	24.4984	2859.2	2483.78	0.202861	0.0222348	Phactr3	2	178118975	178338492	+	6407	protein_coding	phosphatase and actin regulator 3 [Source:MGI Symbol;Acc:MGI:1921439]
ENSMUSG00000040811	3437	3185	2795	3418	2638	2334	2575	3435	2491	2509	3298	52.8387	52.2205	48.6127	54.489	41.117	36.9997	42.0268	47.9747	42.1007	41.3317	51.2713	2690.94	3236.93	-0.266443	0.00392975	Eml2	7	19176421	19206482	+	3529	protein_coding	echinoderm microtubule associated protein like 2 [Source:MGI Symbol;Acc:MGI:1919455]
ENSMUSG00000086040	2149	2412	1935	2217	2414	2969	2409	3422	3684	3156	2139	16.3888	19.6176	16.695	17.5324	18.6647	23.3478	19.504	23.7084	30.8868	25.7903	16.4958	2837.43	2201.61	0.365947	0.0103343	Wipf3	6	54429603	54503768	+	7114	protein_coding	WAS/WASL interacting protein family, member 3 [Source:MGI Symbol;Acc:MGI:3044681]
ENSMUSG00000048251	1765	2455	1904	2024	2199	2759	2225	3704	3952	3156	2084	11.8058	17.513	14.4083	14.0386	14.9124	19.0295	15.8	22.5078	29.0609	22.6202	14.0961	2819.11	2064.52	0.449439	0.00959341	Bcl11b	12	107910403	108003602	-	8111	protein_coding	B cell leukemia/lymphoma 11B [Source:MGI Symbol;Acc:MGI:1929913]
ENSMUSG00000053907	2549	2370	2368	2420	2950	2766	3300	3058	3006	2315	2913	30.8273	30.5683	32.3998	30.349	36.171	34.4939	42.3697	33.5981	39.9666	30.0003	35.6251	2848.83	2454.03	0.21518	0.0207088	Mat2a	6	72432799	72439558	-	4486	protein_coding	methionine adenosyltransferase II, alpha [Source:MGI Symbol;Acc:MGI:2443731]
ENSMUSG00000017778	2509	3032	2170	1655	2627	3397	2943	3204	3239	2834	2791	120.355	155.113	117.765	82.3235	127.76	168.028	149.875	139.626	170.811	145.67	135.386	2953.5	2370.22	0.317392	0.021082	Cox7c	13	86044816	86046904	-	1131	protein_coding	cytochrome c oxidase subunit 7C [Source:MGI Symbol;Acc:MGI:103226]
ENSMUSG00000026113	3062	2746	2558	3118	2777	2867	2302	3034	2299	2508	2815	15.9934	15.2965	15.1158	16.8879	14.7056	15.4414	12.7649	14.3967	13.2013	14.0369	14.8684	2600.13	2896.88	-0.155885	0.0364679	Inpp4a	1	37299865	37410736	+	10387	protein_coding	inositol polyphosphate-4-phosphatase, type I [Source:MGI Symbol;Acc:MGI:1931123]
ENSMUSG00000061315	2609	2685	2333	2169	2676	2791	2981	3256	2759	2823	2717	20.8003	22.8296	21.0429	17.9316	21.63	22.9446	25.231	23.5827	24.1819	24.1166	21.9047	2803.08	2477.07	0.178398	0.0279693	Naca	10	128035575	128048637	+	6805	protein_coding	nascent polypeptide-associated complex alpha polypeptide [Source:MGI Symbol;Acc:MGI:106095]
ENSMUSG00000022044	2678	2583	1948	2107	2481	3224	2962	3265	2395	3129	2816	75.8297	78.0031	62.4041	61.8668	71.2244	94.1345	89.0411	83.9894	74.5551	94.9389	80.6329	2839.23	2348.05	0.273924	0.00940946	Stmn4	14	66344296	66361680	+	1916	protein_coding	stathmin-like 4 [Source:MGI Symbol;Acc:MGI:1931224]
ENSMUSG00000021279	2934	2679	2478	3531	2603	2273	2568	3098	1975	2656	2969	21.5835	21.0181	20.6233	26.9354	19.4138	17.242	20.0555	20.7041	15.9725	20.9363	22.0863	2533.25	2929.8	-0.209784	0.0498935	Cdc42bpb	12	111292976	111377718	-	7375	protein_coding	CDC42 binding protein kinase beta [Source:MGI Symbol;Acc:MGI:2136459]
ENSMUSG00000031391	3055	2862	2560	3402	2593	2454	2225	3066	1889	2618	3202	22.5593	22.5394	21.387	26.0503	19.4129	18.6859	17.443	20.5683	15.3352	20.7154	23.9104	2517.38	2995.65	-0.250864	0.0235549	L1cam	X	73853778	73896105	-	7347	protein_coding	L1 cell adhesion molecule [Source:MGI Symbol;Acc:MGI:96721]
ENSMUSG00000081895	2530	2809	2055	1771	2834	3285	2502	3197	3312	2753	2808	247.316	292.848	227.268	179.52	280.87	331.125	259.654	283.914	355.93	288.368	277.574	2903.1	2316	0.325912	0.00856045	Rpl17-ps10	7	72648757	72649311	-	555	processed_pseudogene	ribosomal protein L17, pseudogene 10 [Source:MGI Symbol;Acc:MGI:3642871]
ENSMUSG00000004032	2466	2629	2033	1898	2661	2779	3236	3128	3078	2301	2687	104.686	119.026	97.6397	83.5514	114.528	121.649	145.841	120.635	143.65	104.669	115.349	2787.59	2280.3	0.289735	0.0113293	Gstm5	3	107895821	107898686	+	1278	protein_coding	glutathione S-transferase, mu 5 [Source:MGI Symbol;Acc:MGI:1309466]
ENSMUSG00000033910	2237	2552	1672	1945	2267	2926	2224	2824	3039	3354	1971	17.4174	21.1912	14.7281	15.7036	17.8954	23.4917	18.3835	19.9753	26.013	27.9827	15.5186	2618.9	2119.85	0.304853	0.045876	Gucy1a1	3	82092427	82145789	-	6968	protein_coding	guanylate cyclase 1, soluble, alpha 1 [Source:MGI Symbol;Acc:MGI:1926562]
ENSMUSG00000023150	2091	2413	1987	1892	2208	2293	2717	3799	4244	2425	2034	20.8727	25.6886	22.4398	19.5844	22.3459	23.6023	28.7933	34.4514	46.5739	25.9386	20.5318	2767.65	2121.58	0.383511	0.0327671	Ivns1abp	1	151344477	151364422	+	5435	protein_coding	influenza virus NS1A binding protein [Source:MGI Symbol;Acc:MGI:2152389]
ENSMUSG00000004113	2958	2576	2587	3218	2629	2239	2100	2596	1691	2247	2754	16.1417	14.9918	15.9714	18.2096	14.545	12.5988	12.166	12.8697	10.1446	13.139	15.1973	2269.63	2861.27	-0.334105	0.00157901	Cacna1b	2	24603887	24763152	-	9942	protein_coding	calcium channel, voltage-dependent, N type, alpha 1B subunit [Source:MGI Symbol;Acc:MGI:88296]
ENSMUSG00000002012	3202	3397	2483	3214	3056	2529	2134	2550	1739	2213	3026	88.1372	99.7222	77.3232	91.7377	85.2834	71.7813	62.3604	63.7662	52.6236	65.2723	84.2282	2408.6	3099.82	-0.363959	0.0041156	Pnck	X	73655994	73660117	-	1971	protein_coding	pregnancy upregulated non-ubiquitously expressed CaM kinase [Source:MGI Symbol;Acc:MGI:1347357]
ENSMUSG00000022283	2268	2283	2050	2252	2336	2647	2798	2856	2829	2847	2347	18.8144	20.1981	19.2396	19.3722	19.6468	22.6426	24.6417	21.5237	25.8002	25.3072	19.6884	2622.43	2236.98	0.229178	0.0146499	Pabpc1	15	36595661	36609668	-	6540	protein_coding	poly(A) binding protein, cytoplasmic 1 [Source:MGI Symbol;Acc:MGI:1349722]
ENSMUSG00000038690	2239	2797	2061	1526	2718	3114	2944	3026	2748	2307	2394	36.7431	48.9522	38.2644	25.9681	45.2214	52.6945	51.2904	45.1131	49.5771	40.5676	39.728	2698.51	2184.27	0.305063	0.0275168	Atp5j2	5	145183698	145192062	-	3306	protein_coding	ATP synthase, H+ transporting, mitochondrial F0 complex, subunit F2 [Source:MGI Symbol;Acc:MGI:1927558]
ENSMUSG00000021140	2663	2362	2395	3183	2406	2171	2129	2718	1780	2301	2558	9.25357	8.75339	9.41541	11.4693	8.47631	7.77898	7.85399	8.58025	6.79987	8.5677	8.98855	2242.72	2675.52	-0.25447	0.00948816	Pcnx	12	81860023	82000924	+	15613	protein_coding	pecanex homolog [Source:MGI Symbol;Acc:MGI:1891924]
ENSMUSG00000033295	2666	2481	2441	2997	2390	2291	2021	2626	1872	2388	2760	15.811	15.6922	16.378	18.431	14.3704	14.0103	12.7245	14.1483	12.2053	15.1755	16.5523	2284.79	2672.96	-0.226288	0.0154691	Ptprf	4	118208213	118291405	-	9148	protein_coding	protein tyrosine phosphatase, receptor type, F [Source:MGI Symbol;Acc:MGI:102695]
ENSMUSG00000055839	2498	2647	2006	1813	2557	2796	2546	2939	2784	2518	2496	96.9415	109.554	88.0732	72.959	100.605	111.887	104.894	103.617	118.776	104.709	97.9519	2613.42	2264.19	0.206874	0.0458933	Elob	17	23824738	23829136	-	1398	protein_coding	elongin B [Source:MGI Symbol;Acc:MGI:1914923]
ENSMUSG00000028691	2195	2484	1972	1793	2493	2699	3100	2780	2550	2286	2436	39.1342	47.2316	39.7763	33.1487	45.0628	49.6192	58.6761	45.0277	49.9811	43.6725	43.9188	2573.98	2135.99	0.269083	0.0136709	Prdx1	4	116685544	116700822	+	3043	protein_coding	peroxiredoxin 1 [Source:MGI Symbol;Acc:MGI:99523]
ENSMUSG00000031029	2290	2312	1969	2176	2345	2695	2492	2753	2774	2624	2534	42.9746	46.2725	41.804	42.3447	44.6162	52.1507	49.6479	46.9348	57.2302	52.7655	48.0877	2558.2	2208.9	0.211569	0.00929162	Eif3f	7	108934417	108942951	+	2891	protein_coding	eukaryotic translation initiation factor 3, subunit F [Source:MGI Symbol;Acc:MGI:1913335]
ENSMUSG00000038418	1924	1722	1578	2170	2693	2139	2587	4096	2515	2610	2137	23.279	22.2203	21.6004	27.2259	33.0346	26.6867	33.2301	45.0227	33.4533	33.8383	26.1465	2612.99	1863.64	0.487629	0.000225467	Egr1	18	34859823	34864984	+	4484	protein_coding	early growth response 1 [Source:MGI Symbol;Acc:MGI:95295]
ENSMUSG00000028803	3106	2517	2212	3233	2705	2022	2095	3149	1848	1992	2947	22.2074	19.1928	17.8928	23.9699	19.6082	14.9074	15.9022	20.4542	14.5259	15.2615	21.3073	2330.45	2783.89	-0.256407	0.0458428	Nipal3	4	135445420	135495038	-	7588	protein_coding	NIPA-like domain containing 3 [Source:MGI Symbol;Acc:MGI:1921802]
ENSMUSG00000031709	2793	2378	2209	3212	2436	2502	2183	2495	1336	2120	2710	25.7396	23.3723	23.0315	30.6952	22.7605	23.7762	21.358	20.8888	13.5357	20.9351	25.2552	2201.38	2667.56	-0.277072	0.0473565	Tbc1d9	8	83165352	83272934	+	5887	protein_coding	TBC1 domain family, member 9 [Source:MGI Symbol;Acc:MGI:1918560]
ENSMUSG00000045092	2253	2113	1973	1935	2305	2093	2726	3005	2984	2475	2228	40.1288	40.1377	39.7573	35.7388	41.6235	38.4405	51.5463	48.6241	58.43	47.2367	40.1292	2500.57	2090.72	0.258175	0.0220659	S1pr1	3	115710433	115715072	-	3046	protein_coding	sphingosine-1-phosphate receptor 1 [Source:MGI Symbol;Acc:MGI:1096355]
ENSMUSG00000054162	1692	2362	1816	1637	2151	2229	2205	3313	3778	2112	1771	15.183	22.6045	18.436	15.2324	19.5691	20.6249	21.0059	27.0079	37.2701	20.3077	16.0704	2464.03	1903.7	0.37224	0.0421735	Spock3	8	62951009	63357103	+	6046	protein_coding	sparc/osteonectin, cwcv and kazal-like domains proteoglycan 3 [Source:MGI Symbol;Acc:MGI:1920152]
ENSMUSG00000048758	1901	2216	1739	1919	2217	2578	2468	2524	3270	2748	2164	91.5942	113.871	94.794	95.8793	108.299	128.084	126.243	110.481	173.211	141.877	105.437	2533.6	1965.49	0.366139	0.00487926	Rpl29	9	106429454	106431568	+	1126	protein_coding	ribosomal protein L29 [Source:MGI Symbol;Acc:MGI:99687]
ENSMUSG00000026260	2211	2238	1971	2018	2245	2657	2300	2897	2144	2536	2397	36.0113	38.8748	36.3188	34.0828	37.0714	44.6238	39.7699	42.8658	38.3899	44.2597	39.4792	2402.66	2132.55	0.172166	0.0279811	Ndufa10	1	92439010	92473860	-	3331	protein_coding	NADH:ubiquinone oxidoreductase subunit A10 [Source:MGI Symbol;Acc:MGI:1914523]
ENSMUSG00000029775	2486	2383	2279	2888	2549	2294	2034	2444	1635	1941	2380	15.9746	16.3309	16.5679	19.2437	16.6062	15.2001	13.8757	14.2673	11.5502	13.3648	15.4652	2132.92	2534.09	-0.248502	0.0137663	Klhdc10	6	30401868	30455179	+	8443	protein_coding	kelch domain containing 10 [Source:MGI Symbol;Acc:MGI:1924038]
ENSMUSG00000038351	2651	2397	2180	2885	2182	1982	2233	2362	1881	2206	2811	20.8926	20.147	19.4373	23.5773	17.4346	16.1069	18.6831	16.9113	16.2973	18.6294	22.4024	2192.13	2549.6	-0.218026	0.0301666	Sgsm2	11	74849261	74897060	-	6884	protein_coding	small G protein signaling modulator 2 [Source:MGI Symbol;Acc:MGI:2144695]
ENSMUSG00000020189	1726	2119	1735	1741	2116	2377	2215	3012	2610	2186	1609	9.96073	13.0419	11.3278	10.4187	12.3805	14.145	13.5707	15.7913	16.559	13.5179	9.38982	2257.17	1853.73	0.284164	0.0329357	Osbpl8	10	111164752	111297249	+	9401	protein_coding	oxysterol binding protein-like 8 [Source:MGI Symbol;Acc:MGI:2443807]
ENSMUSG00000029765	2264	2114	2524	2661	2301	2295	1824	2229	1208	2260	2189	8.70942	8.67314	10.9849	10.615	8.97435	9.10375	7.44928	7.78996	5.10884	9.31603	8.51549	1997.83	2422.47	-0.277887	0.0491803	Plxna4	6	32144268	32588192	-	14103	protein_coding	plexin A4 [Source:MGI Symbol;Acc:MGI:2179061]
ENSMUSG00000028639	2027	2134	1694	1792	1910	2368	2146	3162	2912	2636	2104	43.4496	48.7849	41.081	39.8322	41.5087	52.3406	48.8359	61.5753	68.6225	60.5463	45.6067	2415.68	1931.1	0.322956	0.0125499	Ybx1	4	119277981	119294604	-	2531	protein_coding	Y box protein 1 [Source:MGI Symbol;Acc:MGI:99146]
ENSMUSG00000021379	1649	2316	1468	1625	1991	2385	1960	2525	3569	2862	1633	23.2433	34.8156	23.4098	23.7517	28.4525	34.6649	29.3298	32.3333	55.3052	43.2271	23.2763	2389.92	1784.56	0.421287	0.026058	Id4	13	48261228	48266026	+	3849	protein_coding	inhibitor of DNA binding 4 [Source:MGI Symbol;Acc:MGI:99414]
ENSMUSG00000034707	2643	2053	2151	2717	2290	2061	1981	2388	1775	2096	2441	15.1865	12.5808	13.9829	16.1888	13.3404	12.2113	12.0843	12.4654	11.2125	12.9051	14.1834	2101.78	2410.54	-0.197782	0.0283081	Gns	10	121365090	121397249	+	9442	protein_coding	glucosamine (N-acetyl)-6-sulfatase [Source:MGI Symbol;Acc:MGI:1922862]
ENSMUSG00000021870	1872	1913	1662	1847	2095	2013	2029	2912	3033	2100	1756	12.6101	13.7431	12.666	12.9016	14.3077	13.9824	14.5101	17.8204	22.4609	15.158	11.9616	2234.89	1842.64	0.278375	0.0432872	Slmap	14	26413168	26534931	-	8054	protein_coding	sarcolemma associated protein [Source:MGI Symbol;Acc:MGI:1933549]
ENSMUSG00000048078	2428	2090	2045	2704	2163	1828	1872	2471	1556	2229	2302	6.26642	5.75275	5.97118	7.23672	5.6598	4.86488	5.12925	5.7937	4.41493	6.1644	6.00796	2013.33	2336.63	-0.214787	0.0425889	Tenm4	7	96171246	96911093	+	21021	protein_coding	teneurin transmembrane protein 4 [Source:MGI Symbol;Acc:MGI:2447063]
ENSMUSG00000021792	2072	1818	1690	1722	2087	2134	2431	2530	2491	2104	2283	38.1317	35.682	35.1867	32.862	38.9397	40.4964	47.4962	42.299	50.398	41.4909	42.4868	2253.6	1842.89	0.290038	0.000951926	Fam213a	14	40993740	41013788	-	2948	protein_coding	family with sequence similarity 213, member A [Source:MGI Symbol;Acc:MGI:1917814]
ENSMUSG00000058546	1797	1899	1802	814	2111	2500	2039	2635	3276	2459	1791	115.104	129.725	130.584	54.0666	137.089	165.122	138.655	153.332	230.689	168.775	116.008	2366.6	1603.2	0.561889	0.0305418	Rpl23a	11	78180932	78183584	-	847	protein_coding	ribosomal protein L23A [Source:MGI Symbol;Acc:MGI:3040672]
ENSMUSG00000021097	2277	1952	2191	2800	2053	1866	1919	2188	1248	2242	2285	9.95522	9.10177	10.8374	12.6943	9.10018	8.41248	8.90716	8.69055	5.99853	10.5035	10.1024	1928.41	2328.6	-0.271985	0.0429439	Clmn	12	104763117	104865076	-	12409	protein_coding	calmin [Source:MGI Symbol;Acc:MGI:2136957]
ENSMUSG00000031021	2065	1973	1883	1735	2259	2143	2093	2341	2105	2034	2224	55.9603	57.0225	57.7306	48.7555	62.0655	59.8835	60.2152	57.6334	62.7127	59.0637	60.9461	2129.89	1936.17	0.137637	0.0477545	Tmem9b	7	109735834	109752875	-	2002	protein_coding	TMEM9 domain family, member B [Source:MGI Symbol;Acc:MGI:1915254]
ENSMUSG00000028416	2097	1916	1678	1740	1964	2327	2140	2534	2295	2282	2285	84.3356	82.1801	76.3484	72.5647	80.0806	96.5014	91.3699	92.583	101.47	98.3417	92.9286	2219	1875.07	0.242756	0.0030963	Bag1	4	40936398	40948294	-	1349	protein_coding	BCL2-associated athanogene 1 [Source:MGI Symbol;Acc:MGI:108047]
ENSMUSG00000032115	2399	2055	1977	2565	2155	1975	1647	2477	1434	1996	2265	18.0018	16.4459	16.7837	19.9589	16.3948	15.2819	13.1207	16.8859	11.8298	16.0493	17.1872	1943.48	2267.95	-0.2226	0.0446061	Hyou1	9	44379490	44392369	+	7230	protein_coding	hypoxia up-regulated 1 [Source:MGI Symbol;Acc:MGI:108030]
ENSMUSG00000003949	1831	1842	1674	1747	1833	2090	2207	2472	2063	2276	1767	14.8686	15.9526	15.3792	14.7109	15.091	17.5006	19.0266	18.2366	18.4173	19.8045	14.5101	2062.23	1793.21	0.201616	0.0362335	Hlf	11	90336536	90390895	-	6681	protein_coding	hepatic leukemia factor [Source:MGI Symbol;Acc:MGI:96108]
ENSMUSG00000019054	2143	2026	1691	1808	2040	2239	2006	2620	2324	2062	2269	67.8322	68.393	60.5554	59.3439	65.4662	73.079	67.4095	75.3403	80.8709	69.9378	72.6271	2178.31	1934.47	0.17115	0.0357024	Fis1	5	136953275	136966234	+	1714	protein_coding	fission, mitochondrial 1 [Source:MGI Symbol;Acc:MGI:1913687]
ENSMUSG00000030084	2526	2058	2074	3063	2129	1880	1632	2244	933	1868	2444	15.1362	13.1519	14.0601	19.0325	12.934	11.6163	10.382	12.2157	6.14622	11.9942	14.8093	1826.15	2448.67	-0.423099	0.014246	Plxna1	6	89316314	89362620	-	9054	protein_coding	plexin A1 [Source:MGI Symbol;Acc:MGI:107685]
ENSMUSG00000029434	2239	2188	1961	2402	2056	2007	1831	2361	1763	1963	2139	25.3596	26.4299	25.1282	28.2115	23.6094	23.4402	22.0168	24.2939	21.9525	23.8242	24.4991	1973.67	2218.89	-0.168839	0.012636	Vps33a	5	123528659	123573038	-	4790	protein_coding	VPS33A CORVET/HOPS core subunit [Source:MGI Symbol;Acc:MGI:1924823]
ENSMUSG00000028669	2271	2161	1899	2281	2207	2137	1734	2157	1780	1777	2146	49.7411	50.4791	47.0564	51.8069	49.0088	48.2645	40.3203	42.9201	42.8609	41.7057	47.5312	1949.74	2172.92	-0.156364	0.0478222	Pithd1	4	135975460	135987264	-	2477	protein_coding	PITH (C-terminal proteasome-interacting domain of thioredoxin-like) domain containing 1 [Source:MGI Symbol;Acc:MGI:1913443]
ENSMUSG00000025508	1935	2115	1570	1559	1936	2437	1787	2326	2541	2198	2135	50.6659	59.0614	46.5082	42.3297	51.3941	65.7983	49.6748	55.3295	73.1446	61.6697	56.5306	2157.52	1813	0.250864	0.0372139	Rplp2	7	141447370	141451585	+	2072	protein_coding	ribosomal protein, large P2 [Source:MGI Symbol;Acc:MGI:1914436]
ENSMUSG00000006676	2218	2071	1999	2595	2019	1892	1678	2144	1628	1977	2223	17.0734	17.0019	17.4087	20.7138	15.7568	15.0177	13.7128	14.9932	13.777	16.307	17.3041	1896.63	2242.11	-0.241391	0.00806633	Usp19	9	108490602	108502337	+	7048	protein_coding	ubiquitin specific peptidase 19 [Source:MGI Symbol;Acc:MGI:1918722]
ENSMUSG00000075232	1784	1683	1730	1860	2176	1914	2171	2392	2023	2007	1827	27.3257	27.4928	29.979	29.5429	33.7916	30.2303	35.3031	33.2851	34.0655	32.9407	28.2986	2032.69	1784.56	0.187878	0.0182096	Amd1	10	40287458	40302186	-	3542	protein_coding	S-adenosylmethionine decarboxylase 1 [Source:MGI Symbol;Acc:MGI:88004]
ENSMUSG00000032850	2240	1961	1926	2451	2171	1895	1643	2250	1693	1869	2120	21.7284	20.2869	21.1364	24.654	21.3507	18.9546	16.9198	19.8278	18.0542	19.4267	20.7954	1905.9	2163.92	-0.183105	0.0350648	Rnft2	5	118190736	118245116	-	5593	protein_coding	ring finger protein, transmembrane 2 [Source:MGI Symbol;Acc:MGI:2442859]
ENSMUSG00000022052	1775	1901	1547	1776	1864	2080	1865	2619	2457	1977	1819	17.8962	20.441	17.646	18.5681	19.0538	21.6247	19.9626	23.9888	27.2339	21.3588	18.5458	2056.35	1767.67	0.218185	0.0439288	Ppp2r2a	14	67014056	67072444	-	5381	protein_coding	protein phosphatase 2, regulatory subunit B, alpha [Source:MGI Symbol;Acc:MGI:1919228]
ENSMUSG00000070738	2247	1912	1898	2157	1932	1901	1798	2053	1627	1854	2091	17.7966	16.1503	17.0069	17.7153	15.5137	15.5253	15.1182	14.7719	14.1666	15.7345	16.7471	1855.51	2072.72	-0.15979	0.021717	Dgkd	1	87853287	87945180	+	6850	protein_coding	diacylglycerol kinase, delta [Source:MGI Symbol;Acc:MGI:2138334]
ENSMUSG00000003429	1716	1684	1396	1375	1937	2188	2064	2623	2543	2217	1774	107.628	112.644	99.0579	89.4283	123.172	141.508	137.434	149.458	175.347	148.999	112.516	2152.86	1558.08	0.466367	5.38e-05	Rps11	7	45122379	45124439	-	865	protein_coding	ribosomal protein S11 [Source:MGI Symbol;Acc:MGI:1351329]
ENSMUSG00000056851	1971	1801	1706	1741	1999	2097	2004	2500	1856	2068	1953	20.5521	20.0282	20.1254	18.8249	21.1328	22.5473	22.1843	23.6823	21.2761	23.1063	20.5932	2024.42	1823.43	0.15099	0.0272694	Pcbp2	15	102470539	102500061	+	5203	protein_coding	poly(rC) binding protein 2 [Source:MGI Symbol;Acc:MGI:108202]
ENSMUSG00000039202	2074	1974	1622	2849	1635	1773	1586	2063	1820	2077	1809	10.6423	10.8027	9.41613	15.1594	8.50584	9.38123	8.63985	9.61696	10.2669	11.4202	9.38676	1789.59	2143.83	-0.260773	0.0356697	Abhd2	7	79273199	79365508	+	10573	protein_coding	abhydrolase domain containing 2 [Source:MGI Symbol;Acc:MGI:1914344]
ENSMUSG00000031386	2066	1921	1846	2326	1969	1790	1555	2167	1468	1894	2060	13.4075	13.2955	13.5533	15.6528	12.955	11.9783	10.7134	12.7758	10.4734	13.1707	13.5187	1801.68	2059.49	-0.192801	0.0408229	Hcfc1	X	73942792	73966357	-	8360	protein_coding	host cell factor C1 [Source:MGI Symbol;Acc:MGI:105942]
ENSMUSG00000023915	2234	2014	1859	2419	2130	1832	1845	2126	1428	1600	2156	29.4966	28.36	27.7692	33.1198	28.5129	24.9424	25.862	25.5014	20.7281	22.637	28.7864	1830.98	2149.94	-0.23159	0.0213628	Tnfrsf21	17	43016555	43089189	+	4109	protein_coding	tumor necrosis factor receptor superfamily, member 21 [Source:MGI Symbol;Acc:MGI:2151075]
ENSMUSG00000036503	1707	1724	1746	1610	1909	1929	2193	2293	2081	1791	1951	9.24344	9.95625	10.6965	9.04045	10.4804	10.771	12.6071	11.2802	12.3884	10.3921	10.6834	1982.88	1719.01	0.206182	0.0160659	Rnf13	3	57736062	57835233	+	10019	protein_coding	ring finger protein 13 [Source:MGI Symbol;Acc:MGI:1346341]
[truncated: 1,164 more rows]

## Sheet: noDep vs. Ctrl
Gene_ID	Ctrl1_count	Ctrl2_count	Ctrl3_count	Ctrl4_count	noDep1_count	noDep2_count	noDep3_count	noDep4_count	noDep5_count	noDep6_count	Ctrl1_fpkm	Ctrl2_fpkm	Ctrl3_fpkm	Ctrl4_fpkm	noDep1_fpkm	noDep2_fpkm	noDep3_fpkm	noDep4_fpkm	noDep5_fpkm	noDep6_fpkm	noDep mean count	Ctrl mean count	Log2FoldChange	P value	Gene_name	Gene_chr	Gene_start	Gene_end	Gene_strand	Gene_length	Gene_biotype	Gene_description
[truncated: 2,019 more rows]
