# Supplementary material for: Chronic stress dysregulates the Hippo/YAP/14-3-3η pathway and induces mitochondrial damage in basolateral amygdala in a mouse model of depression
Source: Theranostics. 2024 Jun 11;14(9):3653–73. doi: 10.7150/thno.92676 (PMC11209716; doi:10.7150/thno.92676)
Supplement: Supplementary file 1 — Supplementary data, figures and tables. [file thnov14p3653s1.zip › Supplementary Table S4_GO analysis.xlsx]

## Sheet: Dep vs. noDep_GO_significant
Category	GO ID	Description	GeneRatio	BgRatio	pvalue	padj	geneID	geneName	Count	Up	Up_Gene_names	Down	Down_Gene_names
BP	GO:0006882	cellular zinc ion homeostasis	8/784	26/17752	1.07338e-05	0.0193436	ENSMUSG00000031765/ENSMUSG00000031762/ENSMUSG00000028836/ENSMUSG00000063354/ENSMUSG00000031760/ENSMUSG00000025986/ENSMUSG00000036622/ENSMUSG00000037434	Mt1/Mt2/Slc30a2/Slc39a4/Mt3/Slc39a10/Atp13a2/Slc30a1	8	4	ENSMUSG00000031765/ENSMUSG00000031762/ENSMUSG00000031760/ENSMUSG00000036622	4	ENSMUSG00000028836/ENSMUSG00000063354/ENSMUSG00000025986/ENSMUSG00000037434
BP	GO:0055069	zinc ion homeostasis	8/784	27/17752	1.46655e-05	0.0193436	ENSMUSG00000031765/ENSMUSG00000031762/ENSMUSG00000028836/ENSMUSG00000063354/ENSMUSG00000031760/ENSMUSG00000025986/ENSMUSG00000036622/ENSMUSG00000037434	Mt1/Mt2/Slc30a2/Slc39a4/Mt3/Slc39a10/Atp13a2/Slc30a1	8	4	ENSMUSG00000031765/ENSMUSG00000031762/ENSMUSG00000031760/ENSMUSG00000036622	4	ENSMUSG00000028836/ENSMUSG00000063354/ENSMUSG00000025986/ENSMUSG00000037434
BP	GO:0010257	NADH dehydrogenase complex assembly	10/784	44/17752	1.68682e-05	0.0193436	ENSMUSG00000020153/ENSMUSG00000025204/ENSMUSG00000002379/ENSMUSG00000033938/ENSMUSG00000059734/ENSMUSG00000037152/ENSMUSG00000000959/ENSMUSG00000048967/ENSMUSG00000036199/ENSMUSG00000002416	Ndufs7/Ndufb8/Ndufa11/Ndufb7/Ndufs8/Ndufc1/Oxa1l/Yjefn3/Ndufa13/Ndufb2	10	10	ENSMUSG00000020153/ENSMUSG00000025204/ENSMUSG00000002379/ENSMUSG00000033938/ENSMUSG00000059734/ENSMUSG00000037152/ENSMUSG00000000959/ENSMUSG00000048967/ENSMUSG00000036199/ENSMUSG00000002416	0
BP	GO:0032981	mitochondrial respiratory chain complex I assembly	10/784	44/17752	1.68682e-05	0.0193436	ENSMUSG00000020153/ENSMUSG00000025204/ENSMUSG00000002379/ENSMUSG00000033938/ENSMUSG00000059734/ENSMUSG00000037152/ENSMUSG00000000959/ENSMUSG00000048967/ENSMUSG00000036199/ENSMUSG00000002416	Ndufs7/Ndufb8/Ndufa11/Ndufb7/Ndufs8/Ndufc1/Oxa1l/Yjefn3/Ndufa13/Ndufb2	10	10	ENSMUSG00000020153/ENSMUSG00000025204/ENSMUSG00000002379/ENSMUSG00000033938/ENSMUSG00000059734/ENSMUSG00000037152/ENSMUSG00000000959/ENSMUSG00000048967/ENSMUSG00000036199/ENSMUSG00000002416	0
BP	GO:0002076	osteoblast development	6/784	17/17752	5.92629e-05	0.0469044	ENSMUSG00000048402/ENSMUSG00000026313/ENSMUSG00000071076/ENSMUSG00000002633/ENSMUSG00000032402/ENSMUSG00000008855	Gli2/Hdac4/Jund/Shh/Smad3/Hdac5	6	4	ENSMUSG00000048402/ENSMUSG00000071076/ENSMUSG00000002633/ENSMUSG00000008855	2	ENSMUSG00000026313/ENSMUSG00000032402
BP	GO:0071294	cellular response to zinc ion	5/784	11/17752	6.13531e-05	0.0469044	ENSMUSG00000025958/ENSMUSG00000059003/ENSMUSG00000031765/ENSMUSG00000031762/ENSMUSG00000031760	Creb1/Grin2a/Mt1/Mt2/Mt3	5	3	ENSMUSG00000031765/ENSMUSG00000031762/ENSMUSG00000031760	2	ENSMUSG00000025958/ENSMUSG00000059003
CC	GO:0098800	inner mitochondrial membrane protein complex	25/787	133/17762	7.67338e-10	2.46636e-07	ENSMUSG00000020153/ENSMUSG00000022450/ENSMUSG00000035885/ENSMUSG00000022956/ENSMUSG00000025204/ENSMUSG00000041697/ENSMUSG00000002379/ENSMUSG00000033938/ENSMUSG00000041881/ENSMUSG00000021290/ENSMUSG00000044894/ENSMUSG00000061518/ENSMUSG00000059734/ENSMUSG00000031818/ENSMUSG00000050856/ENSMUSG00000024038/ENSMUSG00000020022/ENSMUSG00000037152/ENSMUSG00000038690/ENSMUSG00000048967/ENSMUSG00000036199/…	Ndufs7/Ndufa6/Cox8a/Atp5o/Ndufb8/Cox6a1/Ndufa11/Ndufb7/Ndufa7/Atp5mpl/Uqcrq/Cox5b/Ndufs8/Cox4i1/Atp5k/Ndufv3/Ndufa12/Ndufc1/Atp5j2/Yjefn3/Ndufa13/Atp5j/Ndufb2/Atp5e/Ndufs3	25	24	ENSMUSG00000020153/ENSMUSG00000022450/ENSMUSG00000035885/ENSMUSG00000022956/ENSMUSG00000025204/ENSMUSG00000041697/ENSMUSG00000002379/ENSMUSG00000033938/ENSMUSG00000041881/ENSMUSG00000021290/ENSMUSG00000044894/ENSMUSG00000061518/ENSMUSG00000059734/ENSMUSG00000031818/ENSMUSG00000050856/ENSMUSG00000024038/ENSMUSG00000037152/ENSMUSG00000038690/ENSMUSG00000048967/ENSMUSG00000036199/ENSMUSG00000022890/…	1	ENSMUSG00000020022
CC	GO:0098798	mitochondrial protein complex	36/787	257/17762	9.0675e-10	2.46636e-07	ENSMUSG00000020153/ENSMUSG00000022450/ENSMUSG00000035885/ENSMUSG00000022956/ENSMUSG00000025204/ENSMUSG00000041697/ENSMUSG00000036860/ENSMUSG00000002379/ENSMUSG00000054312/ENSMUSG00000033938/ENSMUSG00000041881/ENSMUSG00000021290/ENSMUSG00000044894/ENSMUSG00000061518/ENSMUSG00000059734/ENSMUSG00000031818/ENSMUSG00000028861/ENSMUSG00000050856/ENSMUSG00000018858/ENSMUSG00000024414/ENSMUSG00000034932/…	Ndufs7/Ndufa6/Cox8a/Atp5o/Ndufb8/Cox6a1/Mrpl55/Ndufa11/Mrps21/Ndufb7/Ndufa7/Atp5mpl/Uqcrq/Cox5b/Ndufs8/Cox4i1/Mrps15/Atp5k/Mrpl58/Mrpl27/Mrpl54/Ndufv3/Ndufa12/Ndufc1/Mrpl21/Atp5j2/Pink1/Yjefn3/Gadd45gip1/Ndufa13/Atp5j/Ndufb2/Tomm7/Atp5e/Mrps10/Ndufs3	36	35	ENSMUSG00000020153/ENSMUSG00000022450/ENSMUSG00000035885/ENSMUSG00000022956/ENSMUSG00000025204/ENSMUSG00000041697/ENSMUSG00000036860/ENSMUSG00000002379/ENSMUSG00000054312/ENSMUSG00000033938/ENSMUSG00000041881/ENSMUSG00000021290/ENSMUSG00000044894/ENSMUSG00000061518/ENSMUSG00000059734/ENSMUSG00000031818/ENSMUSG00000028861/ENSMUSG00000050856/ENSMUSG00000018858/ENSMUSG00000024414/ENSMUSG00000034932/…	1	ENSMUSG00000020022
CC	GO:0098803	respiratory chain complex	19/787	81/17762	1.75413e-09	2.97794e-07	ENSMUSG00000020153/ENSMUSG00000022450/ENSMUSG00000035885/ENSMUSG00000025204/ENSMUSG00000041697/ENSMUSG00000002379/ENSMUSG00000033938/ENSMUSG00000041881/ENSMUSG00000044894/ENSMUSG00000061518/ENSMUSG00000059734/ENSMUSG00000031818/ENSMUSG00000024038/ENSMUSG00000020022/ENSMUSG00000037152/ENSMUSG00000048967/ENSMUSG00000036199/ENSMUSG00000002416/ENSMUSG00000005510	Ndufs7/Ndufa6/Cox8a/Ndufb8/Cox6a1/Ndufa11/Ndufb7/Ndufa7/Uqcrq/Cox5b/Ndufs8/Cox4i1/Ndufv3/Ndufa12/Ndufc1/Yjefn3/Ndufa13/Ndufb2/Ndufs3	19	18	ENSMUSG00000020153/ENSMUSG00000022450/ENSMUSG00000035885/ENSMUSG00000025204/ENSMUSG00000041697/ENSMUSG00000002379/ENSMUSG00000033938/ENSMUSG00000041881/ENSMUSG00000044894/ENSMUSG00000061518/ENSMUSG00000059734/ENSMUSG00000031818/ENSMUSG00000024038/ENSMUSG00000037152/ENSMUSG00000048967/ENSMUSG00000036199/ENSMUSG00000002416/ENSMUSG00000005510	1	ENSMUSG00000020022
CC	GO:0005746	mitochondrial respiratory chain	19/787	82/17762	2.18966e-09	2.97794e-07	ENSMUSG00000020153/ENSMUSG00000022450/ENSMUSG00000035885/ENSMUSG00000025204/ENSMUSG00000041697/ENSMUSG00000002379/ENSMUSG00000033938/ENSMUSG00000041881/ENSMUSG00000044894/ENSMUSG00000061518/ENSMUSG00000059734/ENSMUSG00000031818/ENSMUSG00000024038/ENSMUSG00000020022/ENSMUSG00000037152/ENSMUSG00000048967/ENSMUSG00000036199/ENSMUSG00000002416/ENSMUSG00000005510	Ndufs7/Ndufa6/Cox8a/Ndufb8/Cox6a1/Ndufa11/Ndufb7/Ndufa7/Uqcrq/Cox5b/Ndufs8/Cox4i1/Ndufv3/Ndufa12/Ndufc1/Yjefn3/Ndufa13/Ndufb2/Ndufs3	19	18	ENSMUSG00000020153/ENSMUSG00000022450/ENSMUSG00000035885/ENSMUSG00000025204/ENSMUSG00000041697/ENSMUSG00000002379/ENSMUSG00000033938/ENSMUSG00000041881/ENSMUSG00000044894/ENSMUSG00000061518/ENSMUSG00000059734/ENSMUSG00000031818/ENSMUSG00000024038/ENSMUSG00000037152/ENSMUSG00000048967/ENSMUSG00000036199/ENSMUSG00000002416/ENSMUSG00000005510	1	ENSMUSG00000020022
CC	GO:0070469	respiratory chain	19/787	89/17762	9.39336e-09	9.6405e-07	ENSMUSG00000020153/ENSMUSG00000022450/ENSMUSG00000035885/ENSMUSG00000025204/ENSMUSG00000041697/ENSMUSG00000002379/ENSMUSG00000033938/ENSMUSG00000041881/ENSMUSG00000044894/ENSMUSG00000061518/ENSMUSG00000059734/ENSMUSG00000031818/ENSMUSG00000024038/ENSMUSG00000020022/ENSMUSG00000037152/ENSMUSG00000048967/ENSMUSG00000036199/ENSMUSG00000002416/ENSMUSG00000005510	Ndufs7/Ndufa6/Cox8a/Ndufb8/Cox6a1/Ndufa11/Ndufb7/Ndufa7/Uqcrq/Cox5b/Ndufs8/Cox4i1/Ndufv3/Ndufa12/Ndufc1/Yjefn3/Ndufa13/Ndufb2/Ndufs3	19	18	ENSMUSG00000020153/ENSMUSG00000022450/ENSMUSG00000035885/ENSMUSG00000025204/ENSMUSG00000041697/ENSMUSG00000002379/ENSMUSG00000033938/ENSMUSG00000041881/ENSMUSG00000044894/ENSMUSG00000061518/ENSMUSG00000059734/ENSMUSG00000031818/ENSMUSG00000024038/ENSMUSG00000037152/ENSMUSG00000048967/ENSMUSG00000036199/ENSMUSG00000002416/ENSMUSG00000005510	1	ENSMUSG00000020022
CC	GO:0044455	mitochondrial membrane part	30/787	210/17762	1.45022e-08	9.6405e-07	ENSMUSG00000020153/ENSMUSG00000022450/ENSMUSG00000035885/ENSMUSG00000022956/ENSMUSG00000025204/ENSMUSG00000041697/ENSMUSG00000002379/ENSMUSG00000033938/ENSMUSG00000041881/ENSMUSG00000021290/ENSMUSG00000044894/ENSMUSG00000061518/ENSMUSG00000059734/ENSMUSG00000031818/ENSMUSG00000050856/ENSMUSG00000024038/ENSMUSG00000020022/ENSMUSG00000037152/ENSMUSG00000038690/ENSMUSG00000019054/ENSMUSG00000028756/…	Ndufs7/Ndufa6/Cox8a/Atp5o/Ndufb8/Cox6a1/Ndufa11/Ndufb7/Ndufa7/Atp5mpl/Uqcrq/Cox5b/Ndufs8/Cox4i1/Atp5k/Ndufv3/Ndufa12/Ndufc1/Atp5j2/Fis1/Pink1/Oxa1l/Yjefn3/Ndufa13/Atp5j/Ndufb2/Tomm7/Atp5e/Ndufs3/Phb	30	29	ENSMUSG00000020153/ENSMUSG00000022450/ENSMUSG00000035885/ENSMUSG00000022956/ENSMUSG00000025204/ENSMUSG00000041697/ENSMUSG00000002379/ENSMUSG00000033938/ENSMUSG00000041881/ENSMUSG00000021290/ENSMUSG00000044894/ENSMUSG00000061518/ENSMUSG00000059734/ENSMUSG00000031818/ENSMUSG00000050856/ENSMUSG00000024038/ENSMUSG00000037152/ENSMUSG00000038690/ENSMUSG00000019054/ENSMUSG00000028756/ENSMUSG00000000959/…	1	ENSMUSG00000020022
CC	GO:0005747	mitochondrial respiratory chain complex I	14/787	49/17762	1.59494e-08	9.6405e-07	ENSMUSG00000020153/ENSMUSG00000022450/ENSMUSG00000025204/ENSMUSG00000002379/ENSMUSG00000033938/ENSMUSG00000041881/ENSMUSG00000059734/ENSMUSG00000024038/ENSMUSG00000020022/ENSMUSG00000037152/ENSMUSG00000048967/ENSMUSG00000036199/ENSMUSG00000002416/ENSMUSG00000005510	Ndufs7/Ndufa6/Ndufb8/Ndufa11/Ndufb7/Ndufa7/Ndufs8/Ndufv3/Ndufa12/Ndufc1/Yjefn3/Ndufa13/Ndufb2/Ndufs3	14	13	ENSMUSG00000020153/ENSMUSG00000022450/ENSMUSG00000025204/ENSMUSG00000002379/ENSMUSG00000033938/ENSMUSG00000041881/ENSMUSG00000059734/ENSMUSG00000024038/ENSMUSG00000037152/ENSMUSG00000048967/ENSMUSG00000036199/ENSMUSG00000002416/ENSMUSG00000005510	1	ENSMUSG00000020022
CC	GO:0030964	NADH dehydrogenase complex	14/787	49/17762	1.59494e-08	9.6405e-07	ENSMUSG00000020153/ENSMUSG00000022450/ENSMUSG00000025204/ENSMUSG00000002379/ENSMUSG00000033938/ENSMUSG00000041881/ENSMUSG00000059734/ENSMUSG00000024038/ENSMUSG00000020022/ENSMUSG00000037152/ENSMUSG00000048967/ENSMUSG00000036199/ENSMUSG00000002416/ENSMUSG00000005510	Ndufs7/Ndufa6/Ndufb8/Ndufa11/Ndufb7/Ndufa7/Ndufs8/Ndufv3/Ndufa12/Ndufc1/Yjefn3/Ndufa13/Ndufb2/Ndufs3	14	13	ENSMUSG00000020153/ENSMUSG00000022450/ENSMUSG00000025204/ENSMUSG00000002379/ENSMUSG00000033938/ENSMUSG00000041881/ENSMUSG00000059734/ENSMUSG00000024038/ENSMUSG00000037152/ENSMUSG00000048967/ENSMUSG00000036199/ENSMUSG00000002416/ENSMUSG00000005510	1	ENSMUSG00000020022
CC	GO:0045271	respiratory chain complex I	14/787	49/17762	1.59494e-08	9.6405e-07	ENSMUSG00000020153/ENSMUSG00000022450/ENSMUSG00000025204/ENSMUSG00000002379/ENSMUSG00000033938/ENSMUSG00000041881/ENSMUSG00000059734/ENSMUSG00000024038/ENSMUSG00000020022/ENSMUSG00000037152/ENSMUSG00000048967/ENSMUSG00000036199/ENSMUSG00000002416/ENSMUSG00000005510	Ndufs7/Ndufa6/Ndufb8/Ndufa11/Ndufb7/Ndufa7/Ndufs8/Ndufv3/Ndufa12/Ndufc1/Yjefn3/Ndufa13/Ndufb2/Ndufs3	14	13	ENSMUSG00000020153/ENSMUSG00000022450/ENSMUSG00000025204/ENSMUSG00000002379/ENSMUSG00000033938/ENSMUSG00000041881/ENSMUSG00000059734/ENSMUSG00000024038/ENSMUSG00000037152/ENSMUSG00000048967/ENSMUSG00000036199/ENSMUSG00000002416/ENSMUSG00000005510	1	ENSMUSG00000020022
CC	GO:0005840	ribosome	30/787	230/17762	1.1658e-07	6.34197e-06	ENSMUSG00000038274/ENSMUSG00000039001/ENSMUSG00000098274/ENSMUSG00000034892/ENSMUSG00000036860/ENSMUSG00000054312/ENSMUSG00000041881/ENSMUSG00000090137/ENSMUSG00000057863/ENSMUSG00000028861/ENSMUSG00000063316/ENSMUSG00000003970/ENSMUSG00000009927/ENSMUSG00000018858/ENSMUSG00000024414/ENSMUSG00000034932/ENSMUSG00000030432/ENSMUSG00000024829/ENSMUSG00000025794/ENSMUSG00000034994/ENSMUSG00000032399/…	Fau/Rps21/Rpl24/Rps29/Mrpl55/Mrps21/Ndufa7/Uba52/Rpl36/Mrps15/Rpl27/Rpl8/Rps25/Mrpl58/Mrpl27/Mrpl54/Rpl28/Mrpl21/Rpl14/Eef2/Rpl4/Rps17/Gadd45gip1/Rpl37a/Rps8/Rpl38/Hba-a2/Mrps10/Nufip2/Rps27a	30	29	ENSMUSG00000038274/ENSMUSG00000039001/ENSMUSG00000098274/ENSMUSG00000034892/ENSMUSG00000036860/ENSMUSG00000054312/ENSMUSG00000041881/ENSMUSG00000090137/ENSMUSG00000057863/ENSMUSG00000028861/ENSMUSG00000063316/ENSMUSG00000003970/ENSMUSG00000009927/ENSMUSG00000018858/ENSMUSG00000024414/ENSMUSG00000034932/ENSMUSG00000030432/ENSMUSG00000024829/ENSMUSG00000025794/ENSMUSG00000034994/ENSMUSG00000032399/…	1	ENSMUSG00000037857
CC	GO:0044391	ribosomal subunit	26/787	186/17762	2.05416e-07	1.01588e-05	ENSMUSG00000038274/ENSMUSG00000039001/ENSMUSG00000098274/ENSMUSG00000034892/ENSMUSG00000036860/ENSMUSG00000054312/ENSMUSG00000090137/ENSMUSG00000057863/ENSMUSG00000028861/ENSMUSG00000063316/ENSMUSG00000003970/ENSMUSG00000009927/ENSMUSG00000018858/ENSMUSG00000024414/ENSMUSG00000034932/ENSMUSG00000030432/ENSMUSG00000024829/ENSMUSG00000025794/ENSMUSG00000032399/ENSMUSG00000061787/ENSMUSG00000046330/…	Fau/Rps21/Rpl24/Rps29/Mrpl55/Mrps21/Uba52/Rpl36/Mrps15/Rpl27/Rpl8/Rps25/Mrpl58/Mrpl27/Mrpl54/Rpl28/Mrpl21/Rpl14/Rpl4/Rps17/Rpl37a/Rps8/Rpl38/Hba-a2/Mrps10/Rps27a	26	26	ENSMUSG00000038274/ENSMUSG00000039001/ENSMUSG00000098274/ENSMUSG00000034892/ENSMUSG00000036860/ENSMUSG00000054312/ENSMUSG00000090137/ENSMUSG00000057863/ENSMUSG00000028861/ENSMUSG00000063316/ENSMUSG00000003970/ENSMUSG00000009927/ENSMUSG00000018858/ENSMUSG00000024414/ENSMUSG00000034932/ENSMUSG00000030432/ENSMUSG00000024829/ENSMUSG00000025794/ENSMUSG00000032399/ENSMUSG00000061787/ENSMUSG00000046330/…	0
CC	GO:0022626	cytosolic ribosome	18/787	117/17762	3.82657e-06	0.000173471	ENSMUSG00000038274/ENSMUSG00000039001/ENSMUSG00000098274/ENSMUSG00000034892/ENSMUSG00000090137/ENSMUSG00000057863/ENSMUSG00000063316/ENSMUSG00000003970/ENSMUSG00000009927/ENSMUSG00000030432/ENSMUSG00000025794/ENSMUSG00000032399/ENSMUSG00000061787/ENSMUSG00000046330/ENSMUSG00000047675/ENSMUSG00000057322/ENSMUSG00000069917/ENSMUSG00000020460	Fau/Rps21/Rpl24/Rps29/Uba52/Rpl36/Rpl27/Rpl8/Rps25/Rpl28/Rpl14/Rpl4/Rps17/Rpl37a/Rps8/Rpl38/Hba-a2/Rps27a	18	18	ENSMUSG00000038274/ENSMUSG00000039001/ENSMUSG00000098274/ENSMUSG00000034892/ENSMUSG00000090137/ENSMUSG00000057863/ENSMUSG00000063316/ENSMUSG00000003970/ENSMUSG00000009927/ENSMUSG00000030432/ENSMUSG00000025794/ENSMUSG00000032399/ENSMUSG00000061787/ENSMUSG00000046330/ENSMUSG00000047675/ENSMUSG00000057322/ENSMUSG00000069917/ENSMUSG00000020460	0
CC	GO:0005743	mitochondrial inner membrane	39/787	419/17762	1.04818e-05	0.000438622	ENSMUSG00000020153/ENSMUSG00000022450/ENSMUSG00000035885/ENSMUSG00000022956/ENSMUSG00000027875/ENSMUSG00000025204/ENSMUSG00000041697/ENSMUSG00000002379/ENSMUSG00000054312/ENSMUSG00000045316/ENSMUSG00000030541/ENSMUSG00000033938/ENSMUSG00000070394/ENSMUSG00000041881/ENSMUSG00000021290/ENSMUSG00000008540/ENSMUSG00000044894/ENSMUSG00000061518/ENSMUSG00000059734/ENSMUSG00000031818/ENSMUSG00000050856/…	Ndufs7/Ndufa6/Cox8a/Atp5o/Hmgcs2/Ndufb8/Cox6a1/Ndufa11/Mrps21/Fahd1/Idh2/Ndufb7/Tmem256/Ndufa7/Atp5mpl/Mgst1/Uqcrq/Cox5b/Ndufs8/Cox4i1/Atp5k/Ndufv3/Ndufa12/Ndufc1/Atp5j2/Pink1/Oxa1l/Yjefn3/Ndufa13/Atp5j/Ndufb2/Atp5e/Ndufs3/Stoml2/Myoc/Spns1/Phb/Slc25a54/Fdxr	39	36	ENSMUSG00000020153/ENSMUSG00000022450/ENSMUSG00000035885/ENSMUSG00000022956/ENSMUSG00000025204/ENSMUSG00000041697/ENSMUSG00000002379/ENSMUSG00000054312/ENSMUSG00000045316/ENSMUSG00000030541/ENSMUSG00000033938/ENSMUSG00000070394/ENSMUSG00000041881/ENSMUSG00000021290/ENSMUSG00000044894/ENSMUSG00000061518/ENSMUSG00000059734/ENSMUSG00000031818/ENSMUSG00000050856/ENSMUSG00000024038/ENSMUSG00000037152/…	3	ENSMUSG00000027875/ENSMUSG00000008540/ENSMUSG00000020022
CC	GO:1990204	oxidoreductase complex	16/787	105/17762	1.48047e-05	0.000575268	ENSMUSG00000020153/ENSMUSG00000022450/ENSMUSG00000025204/ENSMUSG00000002379/ENSMUSG00000033938/ENSMUSG00000041881/ENSMUSG00000022292/ENSMUSG00000044894/ENSMUSG00000059734/ENSMUSG00000024038/ENSMUSG00000020022/ENSMUSG00000037152/ENSMUSG00000048967/ENSMUSG00000036199/ENSMUSG00000002416/ENSMUSG00000005510	Ndufs7/Ndufa6/Ndufb8/Ndufa11/Ndufb7/Ndufa7/Rrm2b/Uqcrq/Ndufs8/Ndufv3/Ndufa12/Ndufc1/Yjefn3/Ndufa13/Ndufb2/Ndufs3	16	14	ENSMUSG00000020153/ENSMUSG00000022450/ENSMUSG00000025204/ENSMUSG00000002379/ENSMUSG00000033938/ENSMUSG00000041881/ENSMUSG00000044894/ENSMUSG00000059734/ENSMUSG00000024038/ENSMUSG00000037152/ENSMUSG00000048967/ENSMUSG00000036199/ENSMUSG00000002416/ENSMUSG00000005510	2	ENSMUSG00000022292/ENSMUSG00000020022
CC	GO:0019866	organelle inner membrane	40/787	457/17762	3.36376e-05	0.00121992	ENSMUSG00000020153/ENSMUSG00000022450/ENSMUSG00000035885/ENSMUSG00000022956/ENSMUSG00000027875/ENSMUSG00000025204/ENSMUSG00000041697/ENSMUSG00000002379/ENSMUSG00000054312/ENSMUSG00000045316/ENSMUSG00000030541/ENSMUSG00000033938/ENSMUSG00000070394/ENSMUSG00000041881/ENSMUSG00000021290/ENSMUSG00000008540/ENSMUSG00000044894/ENSMUSG00000061518/ENSMUSG00000059734/ENSMUSG00000031818/ENSMUSG00000050856/…	Ndufs7/Ndufa6/Cox8a/Atp5o/Hmgcs2/Ndufb8/Cox6a1/Ndufa11/Mrps21/Fahd1/Idh2/Ndufb7/Tmem256/Ndufa7/Atp5mpl/Mgst1/Uqcrq/Cox5b/Ndufs8/Cox4i1/Atp5k/Ndufv3/Ndufa12/Ndufc1/Atp5j2/Smad3/Pink1/Oxa1l/Yjefn3/Ndufa13/Atp5j/Ndufb2/Atp5e/Ndufs3/Stoml2/Myoc/Spns1/Phb/Slc25a54/Fdxr	40	36	ENSMUSG00000020153/ENSMUSG00000022450/ENSMUSG00000035885/ENSMUSG00000022956/ENSMUSG00000025204/ENSMUSG00000041697/ENSMUSG00000002379/ENSMUSG00000054312/ENSMUSG00000045316/ENSMUSG00000030541/ENSMUSG00000033938/ENSMUSG00000070394/ENSMUSG00000041881/ENSMUSG00000021290/ENSMUSG00000044894/ENSMUSG00000061518/ENSMUSG00000059734/ENSMUSG00000031818/ENSMUSG00000050856/ENSMUSG00000024038/ENSMUSG00000037152/…	4	ENSMUSG00000027875/ENSMUSG00000008540/ENSMUSG00000020022/ENSMUSG00000032402
CC	GO:0044445	cytosolic part	26/787	248/17762	4.34098e-05	0.00147593	ENSMUSG00000038274/ENSMUSG00000039001/ENSMUSG00000098274/ENSMUSG00000034892/ENSMUSG00000005580/ENSMUSG00000022221/ENSMUSG00000022292/ENSMUSG00000090137/ENSMUSG00000057863/ENSMUSG00000020431/ENSMUSG00000063316/ENSMUSG00000003970/ENSMUSG00000009927/ENSMUSG00000030432/ENSMUSG00000025794/ENSMUSG00000026031/ENSMUSG00000032399/ENSMUSG00000061787/ENSMUSG00000030172/ENSMUSG00000046330/ENSMUSG00000047675/…	Fau/Rps21/Rpl24/Rps29/Adcy9/Ripk3/Rrm2b/Uba52/Rpl36/Adcy1/Rpl27/Rpl8/Rps25/Rpl28/Rpl14/Cflar/Rpl4/Rps17/Erc1/Rpl37a/Rps8/Rpl38/Hba-a2/Nlrp6/Rps27a/Apaf1	26	19	ENSMUSG00000038274/ENSMUSG00000039001/ENSMUSG00000098274/ENSMUSG00000034892/ENSMUSG00000022221/ENSMUSG00000090137/ENSMUSG00000057863/ENSMUSG00000063316/ENSMUSG00000003970/ENSMUSG00000009927/ENSMUSG00000030432/ENSMUSG00000025794/ENSMUSG00000032399/ENSMUSG00000061787/ENSMUSG00000046330/ENSMUSG00000047675/ENSMUSG00000057322/ENSMUSG00000069917/ENSMUSG00000020460	7	ENSMUSG00000005580/ENSMUSG00000022292/ENSMUSG00000020431/ENSMUSG00000026031/ENSMUSG00000030172/ENSMUSG00000038745/ENSMUSG00000019979
CC	GO:0005753	mitochondrial proton-transporting ATP synthase complex	6/787	20/17762	0.000168622	0.0053959	ENSMUSG00000022956/ENSMUSG00000021290/ENSMUSG00000050856/ENSMUSG00000038690/ENSMUSG00000022890/ENSMUSG00000016252	Atp5o/Atp5mpl/Atp5k/Atp5j2/Atp5j/Atp5e	6	6	ENSMUSG00000022956/ENSMUSG00000021290/ENSMUSG00000050856/ENSMUSG00000038690/ENSMUSG00000022890/ENSMUSG00000016252	0
CC	GO:0015934	large ribosomal subunit	15/787	117/17762	0.000204251	0.00617291	ENSMUSG00000098274/ENSMUSG00000036860/ENSMUSG00000090137/ENSMUSG00000057863/ENSMUSG00000063316/ENSMUSG00000003970/ENSMUSG00000018858/ENSMUSG00000024414/ENSMUSG00000034932/ENSMUSG00000030432/ENSMUSG00000024829/ENSMUSG00000025794/ENSMUSG00000032399/ENSMUSG00000046330/ENSMUSG00000057322	Rpl24/Mrpl55/Uba52/Rpl36/Rpl27/Rpl8/Mrpl58/Mrpl27/Mrpl54/Rpl28/Mrpl21/Rpl14/Rpl4/Rpl37a/Rpl38	15	15	ENSMUSG00000098274/ENSMUSG00000036860/ENSMUSG00000090137/ENSMUSG00000057863/ENSMUSG00000063316/ENSMUSG00000003970/ENSMUSG00000018858/ENSMUSG00000024414/ENSMUSG00000034932/ENSMUSG00000030432/ENSMUSG00000024829/ENSMUSG00000025794/ENSMUSG00000032399/ENSMUSG00000046330/ENSMUSG00000057322	0
CC	GO:0042788	polysomal ribosome	7/787	29/17762	0.000216554	0.00618178	ENSMUSG00000039001/ENSMUSG00000098274/ENSMUSG00000034892/ENSMUSG00000003970/ENSMUSG00000034994/ENSMUSG00000057322/ENSMUSG00000037857	Rps21/Rpl24/Rps29/Rpl8/Eef2/Rpl38/Nufip2	7	6	ENSMUSG00000039001/ENSMUSG00000098274/ENSMUSG00000034892/ENSMUSG00000003970/ENSMUSG00000034994/ENSMUSG00000057322	1	ENSMUSG00000037857
CC	GO:0045259	proton-transporting ATP synthase complex	6/787	21/17762	0.000227271	0.00618178	ENSMUSG00000022956/ENSMUSG00000021290/ENSMUSG00000050856/ENSMUSG00000038690/ENSMUSG00000022890/ENSMUSG00000016252	Atp5o/Atp5mpl/Atp5k/Atp5j2/Atp5j/Atp5e	6	6	ENSMUSG00000022956/ENSMUSG00000021290/ENSMUSG00000050856/ENSMUSG00000038690/ENSMUSG00000022890/ENSMUSG00000016252	0
CC	GO:0015935	small ribosomal subunit	11/787	72/17762	0.000307752	0.00797224	ENSMUSG00000038274/ENSMUSG00000039001/ENSMUSG00000034892/ENSMUSG00000054312/ENSMUSG00000028861/ENSMUSG00000009927/ENSMUSG00000061787/ENSMUSG00000047675/ENSMUSG00000069917/ENSMUSG00000034729/ENSMUSG00000020460	Fau/Rps21/Rps29/Mrps21/Mrps15/Rps25/Rps17/Rps8/Hba-a2/Mrps10/Rps27a	11	11	ENSMUSG00000038274/ENSMUSG00000039001/ENSMUSG00000034892/ENSMUSG00000054312/ENSMUSG00000028861/ENSMUSG00000009927/ENSMUSG00000061787/ENSMUSG00000047675/ENSMUSG00000069917/ENSMUSG00000034729/ENSMUSG00000020460	0
CC	GO:0022625	cytosolic large ribosomal subunit	10/787	64/17762	0.00047607	0.0117719	ENSMUSG00000098274/ENSMUSG00000090137/ENSMUSG00000057863/ENSMUSG00000063316/ENSMUSG00000003970/ENSMUSG00000030432/ENSMUSG00000025794/ENSMUSG00000032399/ENSMUSG00000046330/ENSMUSG00000057322	Rpl24/Uba52/Rpl36/Rpl27/Rpl8/Rpl28/Rpl14/Rpl4/Rpl37a/Rpl38	10	10	ENSMUSG00000098274/ENSMUSG00000090137/ENSMUSG00000057863/ENSMUSG00000063316/ENSMUSG00000003970/ENSMUSG00000030432/ENSMUSG00000025794/ENSMUSG00000032399/ENSMUSG00000046330/ENSMUSG00000057322	0
CC	GO:0022627	cytosolic small ribosomal subunit	8/787	46/17762	0.000837963	0.0198196	ENSMUSG00000038274/ENSMUSG00000039001/ENSMUSG00000034892/ENSMUSG00000009927/ENSMUSG00000061787/ENSMUSG00000047675/ENSMUSG00000069917/ENSMUSG00000020460	Fau/Rps21/Rps29/Rps25/Rps17/Rps8/Hba-a2/Rps27a	8	8	ENSMUSG00000038274/ENSMUSG00000039001/ENSMUSG00000034892/ENSMUSG00000009927/ENSMUSG00000061787/ENSMUSG00000047675/ENSMUSG00000069917/ENSMUSG00000020460	0
CC	GO:0000276	mitochondrial proton-transporting ATP synthase complex, coupling factor F(o)	4/787	11/17762	0.000983111	0.0222838	ENSMUSG00000022956/ENSMUSG00000050856/ENSMUSG00000038690/ENSMUSG00000022890	Atp5o/Atp5k/Atp5j2/Atp5j	4	4	ENSMUSG00000022956/ENSMUSG00000050856/ENSMUSG00000038690/ENSMUSG00000022890	0
CC	GO:0045263	proton-transporting ATP synthase complex, coupling factor F(o)	4/787	13/17762	0.0019841	0.043174	ENSMUSG00000022956/ENSMUSG00000050856/ENSMUSG00000038690/ENSMUSG00000022890	Atp5o/Atp5k/Atp5j2/Atp5j	4	4	ENSMUSG00000022956/ENSMUSG00000050856/ENSMUSG00000038690/ENSMUSG00000022890	0
MF	GO:0003735	structural constituent of ribosome	22/772	149/17460	6.56477e-07	0.00055341	ENSMUSG00000039001/ENSMUSG00000098274/ENSMUSG00000034892/ENSMUSG00000036860/ENSMUSG00000054312/ENSMUSG00000041881/ENSMUSG00000057863/ENSMUSG00000028861/ENSMUSG00000063316/ENSMUSG00000003970/ENSMUSG00000009927/ENSMUSG00000024414/ENSMUSG00000030432/ENSMUSG00000024829/ENSMUSG00000025794/ENSMUSG00000032399/ENSMUSG00000061787/ENSMUSG00000046330/ENSMUSG00000047675/ENSMUSG00000057322/ENSMUSG00000034729/…	Rps21/Rpl24/Rps29/Mrpl55/Mrps21/Ndufa7/Rpl36/Mrps15/Rpl27/Rpl8/Rps25/Mrpl27/Rpl28/Mrpl21/Rpl14/Rpl4/Rps17/Rpl37a/Rps8/Rpl38/Mrps10/Rps27a	22	22	ENSMUSG00000039001/ENSMUSG00000098274/ENSMUSG00000034892/ENSMUSG00000036860/ENSMUSG00000054312/ENSMUSG00000041881/ENSMUSG00000057863/ENSMUSG00000028861/ENSMUSG00000063316/ENSMUSG00000003970/ENSMUSG00000009927/ENSMUSG00000024414/ENSMUSG00000030432/ENSMUSG00000024829/ENSMUSG00000025794/ENSMUSG00000032399/ENSMUSG00000061787/ENSMUSG00000046330/ENSMUSG00000047675/ENSMUSG00000057322/ENSMUSG00000034729/…	0
MF	GO:0008137	NADH dehydrogenase (ubiquinone) activity	9/772	28/17460	1.99477e-06	0.000560531	ENSMUSG00000020153/ENSMUSG00000025204/ENSMUSG00000033938/ENSMUSG00000041881/ENSMUSG00000059734/ENSMUSG00000020022/ENSMUSG00000048967/ENSMUSG00000036199/ENSMUSG00000005510	Ndufs7/Ndufb8/Ndufb7/Ndufa7/Ndufs8/Ndufa12/Yjefn3/Ndufa13/Ndufs3	9	8	ENSMUSG00000020153/ENSMUSG00000025204/ENSMUSG00000033938/ENSMUSG00000041881/ENSMUSG00000059734/ENSMUSG00000048967/ENSMUSG00000036199/ENSMUSG00000005510	1	ENSMUSG00000020022
MF	GO:0050136	NADH dehydrogenase (quinone) activity	9/772	28/17460	1.99477e-06	0.000560531	ENSMUSG00000020153/ENSMUSG00000025204/ENSMUSG00000033938/ENSMUSG00000041881/ENSMUSG00000059734/ENSMUSG00000020022/ENSMUSG00000048967/ENSMUSG00000036199/ENSMUSG00000005510	Ndufs7/Ndufb8/Ndufb7/Ndufa7/Ndufs8/Ndufa12/Yjefn3/Ndufa13/Ndufs3	9	8	ENSMUSG00000020153/ENSMUSG00000025204/ENSMUSG00000033938/ENSMUSG00000041881/ENSMUSG00000059734/ENSMUSG00000048967/ENSMUSG00000036199/ENSMUSG00000005510	1	ENSMUSG00000020022
MF	GO:0003954	NADH dehydrogenase activity	9/772	31/17460	5.16668e-06	0.00108888	ENSMUSG00000020153/ENSMUSG00000025204/ENSMUSG00000033938/ENSMUSG00000041881/ENSMUSG00000059734/ENSMUSG00000020022/ENSMUSG00000048967/ENSMUSG00000036199/ENSMUSG00000005510	Ndufs7/Ndufb8/Ndufb7/Ndufa7/Ndufs8/Ndufa12/Yjefn3/Ndufa13/Ndufs3	9	8	ENSMUSG00000020153/ENSMUSG00000025204/ENSMUSG00000033938/ENSMUSG00000041881/ENSMUSG00000059734/ENSMUSG00000048967/ENSMUSG00000036199/ENSMUSG00000005510	1	ENSMUSG00000020022
MF	GO:0016655	oxidoreductase activity, acting on NAD(P)H, quinone or similar compound as acceptor	9/772	38/17460	3.16318e-05	0.00533313	ENSMUSG00000020153/ENSMUSG00000025204/ENSMUSG00000033938/ENSMUSG00000041881/ENSMUSG00000059734/ENSMUSG00000020022/ENSMUSG00000048967/ENSMUSG00000036199/ENSMUSG00000005510	Ndufs7/Ndufb8/Ndufb7/Ndufa7/Ndufs8/Ndufa12/Yjefn3/Ndufa13/Ndufs3	9	8	ENSMUSG00000020153/ENSMUSG00000025204/ENSMUSG00000033938/ENSMUSG00000041881/ENSMUSG00000059734/ENSMUSG00000048967/ENSMUSG00000036199/ENSMUSG00000005510	1	ENSMUSG00000020022
MF	GO:0070628	proteasome binding	6/772	22/17460	0.000297405	0.0416423	ENSMUSG00000008348/ENSMUSG00000090137/ENSMUSG00000019505/ENSMUSG00000035692/ENSMUSG00000039041/ENSMUSG00000020460	Ubc/Uba52/Ubb/Isg15/Adrm1/Rps27a	6	6	ENSMUSG00000008348/ENSMUSG00000090137/ENSMUSG00000019505/ENSMUSG00000035692/ENSMUSG00000039041/ENSMUSG00000020460	0
MF	GO:0031386	protein tag	5/772	15/17460	0.000345785	0.0416423	ENSMUSG00000008348/ENSMUSG00000090137/ENSMUSG00000019505/ENSMUSG00000035692/ENSMUSG00000020460	Ubc/Uba52/Ubb/Isg15/Rps27a	5	5	ENSMUSG00000008348/ENSMUSG00000090137/ENSMUSG00000019505/ENSMUSG00000035692/ENSMUSG00000020460	0

## Sheet: Dep vs. Ctrl_GO_significant
Category	GO ID	Description	GeneRatio	BgRatio	pvalue	padj	geneID	geneName	Count	Up	Up_Gene_names	Down	Down_Gene_names
BP	GO:0048846	axon extension involved in axon guidance	10/1043	34/17579	1.83389e-05	0.0452696	ENSMUSG00000045039/ENSMUSG00000028064/ENSMUSG00000030084/ENSMUSG00000057969/ENSMUSG00000025020/ENSMUSG00000000627/ENSMUSG00000050272/ENSMUSG00000032547/ENSMUSG00000029765/ENSMUSG00000056427	Megf8/Sema4a/Plxna1/Sema3b/Slit1/Sema4f/Dscam/Ryk/Plxna4/Slit3	10	1	ENSMUSG00000032547	9	ENSMUSG00000045039/ENSMUSG00000028064/ENSMUSG00000030084/ENSMUSG00000057969/ENSMUSG00000025020/ENSMUSG00000000627/ENSMUSG00000050272/ENSMUSG00000029765/ENSMUSG00000056427
BP	GO:1902284	neuron projection extension involved in neuron projection guidance	10/1043	34/17579	1.83389e-05	0.0452696	ENSMUSG00000045039/ENSMUSG00000028064/ENSMUSG00000030084/ENSMUSG00000057969/ENSMUSG00000025020/ENSMUSG00000000627/ENSMUSG00000050272/ENSMUSG00000032547/ENSMUSG00000029765/ENSMUSG00000056427	Megf8/Sema4a/Plxna1/Sema3b/Slit1/Sema4f/Dscam/Ryk/Plxna4/Slit3	10	1	ENSMUSG00000032547	9	ENSMUSG00000045039/ENSMUSG00000028064/ENSMUSG00000030084/ENSMUSG00000057969/ENSMUSG00000025020/ENSMUSG00000000627/ENSMUSG00000050272/ENSMUSG00000029765/ENSMUSG00000056427
CC	GO:0022626	cytosolic ribosome	32/1058	117/17590	2.07801e-13	1.22395e-10	ENSMUSG00000003429/ENSMUSG00000079435/ENSMUSG00000098274/ENSMUSG00000025362/ENSMUSG00000068240/ENSMUSG00000048758/ENSMUSG00000031320/ENSMUSG00000022548/ENSMUSG00000039001/ENSMUSG00000043716/ENSMUSG00000067288/ENSMUSG00000009927/ENSMUSG00000038900/ENSMUSG00000036781/ENSMUSG00000060938/ENSMUSG00000028495/ENSMUSG00000046364/ENSMUSG00000028234/ENSMUSG00000067274/ENSMUSG00000025290/ENSMUSG00000041841/…	Rps11/Rpl36a/Rpl24/Rps26/Gm11808/Rpl29/Rps4x/Apod/Rps21/Rpl7/Rps28/Rps25/Rpl12/Rps27l/Rpl26/Rps6/Rpl27a/Rps20/Rplp0/Rps24/Rpl37/Rpl19/Rpl35a/Rpl10/Rpsa/Rps15/Rps12/Rpl23a/Rplp2/Uba52/Rps23/Rps3a1	32	32	ENSMUSG00000003429/ENSMUSG00000079435/ENSMUSG00000098274/ENSMUSG00000025362/ENSMUSG00000068240/ENSMUSG00000048758/ENSMUSG00000031320/ENSMUSG00000022548/ENSMUSG00000039001/ENSMUSG00000043716/ENSMUSG00000067288/ENSMUSG00000009927/ENSMUSG00000038900/ENSMUSG00000036781/ENSMUSG00000060938/ENSMUSG00000028495/ENSMUSG00000046364/ENSMUSG00000028234/ENSMUSG00000067274/ENSMUSG00000025290/ENSMUSG00000041841/…	0
CC	GO:0044391	ribosomal subunit	38/1058	186/17590	2.21349e-11	4.61292e-09	ENSMUSG00000003429/ENSMUSG00000079435/ENSMUSG00000098274/ENSMUSG00000026087/ENSMUSG00000025362/ENSMUSG00000068240/ENSMUSG00000048758/ENSMUSG00000031320/ENSMUSG00000039001/ENSMUSG00000043716/ENSMUSG00000067288/ENSMUSG00000009927/ENSMUSG00000038900/ENSMUSG00000036781/ENSMUSG00000060938/ENSMUSG00000028495/ENSMUSG00000029066/ENSMUSG00000046364/ENSMUSG00000028234/ENSMUSG00000067274/ENSMUSG00000025290/…	Rps11/Rpl36a/Rpl24/Mrpl30/Rps26/Gm11808/Rpl29/Rps4x/Rps21/Rpl7/Rps28/Rps25/Rpl12/Rps27l/Rpl26/Rps6/Mrpl20/Rpl27a/Rps20/Rplp0/Rps24/Rpl37/Rpl19/Mrps15/Rpl35a/Rpl10/Rpsa/Rps15/Mrps21/Mrpl55/Rps12/Mrps2/Rpl23a/Rplp2/Uba52/Rps23/Rps3a1/Mrpl43	38	38	ENSMUSG00000003429/ENSMUSG00000079435/ENSMUSG00000098274/ENSMUSG00000026087/ENSMUSG00000025362/ENSMUSG00000068240/ENSMUSG00000048758/ENSMUSG00000031320/ENSMUSG00000039001/ENSMUSG00000043716/ENSMUSG00000067288/ENSMUSG00000009927/ENSMUSG00000038900/ENSMUSG00000036781/ENSMUSG00000060938/ENSMUSG00000028495/ENSMUSG00000029066/ENSMUSG00000046364/ENSMUSG00000028234/ENSMUSG00000067274/ENSMUSG00000025290/…	0
CC	GO:0005840	ribosome	43/1058	230/17590	2.34953e-11	4.61292e-09	ENSMUSG00000003429/ENSMUSG00000079435/ENSMUSG00000098274/ENSMUSG00000026087/ENSMUSG00000072692/ENSMUSG00000025362/ENSMUSG00000063787/ENSMUSG00000068240/ENSMUSG00000048758/ENSMUSG00000031320/ENSMUSG00000022548/ENSMUSG00000039001/ENSMUSG00000043716/ENSMUSG00000067288/ENSMUSG00000009927/ENSMUSG00000038900/ENSMUSG00000036781/ENSMUSG00000060938/ENSMUSG00000028495/ENSMUSG00000041881/ENSMUSG00000029066/…	Rps11/Rpl36a/Rpl24/Mrpl30/Rpl37rt/Rps26/Chchd1/Gm11808/Rpl29/Rps4x/Apod/Rps21/Rpl7/Rps28/Rps25/Rpl12/Rps27l/Rpl26/Rps6/Ndufa7/Mrpl20/Rpl27a/Rps20/Rplp0/Rps24/Rpl37/Rpl19/Mrps30/Mrps15/Rpl35a/Rpl10/Rpsa/Rps15/Mrps21/Mrpl55/Rps12/Mrps2/Rpl23a/Rplp2/Uba52/Rps23/Rps3a1/Mrpl43	43	43	ENSMUSG00000003429/ENSMUSG00000079435/ENSMUSG00000098274/ENSMUSG00000026087/ENSMUSG00000072692/ENSMUSG00000025362/ENSMUSG00000063787/ENSMUSG00000068240/ENSMUSG00000048758/ENSMUSG00000031320/ENSMUSG00000022548/ENSMUSG00000039001/ENSMUSG00000043716/ENSMUSG00000067288/ENSMUSG00000009927/ENSMUSG00000038900/ENSMUSG00000036781/ENSMUSG00000060938/ENSMUSG00000028495/ENSMUSG00000041881/ENSMUSG00000029066/…	0
CC	GO:0044445	cytosolic part	40/1058	248/17590	1.03983e-08	1.53114e-06	ENSMUSG00000003429/ENSMUSG00000079435/ENSMUSG00000098274/ENSMUSG00000025362/ENSMUSG00000068240/ENSMUSG00000048758/ENSMUSG00000031320/ENSMUSG00000022994/ENSMUSG00000022548/ENSMUSG00000039001/ENSMUSG00000043716/ENSMUSG00000067288/ENSMUSG00000009927/ENSMUSG00000038900/ENSMUSG00000048029/ENSMUSG00000036781/ENSMUSG00000060938/ENSMUSG00000028495/ENSMUSG00000046364/ENSMUSG00000028234/ENSMUSG00000067274/…	Rps11/Rpl36a/Rpl24/Rps26/Gm11808/Rpl29/Rps4x/Adcy6/Apod/Rps21/Rpl7/Rps28/Rps25/Rpl12/Eno4/Rps27l/Rpl26/Rps6/Rpl27a/Rps20/Rplp0/Rps24/Rpl37/Rpl19/Rpl35a/Rpl10/Pfkl/Rpsa/Rps15/Rps12/Rpl23a/Npr2/Snapin/Rplp2/Ikbkg/Uba52/Rps23/Rps3a1/Aim2/Gucy1a1	40	35	ENSMUSG00000003429/ENSMUSG00000079435/ENSMUSG00000098274/ENSMUSG00000025362/ENSMUSG00000068240/ENSMUSG00000048758/ENSMUSG00000031320/ENSMUSG00000022548/ENSMUSG00000039001/ENSMUSG00000043716/ENSMUSG00000067288/ENSMUSG00000009927/ENSMUSG00000038900/ENSMUSG00000036781/ENSMUSG00000060938/ENSMUSG00000028495/ENSMUSG00000046364/ENSMUSG00000028234/ENSMUSG00000067274/ENSMUSG00000025290/ENSMUSG00000041841/…	5	ENSMUSG00000022994/ENSMUSG00000048029/ENSMUSG00000020277/ENSMUSG00000028469/ENSMUSG00000004221
CC	GO:0022627	cytosolic small ribosomal subunit	15/1058	46/17590	3.87478e-08	4.56449e-06	ENSMUSG00000003429/ENSMUSG00000025362/ENSMUSG00000031320/ENSMUSG00000039001/ENSMUSG00000067288/ENSMUSG00000009927/ENSMUSG00000036781/ENSMUSG00000028495/ENSMUSG00000028234/ENSMUSG00000025290/ENSMUSG00000032518/ENSMUSG00000063457/ENSMUSG00000061983/ENSMUSG00000049517/ENSMUSG00000028081	Rps11/Rps26/Rps4x/Rps21/Rps28/Rps25/Rps27l/Rps6/Rps20/Rps24/Rpsa/Rps15/Rps12/Rps23/Rps3a1	15	15	ENSMUSG00000003429/ENSMUSG00000025362/ENSMUSG00000031320/ENSMUSG00000039001/ENSMUSG00000067288/ENSMUSG00000009927/ENSMUSG00000036781/ENSMUSG00000028495/ENSMUSG00000028234/ENSMUSG00000025290/ENSMUSG00000032518/ENSMUSG00000063457/ENSMUSG00000061983/ENSMUSG00000049517/ENSMUSG00000028081	0
CC	GO:0022625	cytosolic large ribosomal subunit	17/1058	64/17590	1.45403e-07	1.42737e-05	ENSMUSG00000079435/ENSMUSG00000098274/ENSMUSG00000068240/ENSMUSG00000048758/ENSMUSG00000043716/ENSMUSG00000038900/ENSMUSG00000060938/ENSMUSG00000046364/ENSMUSG00000067274/ENSMUSG00000041841/ENSMUSG00000017404/ENSMUSG00000060636/ENSMUSG00000008682/ENSMUSG00000061983/ENSMUSG00000058546/ENSMUSG00000025508/ENSMUSG00000090137	Rpl36a/Rpl24/Gm11808/Rpl29/Rpl7/Rpl12/Rpl26/Rpl27a/Rplp0/Rpl37/Rpl19/Rpl35a/Rpl10/Rps12/Rpl23a/Rplp2/Uba52	17	17	ENSMUSG00000079435/ENSMUSG00000098274/ENSMUSG00000068240/ENSMUSG00000048758/ENSMUSG00000043716/ENSMUSG00000038900/ENSMUSG00000060938/ENSMUSG00000046364/ENSMUSG00000067274/ENSMUSG00000041841/ENSMUSG00000017404/ENSMUSG00000060636/ENSMUSG00000008682/ENSMUSG00000061983/ENSMUSG00000058546/ENSMUSG00000025508/ENSMUSG00000090137	0
CC	GO:0015935	small ribosomal subunit	18/1058	72/17590	1.71957e-07	1.44689e-05	ENSMUSG00000003429/ENSMUSG00000025362/ENSMUSG00000031320/ENSMUSG00000039001/ENSMUSG00000067288/ENSMUSG00000009927/ENSMUSG00000036781/ENSMUSG00000028495/ENSMUSG00000028234/ENSMUSG00000025290/ENSMUSG00000028861/ENSMUSG00000032518/ENSMUSG00000063457/ENSMUSG00000054312/ENSMUSG00000061983/ENSMUSG00000035772/ENSMUSG00000049517/ENSMUSG00000028081	Rps11/Rps26/Rps4x/Rps21/Rps28/Rps25/Rps27l/Rps6/Rps20/Rps24/Mrps15/Rpsa/Rps15/Mrps21/Rps12/Mrps2/Rps23/Rps3a1	18	18	ENSMUSG00000003429/ENSMUSG00000025362/ENSMUSG00000031320/ENSMUSG00000039001/ENSMUSG00000067288/ENSMUSG00000009927/ENSMUSG00000036781/ENSMUSG00000028495/ENSMUSG00000028234/ENSMUSG00000025290/ENSMUSG00000028861/ENSMUSG00000032518/ENSMUSG00000063457/ENSMUSG00000054312/ENSMUSG00000061983/ENSMUSG00000035772/ENSMUSG00000049517/ENSMUSG00000028081	0
CC	GO:0015934	large ribosomal subunit	21/1058	117/17590	5.87804e-06	0.000432771	ENSMUSG00000079435/ENSMUSG00000098274/ENSMUSG00000026087/ENSMUSG00000068240/ENSMUSG00000048758/ENSMUSG00000043716/ENSMUSG00000038900/ENSMUSG00000060938/ENSMUSG00000029066/ENSMUSG00000046364/ENSMUSG00000067274/ENSMUSG00000041841/ENSMUSG00000017404/ENSMUSG00000060636/ENSMUSG00000008682/ENSMUSG00000036860/ENSMUSG00000061983/ENSMUSG00000058546/ENSMUSG00000025508/ENSMUSG00000090137/ENSMUSG00000025208	Rpl36a/Rpl24/Mrpl30/Gm11808/Rpl29/Rpl7/Rpl12/Rpl26/Mrpl20/Rpl27a/Rplp0/Rpl37/Rpl19/Rpl35a/Rpl10/Mrpl55/Rps12/Rpl23a/Rplp2/Uba52/Mrpl43	21	21	ENSMUSG00000079435/ENSMUSG00000098274/ENSMUSG00000026087/ENSMUSG00000068240/ENSMUSG00000048758/ENSMUSG00000043716/ENSMUSG00000038900/ENSMUSG00000060938/ENSMUSG00000029066/ENSMUSG00000046364/ENSMUSG00000067274/ENSMUSG00000041841/ENSMUSG00000017404/ENSMUSG00000060636/ENSMUSG00000008682/ENSMUSG00000036860/ENSMUSG00000061983/ENSMUSG00000058546/ENSMUSG00000025508/ENSMUSG00000090137/ENSMUSG00000025208	0
MF	GO:0003735	structural constituent of ribosome	38/1031	149/17299	1.02362e-14	9.10003e-12	ENSMUSG00000003429/ENSMUSG00000098274/ENSMUSG00000026087/ENSMUSG00000072692/ENSMUSG00000025362/ENSMUSG00000048758/ENSMUSG00000031320/ENSMUSG00000039001/ENSMUSG00000043716/ENSMUSG00000067288/ENSMUSG00000009927/ENSMUSG00000038900/ENSMUSG00000036781/ENSMUSG00000060938/ENSMUSG00000028495/ENSMUSG00000041881/ENSMUSG00000029066/ENSMUSG00000046364/ENSMUSG00000028234/ENSMUSG00000067274/ENSMUSG00000025290/…	Rps11/Rpl24/Mrpl30/Rpl37rt/Rps26/Rpl29/Rps4x/Rps21/Rpl7/Rps28/Rps25/Rpl12/Rps27l/Rpl26/Rps6/Ndufa7/Mrpl20/Rpl27a/Rps20/Rplp0/Rps24/Rpl37/Rpl19/Mrps30/Mrps15/Rpl35a/Rpl10/Rpsa/Rps15/Mrps21/Mrpl55/Rps12/Mrps2/Rpl23a/Rplp2/Rps23/Rps3a1/Mrpl43	38	38	ENSMUSG00000003429/ENSMUSG00000098274/ENSMUSG00000026087/ENSMUSG00000072692/ENSMUSG00000025362/ENSMUSG00000048758/ENSMUSG00000031320/ENSMUSG00000039001/ENSMUSG00000043716/ENSMUSG00000067288/ENSMUSG00000009927/ENSMUSG00000038900/ENSMUSG00000036781/ENSMUSG00000060938/ENSMUSG00000028495/ENSMUSG00000041881/ENSMUSG00000029066/ENSMUSG00000046364/ENSMUSG00000028234/ENSMUSG00000067274/ENSMUSG00000025290/…	0

## Sheet: noDep vs. Ctrl_GO_significant
Category	GO ID	Description	GeneRatio	BgRatio	pvalue	padj	geneID	geneName	Count	Up	Up_Gene_names	Down	Down_Gene_names
BP	GO:0016358	dendrite development	53/1685	278/17609	8.02314e-07	0.0044047	ENSMUSG00000026235/ENSMUSG00000048960/ENSMUSG00000036306/ENSMUSG00000021701/ENSMUSG00000021743/ENSMUSG00000022602/ENSMUSG00000021057/ENSMUSG00000057177/ENSMUSG00000026782/ENSMUSG00000026883/ENSMUSG00000002985/ENSMUSG00000038545/ENSMUSG00000019970/ENSMUSG00000025372/ENSMUSG00000025885/ENSMUSG00000022864/ENSMUSG00000005583/ENSMUSG00000041205/ENSMUSG00000031161/ENSMUSG00000022076/ENSMUSG00000039683/…	Epha4/Prex2/Lzts1/Plk2/Fezf2/Arc/Akap5/Gsk3a/Abi2/Dab2ip/Apoe/Cul7/Sgk1/Baiap2/Myo5b/D16Ertd472e/Mef2c/Map6d1/Hdac6/Klhl1/Sdk1/Fas/Igsf9/Slc11a2/Slc12a5/Fxr2/Anapc2/Nlgn1/Arf4/Cux1/Mapk8ip2/Actr3/Fmr1/Ache/Grin1/Nlgn2/Dscam/Wasl/Palm/Arf6/Nrg1/Pacsin1/Hdac2/Map6/Bmp7/Syne1/Cdkl5/Rock2/Chrnb2/Srcin1/Lrrk2/Id1/Fbxo31	53	27	ENSMUSG00000026235/ENSMUSG00000048960/ENSMUSG00000036306/ENSMUSG00000021701/ENSMUSG00000021743/ENSMUSG00000022602/ENSMUSG00000021057/ENSMUSG00000026782/ENSMUSG00000019970/ENSMUSG00000025372/ENSMUSG00000025885/ENSMUSG00000022864/ENSMUSG00000005583/ENSMUSG00000041205/ENSMUSG00000024778/ENSMUSG00000063887/ENSMUSG00000021877/ENSMUSG00000026341/ENSMUSG00000000838/ENSMUSG00000029684/ENSMUSG00000062991/…	26	ENSMUSG00000057177/ENSMUSG00000026883/ENSMUSG00000002985/ENSMUSG00000038545/ENSMUSG00000031161/ENSMUSG00000022076/ENSMUSG00000039683/ENSMUSG00000037995/ENSMUSG00000023030/ENSMUSG00000017740/ENSMUSG00000018765/ENSMUSG00000026965/ENSMUSG00000029705/ENSMUSG00000022619/ENSMUSG00000023328/ENSMUSG00000026959/ENSMUSG00000051790/ENSMUSG00000050272/ENSMUSG00000035863/ENSMUSG00000044147/ENSMUSG00000040276/…
BP	GO:0050773	regulation of dendrite development	37/1685	177/17609	4.02865e-06	0.0110586	ENSMUSG00000026235/ENSMUSG00000036306/ENSMUSG00000021701/ENSMUSG00000022602/ENSMUSG00000021057/ENSMUSG00000057177/ENSMUSG00000026883/ENSMUSG00000002985/ENSMUSG00000038545/ENSMUSG00000019970/ENSMUSG00000025372/ENSMUSG00000025885/ENSMUSG00000022864/ENSMUSG00000005583/ENSMUSG00000039683/ENSMUSG00000018765/ENSMUSG00000026965/ENSMUSG00000063887/ENSMUSG00000029705/ENSMUSG00000026341/ENSMUSG00000000838/…	Epha4/Lzts1/Plk2/Arc/Akap5/Gsk3a/Dab2ip/Apoe/Cul7/Sgk1/Baiap2/Myo5b/D16Ertd472e/Mef2c/Sdk1/Fxr2/Anapc2/Nlgn1/Cux1/Actr3/Fmr1/Ache/Grin1/Nlgn2/Palm/Arf6/Nrg1/Pacsin1/Hdac2/Bmp7/Syne1/Cdkl5/Chrnb2/Srcin1/Lrrk2/Id1/Fbxo31	37	19	ENSMUSG00000026235/ENSMUSG00000036306/ENSMUSG00000021701/ENSMUSG00000022602/ENSMUSG00000021057/ENSMUSG00000019970/ENSMUSG00000025372/ENSMUSG00000025885/ENSMUSG00000022864/ENSMUSG00000005583/ENSMUSG00000063887/ENSMUSG00000026341/ENSMUSG00000000838/ENSMUSG00000062991/ENSMUSG00000019777/ENSMUSG00000096054/ENSMUSG00000031292/ENSMUSG00000036273/ENSMUSG00000042745	18	ENSMUSG00000057177/ENSMUSG00000026883/ENSMUSG00000002985/ENSMUSG00000038545/ENSMUSG00000039683/ENSMUSG00000018765/ENSMUSG00000026965/ENSMUSG00000029705/ENSMUSG00000023328/ENSMUSG00000026959/ENSMUSG00000051790/ENSMUSG00000035863/ENSMUSG00000044147/ENSMUSG00000040276/ENSMUSG00000008999/ENSMUSG00000027950/ENSMUSG00000038453/ENSMUSG00000052934
BP	GO:0030501	positive regulation of bone mineralization	13/1685	35/17609	1.05762e-05	0.0159234	ENSMUSG00000032402/ENSMUSG00000052430/ENSMUSG00000005583/ENSMUSG00000055409/ENSMUSG00000027358/ENSMUSG00000054252/ENSMUSG00000031342/ENSMUSG00000052155/ENSMUSG00000008999/ENSMUSG00000021796/ENSMUSG00000026836/ENSMUSG00000035914/ENSMUSG00000054675	Smad3/Bmpr1b/Mef2c/Nell1/Bmp2/Fgfr3/Gpm6b/Acvr2a/Bmp7/Bmpr1a/Acvr1/Cd276/Tmem119	13	10	ENSMUSG00000032402/ENSMUSG00000052430/ENSMUSG00000005583/ENSMUSG00000027358/ENSMUSG00000031342/ENSMUSG00000052155/ENSMUSG00000021796/ENSMUSG00000026836/ENSMUSG00000035914/ENSMUSG00000054675	3	ENSMUSG00000055409/ENSMUSG00000054252/ENSMUSG00000008999
BP	GO:0006836	neurotransmitter transport	45/1685	243/17609	1.16017e-05	0.0159234	ENSMUSG00000020484/ENSMUSG00000005357/ENSMUSG00000032890/ENSMUSG00000030806/ENSMUSG00000000560/ENSMUSG00000058715/ENSMUSG00000030307/ENSMUSG00000020848/ENSMUSG00000055866/ENSMUSG00000027737/ENSMUSG00000028542/ENSMUSG00000035390/ENSMUSG00000005089/ENSMUSG00000029608/ENSMUSG00000001018/ENSMUSG00000033768/ENSMUSG00000038486/ENSMUSG00000048142/ENSMUSG00000005583/ENSMUSG00000027162/ENSMUSG00000024261/…	Xbp1/Slc1a6/Rims3/Stx1b/Gabra2/Fcer1g/Slc6a11/Doc2b/Per2/Slc7a11/Slc6a9/Brsk1/Slc1a2/Rph3a/Snapin/Nrxn2/Sv2a/Nat8l/Mef2c/Lin7c/Syt4/Slc25a12/Arl2/Ywhaz/Prepl/Slc1a3/Slc1a1/Scrib/Kcnj10/Slc6a13/Nlgn1/Stxbp1/Pnkd/Fmr1/Gpm6b/Doc2a/Nos1/Syk/Syt3/Gdnf/Lin7a/Th/Braf/Lrrk2/Syt13	45	21	ENSMUSG00000020484/ENSMUSG00000000560/ENSMUSG00000058715/ENSMUSG00000020848/ENSMUSG00000055866/ENSMUSG00000027737/ENSMUSG00000005089/ENSMUSG00000001018/ENSMUSG00000005583/ENSMUSG00000027162/ENSMUSG00000024261/ENSMUSG00000022285/ENSMUSG00000005360/ENSMUSG00000024935/ENSMUSG00000063887/ENSMUSG00000000838/ENSMUSG00000031342/ENSMUSG00000022144/ENSMUSG00000019906/ENSMUSG00000002413/ENSMUSG00000036273	24	ENSMUSG00000005357/ENSMUSG00000032890/ENSMUSG00000030806/ENSMUSG00000030307/ENSMUSG00000028542/ENSMUSG00000035390/ENSMUSG00000029608/ENSMUSG00000033768/ENSMUSG00000038486/ENSMUSG00000048142/ENSMUSG00000027010/ENSMUSG00000024944/ENSMUSG00000024127/ENSMUSG00000022568/ENSMUSG00000044708/ENSMUSG00000030108/ENSMUSG00000026797/ENSMUSG00000026179/ENSMUSG00000052301/ENSMUSG00000029361/ENSMUSG00000021457/…
BP	GO:0045666	positive regulation of neuron differentiation	67/1685	423/17609	2.55277e-05	0.0214076	ENSMUSG00000032744/ENSMUSG00000026235/ENSMUSG00000019986/ENSMUSG00000006930/ENSMUSG00000045039/ENSMUSG00000020027/ENSMUSG00000021743/ENSMUSG00000021057/ENSMUSG00000018820/ENSMUSG00000021994/ENSMUSG00000021068/ENSMUSG00000031565/ENSMUSG00000062078/ENSMUSG00000028176/ENSMUSG00000002546/ENSMUSG00000003948/ENSMUSG00000033342/ENSMUSG00000060279/ENSMUSG00000029674/ENSMUSG00000026883/ENSMUSG00000002985/…	Heyl/Epha4/Ahi1/Hap1/Megf8/Socs2/Fezf2/Akap5/Zfyve27/Wnt5a/Nin/Fgfr1/Qk/Lrrc7/Golga2/Mmd/Plppr5/Ap2a1/Limk1/Dab2ip/Apoe/Cul7/Plxnb1/Sgk1/Sall1/Cnr1/Baiap2/Myo5b/Sirt1/Katnb1/L1cam/D16Ertd472e/Mef2c/Bmp2/Syt4/Rnd2/Plxna2/Ret/Plxna3/Anapc2/Atf1/Nlgn1/Cux1/Actr3/Mapk8ip3/Fmr1/Ache/Nlgn2/Dscam/Tcf3/Mapt/Palm/Nrg1/Pacsin1/Map6/Bmp7/Syt3/Sema5a/Cdkl5/Ptk2b/Itga3/Tcf4/Braf/Foxg1/Gli2/Fbxo31/Tcf12	67	31	ENSMUSG00000026235/ENSMUSG00000020027/ENSMUSG00000021743/ENSMUSG00000021057/ENSMUSG00000021068/ENSMUSG00000062078/ENSMUSG00000028176/ENSMUSG00000003948/ENSMUSG00000033342/ENSMUSG00000019970/ENSMUSG00000031665/ENSMUSG00000044288/ENSMUSG00000025372/ENSMUSG00000025885/ENSMUSG00000020063/ENSMUSG00000022864/ENSMUSG00000005583/ENSMUSG00000027358/ENSMUSG00000024261/ENSMUSG00000026640/ENSMUSG00000023027/…	36	ENSMUSG00000032744/ENSMUSG00000019986/ENSMUSG00000006930/ENSMUSG00000045039/ENSMUSG00000018820/ENSMUSG00000021994/ENSMUSG00000031565/ENSMUSG00000002546/ENSMUSG00000060279/ENSMUSG00000029674/ENSMUSG00000026883/ENSMUSG00000002985/ENSMUSG00000038545/ENSMUSG00000053646/ENSMUSG00000031787/ENSMUSG00000031391/ENSMUSG00000001313/ENSMUSG00000030110/ENSMUSG00000031398/ENSMUSG00000026965/ENSMUSG00000029705/…
BP	GO:0001649	osteoblast differentiation	34/1685	171/17609	2.94945e-05	0.0214076	ENSMUSG00000003429/ENSMUSG00000024176/ENSMUSG00000032402/ENSMUSG00000022475/ENSMUSG00000031565/ENSMUSG00000040856/ENSMUSG00000007279/ENSMUSG00000007872/ENSMUSG00000052430/ENSMUSG00000019359/ENSMUSG00000029050/ENSMUSG00000071076/ENSMUSG00000005583/ENSMUSG00000028063/ENSMUSG00000055409/ENSMUSG00000027358/ENSMUSG00000027951/ENSMUSG00000025407/ENSMUSG00000052837/ENSMUSG00000029304/ENSMUSG00000052155/…	Rps11/Sox8/Smad3/Hdac7/Fgfr1/Dlk1/Scube2/Id3/Bmpr1b/Gdpd2/Ski/Jund/Mef2c/Lmna/Nell1/Bmp2/Adar/Gli1/Junb/Spp1/Acvr2a/Bmp7/Bmpr1a/Twsg1/Acvr1/Jag1/Rassf2/Cd276/Myoc/Rorb/Tmem119/Gli2/Id1/Epha2	34	18	ENSMUSG00000003429/ENSMUSG00000024176/ENSMUSG00000032402/ENSMUSG00000007872/ENSMUSG00000052430/ENSMUSG00000029050/ENSMUSG00000005583/ENSMUSG00000027358/ENSMUSG00000052837/ENSMUSG00000029304/ENSMUSG00000052155/ENSMUSG00000021796/ENSMUSG00000024098/ENSMUSG00000026836/ENSMUSG00000035914/ENSMUSG00000036192/ENSMUSG00000054675/ENSMUSG00000042745	16	ENSMUSG00000022475/ENSMUSG00000031565/ENSMUSG00000040856/ENSMUSG00000007279/ENSMUSG00000019359/ENSMUSG00000071076/ENSMUSG00000028063/ENSMUSG00000055409/ENSMUSG00000027951/ENSMUSG00000025407/ENSMUSG00000008999/ENSMUSG00000027276/ENSMUSG00000027339/ENSMUSG00000026697/ENSMUSG00000048402/ENSMUSG00000006445
BP	GO:0070169	positive regulation of biomineral tissue development	13/1685	38/17609	2.95036e-05	0.0214076	ENSMUSG00000032402/ENSMUSG00000052430/ENSMUSG00000005583/ENSMUSG00000055409/ENSMUSG00000027358/ENSMUSG00000054252/ENSMUSG00000031342/ENSMUSG00000052155/ENSMUSG00000008999/ENSMUSG00000021796/ENSMUSG00000026836/ENSMUSG00000035914/ENSMUSG00000054675	Smad3/Bmpr1b/Mef2c/Nell1/Bmp2/Fgfr3/Gpm6b/Acvr2a/Bmp7/Bmpr1a/Acvr1/Cd276/Tmem119	13	10	ENSMUSG00000032402/ENSMUSG00000052430/ENSMUSG00000005583/ENSMUSG00000027358/ENSMUSG00000031342/ENSMUSG00000052155/ENSMUSG00000021796/ENSMUSG00000026836/ENSMUSG00000035914/ENSMUSG00000054675	3	ENSMUSG00000055409/ENSMUSG00000054252/ENSMUSG00000008999
BP	GO:0010769	regulation of cell morphogenesis involved in differentiation	53/1685	314/17609	3.11951e-05	0.0214076	ENSMUSG00000026235/ENSMUSG00000036306/ENSMUSG00000025375/ENSMUSG00000045039/ENSMUSG00000021743/ENSMUSG00000022602/ENSMUSG00000021057/ENSMUSG00000018820/ENSMUSG00000021994/ENSMUSG00000021068/ENSMUSG00000000627/ENSMUSG00000002546/ENSMUSG00000029674/ENSMUSG00000002985/ENSMUSG00000038545/ENSMUSG00000053646/ENSMUSG00000019970/ENSMUSG00000025372/ENSMUSG00000025885/ENSMUSG00000031391/ENSMUSG00000001313/…	Epha4/Lzts1/Aatk/Megf8/Fezf2/Arc/Akap5/Zfyve27/Wnt5a/Nin/Sema4f/Golga2/Limk1/Apoe/Cul7/Plxnb1/Sgk1/Baiap2/Myo5b/L1cam/Rnd2/Nefm/Plxna2/Thy1/Ret/S100a10/Plxna3/Fxr2/Sema4a/Anapc2/Nlgn1/Ssh2/Cux1/Actr3/Fmr1/Ache/Vim/Grin1/Dscam/Mapt/St6gal1/Nrg1/Map6/Sema5a/Syne1/Cdkl5/Myoc/Chrnb2/Braf/Srcin1/Lrrk2/Id1/Fbxo31	53	24	ENSMUSG00000026235/ENSMUSG00000036306/ENSMUSG00000021743/ENSMUSG00000022602/ENSMUSG00000021057/ENSMUSG00000021068/ENSMUSG00000019970/ENSMUSG00000025372/ENSMUSG00000025885/ENSMUSG00000022054/ENSMUSG00000026640/ENSMUSG00000041959/ENSMUSG00000063887/ENSMUSG00000037926/ENSMUSG00000026341/ENSMUSG00000000838/ENSMUSG00000026728/ENSMUSG00000022885/ENSMUSG00000062991/ENSMUSG00000096054/ENSMUSG00000031292/…	29	ENSMUSG00000025375/ENSMUSG00000045039/ENSMUSG00000018820/ENSMUSG00000021994/ENSMUSG00000000627/ENSMUSG00000002546/ENSMUSG00000029674/ENSMUSG00000002985/ENSMUSG00000038545/ENSMUSG00000053646/ENSMUSG00000031391/ENSMUSG00000001313/ENSMUSG00000032011/ENSMUSG00000030110/ENSMUSG00000031398/ENSMUSG00000018765/ENSMUSG00000028064/ENSMUSG00000026965/ENSMUSG00000029705/ENSMUSG00000023328/ENSMUSG00000026959/…
BP	GO:0001558	regulation of cell growth	63/1685	400/17609	5.22579e-05	0.0305257	ENSMUSG00000026235/ENSMUSG00000025375/ENSMUSG00000034918/ENSMUSG00000034201/ENSMUSG00000047242/ENSMUSG00000022877/ENSMUSG00000045039/ENSMUSG00000021750/ENSMUSG00000026203/ENSMUSG00000020027/ENSMUSG00000032402/ENSMUSG00000018820/ENSMUSG00000021994/ENSMUSG00000037370/ENSMUSG00000048967/ENSMUSG00000000627/ENSMUSG00000057177/ENSMUSG00000028330/ENSMUSG00000031880/ENSMUSG00000020415/ENSMUSG00000029674/…	Epha4/Aatk/Cdhr2/Gas2l1/Taf9b/Hrg/Megf8/Fam107a/Dnajb2/Socs2/Smad3/Zfyve27/Wnt5a/Enpp1/Yjefn3/Sema4f/Gsk3a/Ncbp1/Rrad/Pttg1/Limk1/Ccar2/Clstn3/Hnf4a/Dab2ip/Derl2/Apoe/Sgk1/Inhba/Myo5b/Sirt1/L1cam/Sgk3/Syt4/Sdcbp/Rnd2/Rptor/Plxna2/Csnk2a1/Mtpn/Adipor2/Clstn1/Avp/Mad2l2/Creb3/Exosc9/Plxna3/Sema4a/Flt4/Anapc2/Foxp1/Actr3/Dscam/Mapt/Nrg1/Syt3/Cdkn2d/Sema5a/Psrc1/Cdkl5/Ptk2b/Crim1/Gng4	63	26	ENSMUSG00000026235/ENSMUSG00000047242/ENSMUSG00000022877/ENSMUSG00000021750/ENSMUSG00000020027/ENSMUSG00000032402/ENSMUSG00000028330/ENSMUSG00000017950/ENSMUSG00000018442/ENSMUSG00000019970/ENSMUSG00000041324/ENSMUSG00000025885/ENSMUSG00000020063/ENSMUSG00000025915/ENSMUSG00000024261/ENSMUSG00000028249/ENSMUSG00000026640/ENSMUSG00000074698/ENSMUSG00000029840/ENSMUSG00000030168/ENSMUSG00000030067/…	37	ENSMUSG00000025375/ENSMUSG00000034918/ENSMUSG00000034201/ENSMUSG00000045039/ENSMUSG00000026203/ENSMUSG00000018820/ENSMUSG00000021994/ENSMUSG00000037370/ENSMUSG00000048967/ENSMUSG00000000627/ENSMUSG00000057177/ENSMUSG00000031880/ENSMUSG00000020415/ENSMUSG00000029674/ENSMUSG00000033712/ENSMUSG00000008153/ENSMUSG00000026883/ENSMUSG00000002985/ENSMUSG00000031391/ENSMUSG00000001313/ENSMUSG00000025583/…
BP	GO:0008347	glial cell migration	15/1685	51/17609	5.56023e-05	0.0305257	ENSMUSG00000026235/ENSMUSG00000033585/ENSMUSG00000032911/ENSMUSG00000026883/ENSMUSG00000036353/ENSMUSG00000035596/ENSMUSG00000022568/ENSMUSG00000035352/ENSMUSG00000020467/ENSMUSG00000026728/ENSMUSG00000049103/ENSMUSG00000031785/ENSMUSG00000027765/ENSMUSG00000090071/ENSMUSG00000020950	Epha4/Ndn/Cspg4/Dab2ip/P2ry12/Mboat7/Scrib/Ccl12/Efemp1/Vim/Ccr2/Adgrg1/P2ry1/Cdk5r2/Foxg1	15	7	ENSMUSG00000026235/ENSMUSG00000036353/ENSMUSG00000020467/ENSMUSG00000026728/ENSMUSG00000049103/ENSMUSG00000027765/ENSMUSG00000020950	8	ENSMUSG00000033585/ENSMUSG00000032911/ENSMUSG00000026883/ENSMUSG00000035596/ENSMUSG00000022568/ENSMUSG00000035352/ENSMUSG00000031785/ENSMUSG00000090071
BP	GO:0016049	cell growth	72/1685	481/17609	8.49107e-05	0.0398044	ENSMUSG00000026235/ENSMUSG00000020484/ENSMUSG00000025375/ENSMUSG00000034918/ENSMUSG00000034201/ENSMUSG00000047242/ENSMUSG00000022877/ENSMUSG00000033585/ENSMUSG00000045039/ENSMUSG00000021750/ENSMUSG00000026203/ENSMUSG00000020027/ENSMUSG00000032402/ENSMUSG00000018820/ENSMUSG00000021994/ENSMUSG00000051379/ENSMUSG00000037370/ENSMUSG00000021068/ENSMUSG00000048967/ENSMUSG00000000627/ENSMUSG00000057177/…	Epha4/Xbp1/Aatk/Cdhr2/Gas2l1/Taf9b/Hrg/Ndn/Megf8/Fam107a/Dnajb2/Socs2/Smad3/Zfyve27/Wnt5a/Flrt3/Enpp1/Nin/Yjefn3/Sema4f/Gsk3a/Ncbp1/Rrad/Pttg1/Limk1/Ccar2/Clstn3/Wasf1/Hnf4a/Dab2ip/Derl2/Apoe/Plxnb1/Sgk1/Inhba/Auts2/Myo5b/Sirt1/L1cam/Sgk3/Syt4/Sdcbp/Rnd2/Hdac6/Rptor/Plxna2/Sorbs2/Csnk2a1/Mtpn/Adipor2/Clstn1/Avp/Mad2l2/Creb3/Exosc9/Plxna3/Sema4a/Flt4/Anapc2/Foxp1/Actr3/Dscam/Mapt/Nrg1/Syt3/Cdkn2d/…	72	32	ENSMUSG00000026235/ENSMUSG00000020484/ENSMUSG00000047242/ENSMUSG00000022877/ENSMUSG00000021750/ENSMUSG00000020027/ENSMUSG00000032402/ENSMUSG00000051379/ENSMUSG00000021068/ENSMUSG00000028330/ENSMUSG00000019831/ENSMUSG00000017950/ENSMUSG00000018442/ENSMUSG00000019970/ENSMUSG00000041324/ENSMUSG00000029673/ENSMUSG00000025885/ENSMUSG00000020063/ENSMUSG00000025915/ENSMUSG00000024261/ENSMUSG00000028249/…	40	ENSMUSG00000025375/ENSMUSG00000034918/ENSMUSG00000034201/ENSMUSG00000033585/ENSMUSG00000045039/ENSMUSG00000026203/ENSMUSG00000018820/ENSMUSG00000021994/ENSMUSG00000037370/ENSMUSG00000048967/ENSMUSG00000000627/ENSMUSG00000057177/ENSMUSG00000031880/ENSMUSG00000020415/ENSMUSG00000029674/ENSMUSG00000033712/ENSMUSG00000008153/ENSMUSG00000026883/ENSMUSG00000002985/ENSMUSG00000053646/ENSMUSG00000031391/…
BP	GO:0010976	positive regulation of neuron projection development	54/1685	334/17609	8.70042e-05	0.0398044	ENSMUSG00000026235/ENSMUSG00000019986/ENSMUSG00000006930/ENSMUSG00000045039/ENSMUSG00000021057/ENSMUSG00000018820/ENSMUSG00000021994/ENSMUSG00000021068/ENSMUSG00000031565/ENSMUSG00000062078/ENSMUSG00000028176/ENSMUSG00000002546/ENSMUSG00000033342/ENSMUSG00000060279/ENSMUSG00000029674/ENSMUSG00000026883/ENSMUSG00000002985/ENSMUSG00000038545/ENSMUSG00000053646/ENSMUSG00000019970/ENSMUSG00000044288/…	Epha4/Ahi1/Hap1/Megf8/Akap5/Zfyve27/Wnt5a/Nin/Fgfr1/Qk/Lrrc7/Golga2/Plppr5/Ap2a1/Limk1/Dab2ip/Apoe/Cul7/Plxnb1/Sgk1/Cnr1/Baiap2/Myo5b/Sirt1/Katnb1/L1cam/D16Ertd472e/Syt4/Rnd2/Plxna2/Ret/Plxna3/Anapc2/Atf1/Nlgn1/Cux1/Actr3/Fmr1/Ache/Nlgn2/Dscam/Mapt/Palm/Nrg1/Pacsin1/Map6/Bmp7/Syt3/Sema5a/Cdkl5/Ptk2b/Itga3/Braf/Fbxo31	54	22	ENSMUSG00000026235/ENSMUSG00000021057/ENSMUSG00000021068/ENSMUSG00000062078/ENSMUSG00000028176/ENSMUSG00000033342/ENSMUSG00000019970/ENSMUSG00000044288/ENSMUSG00000025372/ENSMUSG00000025885/ENSMUSG00000020063/ENSMUSG00000022864/ENSMUSG00000024261/ENSMUSG00000026640/ENSMUSG00000023027/ENSMUSG00000063887/ENSMUSG00000026341/ENSMUSG00000000838/ENSMUSG00000062991/ENSMUSG00000031292/ENSMUSG00000059456/…	32	ENSMUSG00000019986/ENSMUSG00000006930/ENSMUSG00000045039/ENSMUSG00000018820/ENSMUSG00000021994/ENSMUSG00000031565/ENSMUSG00000002546/ENSMUSG00000060279/ENSMUSG00000029674/ENSMUSG00000026883/ENSMUSG00000002985/ENSMUSG00000038545/ENSMUSG00000053646/ENSMUSG00000031787/ENSMUSG00000031391/ENSMUSG00000001313/ENSMUSG00000030110/ENSMUSG00000031398/ENSMUSG00000026965/ENSMUSG00000029705/ENSMUSG00000023328/…
BP	GO:0060996	dendritic spine development	25/1685	117/17609	9.6995e-05	0.0409617	ENSMUSG00000026235/ENSMUSG00000021701/ENSMUSG00000022602/ENSMUSG00000002985/ENSMUSG00000025372/ENSMUSG00000025885/ENSMUSG00000022864/ENSMUSG00000005583/ENSMUSG00000031161/ENSMUSG00000039683/ENSMUSG00000017740/ENSMUSG00000018765/ENSMUSG00000063887/ENSMUSG00000021877/ENSMUSG00000026341/ENSMUSG00000000838/ENSMUSG00000051790/ENSMUSG00000029684/ENSMUSG00000035863/ENSMUSG00000044147/ENSMUSG00000062991/…	Epha4/Plk2/Arc/Apoe/Baiap2/Myo5b/D16Ertd472e/Mef2c/Hdac6/Sdk1/Slc12a5/Fxr2/Nlgn1/Arf4/Actr3/Fmr1/Nlgn2/Wasl/Palm/Arf6/Nrg1/Hdac2/Cdkl5/Srcin1/Lrrk2	25	16	ENSMUSG00000026235/ENSMUSG00000021701/ENSMUSG00000022602/ENSMUSG00000025372/ENSMUSG00000025885/ENSMUSG00000022864/ENSMUSG00000005583/ENSMUSG00000063887/ENSMUSG00000021877/ENSMUSG00000026341/ENSMUSG00000000838/ENSMUSG00000029684/ENSMUSG00000062991/ENSMUSG00000019777/ENSMUSG00000031292/ENSMUSG00000036273	9	ENSMUSG00000002985/ENSMUSG00000031161/ENSMUSG00000039683/ENSMUSG00000017740/ENSMUSG00000018765/ENSMUSG00000051790/ENSMUSG00000035863/ENSMUSG00000044147/ENSMUSG00000038453
BP	GO:0048813	dendrite morphogenesis	32/1685	168/17609	0.000117541	0.0419203	ENSMUSG00000026235/ENSMUSG00000048960/ENSMUSG00000036306/ENSMUSG00000022602/ENSMUSG00000021057/ENSMUSG00000038545/ENSMUSG00000019970/ENSMUSG00000025372/ENSMUSG00000025885/ENSMUSG00000041205/ENSMUSG00000031161/ENSMUSG00000023030/ENSMUSG00000018765/ENSMUSG00000026965/ENSMUSG00000063887/ENSMUSG00000029705/ENSMUSG00000022619/ENSMUSG00000026341/ENSMUSG00000000838/ENSMUSG00000023328/ENSMUSG00000026959/…	Epha4/Prex2/Lzts1/Arc/Akap5/Cul7/Sgk1/Baiap2/Myo5b/Map6d1/Hdac6/Slc11a2/Fxr2/Anapc2/Nlgn1/Cux1/Mapk8ip2/Actr3/Fmr1/Ache/Grin1/Dscam/Wasl/Map6/Syne1/Cdkl5/Rock2/Chrnb2/Srcin1/Lrrk2/Id1/Fbxo31	32	18	ENSMUSG00000026235/ENSMUSG00000048960/ENSMUSG00000036306/ENSMUSG00000022602/ENSMUSG00000021057/ENSMUSG00000019970/ENSMUSG00000025372/ENSMUSG00000025885/ENSMUSG00000041205/ENSMUSG00000063887/ENSMUSG00000026341/ENSMUSG00000000838/ENSMUSG00000029684/ENSMUSG00000096054/ENSMUSG00000031292/ENSMUSG00000020580/ENSMUSG00000036273/ENSMUSG00000042745	14	ENSMUSG00000038545/ENSMUSG00000031161/ENSMUSG00000023030/ENSMUSG00000018765/ENSMUSG00000026965/ENSMUSG00000029705/ENSMUSG00000022619/ENSMUSG00000023328/ENSMUSG00000026959/ENSMUSG00000050272/ENSMUSG00000055407/ENSMUSG00000027950/ENSMUSG00000038453/ENSMUSG00000052934
BP	GO:0045667	regulation of osteoblast differentiation	25/1685	119/17609	0.00012918	0.0419203	ENSMUSG00000032402/ENSMUSG00000022475/ENSMUSG00000031565/ENSMUSG00000007279/ENSMUSG00000007872/ENSMUSG00000052430/ENSMUSG00000019359/ENSMUSG00000029050/ENSMUSG00000071076/ENSMUSG00000005583/ENSMUSG00000028063/ENSMUSG00000055409/ENSMUSG00000027358/ENSMUSG00000025407/ENSMUSG00000052155/ENSMUSG00000008999/ENSMUSG00000021796/ENSMUSG00000024098/ENSMUSG00000026836/ENSMUSG00000027276/ENSMUSG00000027339/…	Smad3/Hdac7/Fgfr1/Scube2/Id3/Bmpr1b/Gdpd2/Ski/Jund/Mef2c/Lmna/Nell1/Bmp2/Gli1/Acvr2a/Bmp7/Bmpr1a/Twsg1/Acvr1/Jag1/Rassf2/Cd276/Rorb/Tmem119/Id1	25	14	ENSMUSG00000032402/ENSMUSG00000007872/ENSMUSG00000052430/ENSMUSG00000029050/ENSMUSG00000005583/ENSMUSG00000027358/ENSMUSG00000052155/ENSMUSG00000021796/ENSMUSG00000024098/ENSMUSG00000026836/ENSMUSG00000035914/ENSMUSG00000036192/ENSMUSG00000054675/ENSMUSG00000042745	11	ENSMUSG00000022475/ENSMUSG00000031565/ENSMUSG00000007279/ENSMUSG00000019359/ENSMUSG00000071076/ENSMUSG00000028063/ENSMUSG00000055409/ENSMUSG00000025407/ENSMUSG00000008999/ENSMUSG00000027276/ENSMUSG00000027339
BP	GO:0001503	ossification	54/1685	340/17609	0.000139751	0.0419203	ENSMUSG00000003429/ENSMUSG00000024940/ENSMUSG00000024176/ENSMUSG00000032402/ENSMUSG00000063358/ENSMUSG00000037465/ENSMUSG00000022475/ENSMUSG00000021994/ENSMUSG00000037370/ENSMUSG00000031565/ENSMUSG00000040856/ENSMUSG00000007279/ENSMUSG00000007872/ENSMUSG00000037868/ENSMUSG00000052430/ENSMUSG00000019359/ENSMUSG00000053646/ENSMUSG00000029050/ENSMUSG00000071076/ENSMUSG00000005583/ENSMUSG00000028063/…	Rps11/Ltbp3/Sox8/Smad3/Mapk1/Klf10/Hdac7/Wnt5a/Enpp1/Fgfr1/Dlk1/Scube2/Id3/Egr2/Bmpr1b/Gdpd2/Plxnb1/Ski/Jund/Mef2c/Lmna/Nell1/Bmp2/Gpld1/Ripply2/Adar/Gli1/Cbs/Fgfr3/Junb/Spp1/Tnfrsf11a/Gpm6b/Acvr2a/Mn1/Npr2/Bmp7/Txlng/Bmpr1a/Twsg1/Ibsp/Acvr1/Hspg2/Jag1/Ptk2b/Rassf2/Cd276/Myoc/Rorb/Tmem119/Ercc2/Gli2/Id1/Epha2	54	26	ENSMUSG00000003429/ENSMUSG00000024176/ENSMUSG00000032402/ENSMUSG00000063358/ENSMUSG00000037465/ENSMUSG00000007872/ENSMUSG00000037868/ENSMUSG00000052430/ENSMUSG00000029050/ENSMUSG00000005583/ENSMUSG00000027358/ENSMUSG00000052837/ENSMUSG00000029304/ENSMUSG00000026321/ENSMUSG00000031342/ENSMUSG00000052155/ENSMUSG00000038344/ENSMUSG00000021796/ENSMUSG00000024098/ENSMUSG00000029306/ENSMUSG00000026836/…	28	ENSMUSG00000024940/ENSMUSG00000022475/ENSMUSG00000021994/ENSMUSG00000037370/ENSMUSG00000031565/ENSMUSG00000040856/ENSMUSG00000007279/ENSMUSG00000019359/ENSMUSG00000053646/ENSMUSG00000071076/ENSMUSG00000028063/ENSMUSG00000055409/ENSMUSG00000021340/ENSMUSG00000047897/ENSMUSG00000027951/ENSMUSG00000025407/ENSMUSG00000024039/ENSMUSG00000054252/ENSMUSG00000070576/ENSMUSG00000028469/ENSMUSG00000008999/…
BP	GO:0048814	regulation of dendrite morphogenesis	23/1685	106/17609	0.000142309	0.0419203	ENSMUSG00000026235/ENSMUSG00000036306/ENSMUSG00000022602/ENSMUSG00000021057/ENSMUSG00000038545/ENSMUSG00000019970/ENSMUSG00000025372/ENSMUSG00000025885/ENSMUSG00000018765/ENSMUSG00000026965/ENSMUSG00000063887/ENSMUSG00000029705/ENSMUSG00000026341/ENSMUSG00000000838/ENSMUSG00000023328/ENSMUSG00000026959/ENSMUSG00000096054/ENSMUSG00000031292/ENSMUSG00000027950/ENSMUSG00000038453/ENSMUSG00000036273/…	Epha4/Lzts1/Arc/Akap5/Cul7/Sgk1/Baiap2/Myo5b/Fxr2/Anapc2/Nlgn1/Cux1/Actr3/Fmr1/Ache/Grin1/Syne1/Cdkl5/Chrnb2/Srcin1/Lrrk2/Id1/Fbxo31	23	14	ENSMUSG00000026235/ENSMUSG00000036306/ENSMUSG00000022602/ENSMUSG00000021057/ENSMUSG00000019970/ENSMUSG00000025372/ENSMUSG00000025885/ENSMUSG00000063887/ENSMUSG00000026341/ENSMUSG00000000838/ENSMUSG00000096054/ENSMUSG00000031292/ENSMUSG00000036273/ENSMUSG00000042745	9	ENSMUSG00000038545/ENSMUSG00000018765/ENSMUSG00000026965/ENSMUSG00000029705/ENSMUSG00000023328/ENSMUSG00000026959/ENSMUSG00000027950/ENSMUSG00000038453/ENSMUSG00000052934
BP	GO:0001822	kidney development	43/1685	253/17609	0.000143101	0.0419203	ENSMUSG00000032744/ENSMUSG00000026235/ENSMUSG00000034687/ENSMUSG00000019986/ENSMUSG00000015647/ENSMUSG00000024176/ENSMUSG00000032402/ENSMUSG00000020679/ENSMUSG00000038418/ENSMUSG00000031565/ENSMUSG00000024998/ENSMUSG00000020097/ENSMUSG00000007872/ENSMUSG00000036585/ENSMUSG00000029231/ENSMUSG00000031665/ENSMUSG00000024392/ENSMUSG00000005583/ENSMUSG00000026494/ENSMUSG00000025151/ENSMUSG00000027358/…	Heyl/Epha4/Fras1/Ahi1/Lama5/Sox8/Smad3/Hnf1b/Egr1/Fgfr1/Plce1/Sgpl1/Id3/Fgf1/Pdgfra/Sall1/Bag6/Mef2c/Kif26b/Maged1/Bmp2/Klhl3/Calb1/Lzts2/Tiparp/Ret/Nle1/Vangl2/Yap1/Cux1/Bmper/Rrm2b/Gcnt1/Wnt2b/Tet2/Kirrel3/Bmp7/Gdnf/Jag1/Itga3/Lrrk2/Mmp17/Gli2	43	21	ENSMUSG00000026235/ENSMUSG00000034687/ENSMUSG00000024176/ENSMUSG00000032402/ENSMUSG00000038418/ENSMUSG00000024998/ENSMUSG00000020097/ENSMUSG00000007872/ENSMUSG00000031665/ENSMUSG00000005583/ENSMUSG00000027358/ENSMUSG00000014164/ENSMUSG00000028222/ENSMUSG00000034640/ENSMUSG00000053110/ENSMUSG00000022292/ENSMUSG00000038843/ENSMUSG00000027840/ENSMUSG00000040943/ENSMUSG00000022144/ENSMUSG00000036273	22	ENSMUSG00000032744/ENSMUSG00000019986/ENSMUSG00000015647/ENSMUSG00000020679/ENSMUSG00000031565/ENSMUSG00000036585/ENSMUSG00000029231/ENSMUSG00000024392/ENSMUSG00000026494/ENSMUSG00000025151/ENSMUSG00000035342/ENSMUSG00000030110/ENSMUSG00000020692/ENSMUSG00000026556/ENSMUSG00000029705/ENSMUSG00000031963/ENSMUSG00000032036/ENSMUSG00000008999/ENSMUSG00000027276/ENSMUSG00000001507/ENSMUSG00000029436/…
BP	GO:1900006	positive regulation of dendrite development	22/1685	100/17609	0.000159276	0.0419203	ENSMUSG00000026235/ENSMUSG00000021057/ENSMUSG00000026883/ENSMUSG00000002985/ENSMUSG00000038545/ENSMUSG00000019970/ENSMUSG00000025372/ENSMUSG00000025885/ENSMUSG00000022864/ENSMUSG00000026965/ENSMUSG00000063887/ENSMUSG00000029705/ENSMUSG00000026341/ENSMUSG00000000838/ENSMUSG00000023328/ENSMUSG00000051790/ENSMUSG00000035863/ENSMUSG00000062991/ENSMUSG00000040276/ENSMUSG00000008999/ENSMUSG00000031292/…	Epha4/Akap5/Dab2ip/Apoe/Cul7/Sgk1/Baiap2/Myo5b/D16Ertd472e/Anapc2/Nlgn1/Cux1/Actr3/Fmr1/Ache/Nlgn2/Palm/Nrg1/Pacsin1/Bmp7/Cdkl5/Fbxo31	22	11	ENSMUSG00000026235/ENSMUSG00000021057/ENSMUSG00000019970/ENSMUSG00000025372/ENSMUSG00000025885/ENSMUSG00000022864/ENSMUSG00000063887/ENSMUSG00000026341/ENSMUSG00000000838/ENSMUSG00000062991/ENSMUSG00000031292	11	ENSMUSG00000026883/ENSMUSG00000002985/ENSMUSG00000038545/ENSMUSG00000026965/ENSMUSG00000029705/ENSMUSG00000023328/ENSMUSG00000051790/ENSMUSG00000035863/ENSMUSG00000040276/ENSMUSG00000008999/ENSMUSG00000052934
BP	GO:0001505	regulation of neurotransmitter levels	49/1685	304/17609	0.000194835	0.0419203	ENSMUSG00000020484/ENSMUSG00000005357/ENSMUSG00000032890/ENSMUSG00000030806/ENSMUSG00000000560/ENSMUSG00000038173/ENSMUSG00000032402/ENSMUSG00000020848/ENSMUSG00000055866/ENSMUSG00000059003/ENSMUSG00000028542/ENSMUSG00000035390/ENSMUSG00000005089/ENSMUSG00000029608/ENSMUSG00000001018/ENSMUSG00000033768/ENSMUSG00000048142/ENSMUSG00000005583/ENSMUSG00000027162/ENSMUSG00000024261/ENSMUSG00000024789/…	Xbp1/Slc1a6/Rims3/Stx1b/Gabra2/Enpp6/Smad3/Doc2b/Per2/Grin2a/Slc6a9/Brsk1/Slc1a2/Rph3a/Snapin/Nrxn2/Nat8l/Mef2c/Lin7c/Syt4/Jak2/Prepl/Slc1a3/Slc1a1/Scrib/Kcnj10/Nlgn1/Stxbp1/Pnkd/Fmr1/Gart/Ache/Gpm6b/Doc2a/Nos1/Syt3/Gdnf/Hdc/Ptk2b/Colq/Dynll1/Lin7a/Th/Atp2b4/Braf/Lrrk2/Chka/Syt13/Prima1	49	28	ENSMUSG00000020484/ENSMUSG00000000560/ENSMUSG00000038173/ENSMUSG00000032402/ENSMUSG00000020848/ENSMUSG00000055866/ENSMUSG00000059003/ENSMUSG00000005089/ENSMUSG00000001018/ENSMUSG00000005583/ENSMUSG00000027162/ENSMUSG00000024261/ENSMUSG00000024789/ENSMUSG00000005360/ENSMUSG00000024935/ENSMUSG00000063887/ENSMUSG00000000838/ENSMUSG00000031342/ENSMUSG00000022144/ENSMUSG00000027360/ENSMUSG00000059456/…	21	ENSMUSG00000005357/ENSMUSG00000032890/ENSMUSG00000030806/ENSMUSG00000028542/ENSMUSG00000035390/ENSMUSG00000029608/ENSMUSG00000033768/ENSMUSG00000048142/ENSMUSG00000024127/ENSMUSG00000022568/ENSMUSG00000044708/ENSMUSG00000026797/ENSMUSG00000026179/ENSMUSG00000022962/ENSMUSG00000023328/ENSMUSG00000052301/ENSMUSG00000029361/ENSMUSG00000030731/ENSMUSG00000000214/ENSMUSG00000026463/ENSMUSG00000027220
BP	GO:0060998	regulation of dendritic spine development	20/1685	88/17609	0.000195947	0.0419203	ENSMUSG00000026235/ENSMUSG00000021701/ENSMUSG00000022602/ENSMUSG00000002985/ENSMUSG00000025372/ENSMUSG00000022864/ENSMUSG00000005583/ENSMUSG00000039683/ENSMUSG00000018765/ENSMUSG00000063887/ENSMUSG00000026341/ENSMUSG00000000838/ENSMUSG00000051790/ENSMUSG00000035863/ENSMUSG00000044147/ENSMUSG00000062991/ENSMUSG00000019777/ENSMUSG00000031292/ENSMUSG00000038453/ENSMUSG00000036273	Epha4/Plk2/Arc/Apoe/Baiap2/D16Ertd472e/Mef2c/Sdk1/Fxr2/Nlgn1/Actr3/Fmr1/Nlgn2/Palm/Arf6/Nrg1/Hdac2/Cdkl5/Srcin1/Lrrk2	20	13	ENSMUSG00000026235/ENSMUSG00000021701/ENSMUSG00000022602/ENSMUSG00000025372/ENSMUSG00000022864/ENSMUSG00000005583/ENSMUSG00000063887/ENSMUSG00000026341/ENSMUSG00000000838/ENSMUSG00000062991/ENSMUSG00000019777/ENSMUSG00000031292/ENSMUSG00000036273	7	ENSMUSG00000002985/ENSMUSG00000039683/ENSMUSG00000018765/ENSMUSG00000051790/ENSMUSG00000035863/ENSMUSG00000044147/ENSMUSG00000038453
BP	GO:0015813	L-glutamate transmembrane transport	8/1685	19/17609	0.000198885	0.0419203	ENSMUSG00000005357/ENSMUSG00000055866/ENSMUSG00000027737/ENSMUSG00000005089/ENSMUSG00000027010/ENSMUSG00000005360/ENSMUSG00000024935/ENSMUSG00000044708	Slc1a6/Per2/Slc7a11/Slc1a2/Slc25a12/Slc1a3/Slc1a1/Kcnj10	8	5	ENSMUSG00000055866/ENSMUSG00000027737/ENSMUSG00000005089/ENSMUSG00000005360/ENSMUSG00000024935	3	ENSMUSG00000005357/ENSMUSG00000027010/ENSMUSG00000044708
BP	GO:0050772	positive regulation of axonogenesis	21/1685	95/17609	0.00020736	0.0419203	ENSMUSG00000045039/ENSMUSG00000018820/ENSMUSG00000021068/ENSMUSG00000002546/ENSMUSG00000029674/ENSMUSG00000002985/ENSMUSG00000053646/ENSMUSG00000025885/ENSMUSG00000031391/ENSMUSG00000001313/ENSMUSG00000026640/ENSMUSG00000031398/ENSMUSG00000026965/ENSMUSG00000023328/ENSMUSG00000050272/ENSMUSG00000018411/ENSMUSG00000062991/ENSMUSG00000055407/ENSMUSG00000022231/ENSMUSG00000031292/ENSMUSG00000002413	Megf8/Zfyve27/Nin/Golga2/Limk1/Apoe/Plxnb1/Myo5b/L1cam/Rnd2/Plxna2/Plxna3/Anapc2/Ache/Dscam/Mapt/Nrg1/Map6/Sema5a/Cdkl5/Braf	21	6	ENSMUSG00000021068/ENSMUSG00000025885/ENSMUSG00000026640/ENSMUSG00000062991/ENSMUSG00000031292/ENSMUSG00000002413	15	ENSMUSG00000045039/ENSMUSG00000018820/ENSMUSG00000002546/ENSMUSG00000029674/ENSMUSG00000002985/ENSMUSG00000053646/ENSMUSG00000031391/ENSMUSG00000001313/ENSMUSG00000031398/ENSMUSG00000026965/ENSMUSG00000023328/ENSMUSG00000050272/ENSMUSG00000018411/ENSMUSG00000055407/ENSMUSG00000022231
BP	GO:0050770	regulation of axonogenesis	34/1685	188/17609	0.000208261	0.0419203	ENSMUSG00000026235/ENSMUSG00000025375/ENSMUSG00000045039/ENSMUSG00000021743/ENSMUSG00000018820/ENSMUSG00000021994/ENSMUSG00000021068/ENSMUSG00000000627/ENSMUSG00000002546/ENSMUSG00000029674/ENSMUSG00000002985/ENSMUSG00000053646/ENSMUSG00000025885/ENSMUSG00000031391/ENSMUSG00000001313/ENSMUSG00000022054/ENSMUSG00000026640/ENSMUSG00000032011/ENSMUSG00000030110/ENSMUSG00000031398/ENSMUSG00000028064/…	Epha4/Aatk/Megf8/Fezf2/Zfyve27/Wnt5a/Nin/Sema4f/Golga2/Limk1/Apoe/Plxnb1/Myo5b/L1cam/Rnd2/Nefm/Plxna2/Thy1/Ret/Plxna3/Sema4a/Anapc2/Ssh2/Actr3/Ache/Vim/Grin1/Dscam/Mapt/Nrg1/Map6/Sema5a/Cdkl5/Braf	34	12	ENSMUSG00000026235/ENSMUSG00000021743/ENSMUSG00000021068/ENSMUSG00000025885/ENSMUSG00000022054/ENSMUSG00000026640/ENSMUSG00000037926/ENSMUSG00000026341/ENSMUSG00000026728/ENSMUSG00000062991/ENSMUSG00000031292/ENSMUSG00000002413	22	ENSMUSG00000025375/ENSMUSG00000045039/ENSMUSG00000018820/ENSMUSG00000021994/ENSMUSG00000000627/ENSMUSG00000002546/ENSMUSG00000029674/ENSMUSG00000002985/ENSMUSG00000053646/ENSMUSG00000031391/ENSMUSG00000001313/ENSMUSG00000032011/ENSMUSG00000030110/ENSMUSG00000031398/ENSMUSG00000028064/ENSMUSG00000026965/ENSMUSG00000023328/ENSMUSG00000026959/ENSMUSG00000050272/ENSMUSG00000018411/ENSMUSG00000055407/…
BP	GO:0001655	urogenital system development	50/1685	313/17609	0.000210438	0.0419203	ENSMUSG00000032744/ENSMUSG00000026235/ENSMUSG00000039519/ENSMUSG00000034687/ENSMUSG00000019986/ENSMUSG00000015647/ENSMUSG00000024176/ENSMUSG00000032402/ENSMUSG00000020679/ENSMUSG00000021994/ENSMUSG00000038418/ENSMUSG00000031565/ENSMUSG00000024998/ENSMUSG00000020097/ENSMUSG00000007872/ENSMUSG00000036585/ENSMUSG00000046532/ENSMUSG00000029231/ENSMUSG00000031665/ENSMUSG00000024392/ENSMUSG00000005583/…	Heyl/Epha4/Cyp7b1/Fras1/Ahi1/Lama5/Sox8/Smad3/Hnf1b/Wnt5a/Egr1/Fgfr1/Plce1/Sgpl1/Id3/Fgf1/Ar/Pdgfra/Sall1/Bag6/Mef2c/Psap/Kif26b/Maged1/Bmp2/Klhl3/Calb1/Lzts2/Tiparp/Fkbp4/Ret/Nle1/Vangl2/Yap1/Cux1/Bmper/Rrm2b/Gcnt1/Sec63/Wnt2b/Tet2/Kirrel3/Bmp7/Gdnf/Acvr1/Jag1/Itga3/Lrrk2/Mmp17/Gli2	50	24	ENSMUSG00000026235/ENSMUSG00000039519/ENSMUSG00000034687/ENSMUSG00000024176/ENSMUSG00000032402/ENSMUSG00000038418/ENSMUSG00000024998/ENSMUSG00000020097/ENSMUSG00000007872/ENSMUSG00000031665/ENSMUSG00000005583/ENSMUSG00000027358/ENSMUSG00000014164/ENSMUSG00000028222/ENSMUSG00000034640/ENSMUSG00000053110/ENSMUSG00000022292/ENSMUSG00000038843/ENSMUSG00000019802/ENSMUSG00000027840/ENSMUSG00000040943/…	26	ENSMUSG00000032744/ENSMUSG00000019986/ENSMUSG00000015647/ENSMUSG00000020679/ENSMUSG00000021994/ENSMUSG00000031565/ENSMUSG00000036585/ENSMUSG00000046532/ENSMUSG00000029231/ENSMUSG00000024392/ENSMUSG00000004207/ENSMUSG00000026494/ENSMUSG00000025151/ENSMUSG00000035342/ENSMUSG00000030357/ENSMUSG00000030110/ENSMUSG00000020692/ENSMUSG00000026556/ENSMUSG00000029705/ENSMUSG00000031963/ENSMUSG00000032036/…
BP	GO:0008038	neuron recognition	11/1685	34/17609	0.000213295	0.0419203	ENSMUSG00000026235/ENSMUSG00000033585/ENSMUSG00000045039/ENSMUSG00000021743/ENSMUSG00000021994/ENSMUSG00000044288/ENSMUSG00000031391/ENSMUSG00000047261/ENSMUSG00000050272/ENSMUSG00000022231/ENSMUSG00000020950	Epha4/Ndn/Megf8/Fezf2/Wnt5a/Cnr1/L1cam/Gap43/Dscam/Sema5a/Foxg1	11	4	ENSMUSG00000026235/ENSMUSG00000021743/ENSMUSG00000044288/ENSMUSG00000020950	7	ENSMUSG00000033585/ENSMUSG00000045039/ENSMUSG00000021994/ENSMUSG00000031391/ENSMUSG00000047261/ENSMUSG00000050272/ENSMUSG00000022231
BP	GO:0050804	modulation of chemical synaptic transmission	63/1685	420/17609	0.000216577	0.0419203	ENSMUSG00000026235/ENSMUSG00000036306/ENSMUSG00000006930/ENSMUSG00000002771/ENSMUSG00000071862/ENSMUSG00000032890/ENSMUSG00000021701/ENSMUSG00000030806/ENSMUSG00000025958/ENSMUSG00000031144/ENSMUSG00000063434/ENSMUSG00000063358/ENSMUSG00000022602/ENSMUSG00000053395/ENSMUSG00000038418/ENSMUSG00000059003/ENSMUSG00000028542/ENSMUSG00000008153/ENSMUSG00000015837/ENSMUSG00000032482/ENSMUSG00000056073/…	Epha4/Lzts1/Hap1/Grin2d/Lrrtm2/Rims3/Plk2/Stx1b/Creb1/Syp/Sorcs3/Mapk1/Arc/Cacng8/Egr1/Grin2a/Slc6a9/Clstn3/Sqstm1/Cspg5/Grik2/Apoe/Rin1/Nat8l/Cnr1/Baiap2/Mef2c/Syt4/Calb1/Grik4/Grm5/Clstn1/Prepl/Slc1a3/Kcnj10/Fxr2/Eif4a3/Anapc2/Nlgn1/Vgf/Mapk8ip2/Stxbp1/Pnkd/Gria3/Mir124a-1hg/Fmr1/Grin1/Rasgrf1/Nlgn2/Mapt/Slc8a2/Nos1/Jph4/Gdnf/Syne1/Grid2/Ptk2b/Syngr1/Adgrb1/Chrnb2/Braf/Lrrk2/Gnai2	63	27	ENSMUSG00000026235/ENSMUSG00000036306/ENSMUSG00000071862/ENSMUSG00000021701/ENSMUSG00000025958/ENSMUSG00000063358/ENSMUSG00000022602/ENSMUSG00000038418/ENSMUSG00000059003/ENSMUSG00000056073/ENSMUSG00000024883/ENSMUSG00000044288/ENSMUSG00000025372/ENSMUSG00000005583/ENSMUSG00000024261/ENSMUSG00000028222/ENSMUSG00000049583/ENSMUSG00000005360/ENSMUSG00000063887/ENSMUSG00000001986/ENSMUSG00000097545/…	36	ENSMUSG00000006930/ENSMUSG00000002771/ENSMUSG00000032890/ENSMUSG00000030806/ENSMUSG00000031144/ENSMUSG00000063434/ENSMUSG00000053395/ENSMUSG00000028542/ENSMUSG00000008153/ENSMUSG00000015837/ENSMUSG00000032482/ENSMUSG00000002985/ENSMUSG00000048142/ENSMUSG00000032017/ENSMUSG00000039953/ENSMUSG00000024127/ENSMUSG00000044708/ENSMUSG00000018765/ENSMUSG00000025580/ENSMUSG00000026965/ENSMUSG00000037428/…
BP	GO:0099177	regulation of trans-synaptic signaling	63/1685	420/17609	0.000216577	0.0419203	ENSMUSG00000026235/ENSMUSG00000036306/ENSMUSG00000006930/ENSMUSG00000002771/ENSMUSG00000071862/ENSMUSG00000032890/ENSMUSG00000021701/ENSMUSG00000030806/ENSMUSG00000025958/ENSMUSG00000031144/ENSMUSG00000063434/ENSMUSG00000063358/ENSMUSG00000022602/ENSMUSG00000053395/ENSMUSG00000038418/ENSMUSG00000059003/ENSMUSG00000028542/ENSMUSG00000008153/ENSMUSG00000015837/ENSMUSG00000032482/ENSMUSG00000056073/…	Epha4/Lzts1/Hap1/Grin2d/Lrrtm2/Rims3/Plk2/Stx1b/Creb1/Syp/Sorcs3/Mapk1/Arc/Cacng8/Egr1/Grin2a/Slc6a9/Clstn3/Sqstm1/Cspg5/Grik2/Apoe/Rin1/Nat8l/Cnr1/Baiap2/Mef2c/Syt4/Calb1/Grik4/Grm5/Clstn1/Prepl/Slc1a3/Kcnj10/Fxr2/Eif4a3/Anapc2/Nlgn1/Vgf/Mapk8ip2/Stxbp1/Pnkd/Gria3/Mir124a-1hg/Fmr1/Grin1/Rasgrf1/Nlgn2/Mapt/Slc8a2/Nos1/Jph4/Gdnf/Syne1/Grid2/Ptk2b/Syngr1/Adgrb1/Chrnb2/Braf/Lrrk2/Gnai2	63	27	ENSMUSG00000026235/ENSMUSG00000036306/ENSMUSG00000071862/ENSMUSG00000021701/ENSMUSG00000025958/ENSMUSG00000063358/ENSMUSG00000022602/ENSMUSG00000038418/ENSMUSG00000059003/ENSMUSG00000056073/ENSMUSG00000024883/ENSMUSG00000044288/ENSMUSG00000025372/ENSMUSG00000005583/ENSMUSG00000024261/ENSMUSG00000028222/ENSMUSG00000049583/ENSMUSG00000005360/ENSMUSG00000063887/ENSMUSG00000001986/ENSMUSG00000097545/…	36	ENSMUSG00000006930/ENSMUSG00000002771/ENSMUSG00000032890/ENSMUSG00000030806/ENSMUSG00000031144/ENSMUSG00000063434/ENSMUSG00000053395/ENSMUSG00000028542/ENSMUSG00000008153/ENSMUSG00000015837/ENSMUSG00000032482/ENSMUSG00000002985/ENSMUSG00000048142/ENSMUSG00000032017/ENSMUSG00000039953/ENSMUSG00000024127/ENSMUSG00000044708/ENSMUSG00000018765/ENSMUSG00000025580/ENSMUSG00000026965/ENSMUSG00000037428/…
BP	GO:0001935	endothelial cell proliferation	26/1685	130/17609	0.000221437	0.0419203	ENSMUSG00000021702/ENSMUSG00000020484/ENSMUSG00000033730/ENSMUSG00000090935/ENSMUSG00000023034/ENSMUSG00000018593/ENSMUSG00000021994/ENSMUSG00000031565/ENSMUSG00000028128/ENSMUSG00000040856/ENSMUSG00000027852/ENSMUSG00000002985/ENSMUSG00000020063/ENSMUSG00000005583/ENSMUSG00000027358/ENSMUSG00000025583/ENSMUSG00000050711/ENSMUSG00000037621/ENSMUSG00000054252/ENSMUSG00000020357/ENSMUSG00000026814/…	Thbs4/Xbp1/Egr3/Synj2bp/Nr4a1/Sparc/Wnt5a/Fgfr1/F3/Dlk1/Nras/Apoe/Sirt1/Mef2c/Bmp2/Rptor/Scg2/Atoh8/Fgfr3/Flt4/Eng/Bmper/Pdcd6/Sema5a/Epha2/Nrarp	26	13	ENSMUSG00000021702/ENSMUSG00000020484/ENSMUSG00000033730/ENSMUSG00000090935/ENSMUSG00000023034/ENSMUSG00000028128/ENSMUSG00000027852/ENSMUSG00000020063/ENSMUSG00000005583/ENSMUSG00000027358/ENSMUSG00000037621/ENSMUSG00000021576/ENSMUSG00000078202	13	ENSMUSG00000018593/ENSMUSG00000021994/ENSMUSG00000031565/ENSMUSG00000040856/ENSMUSG00000002985/ENSMUSG00000025583/ENSMUSG00000050711/ENSMUSG00000054252/ENSMUSG00000020357/ENSMUSG00000026814/ENSMUSG00000031963/ENSMUSG00000022231/ENSMUSG00000006445
BP	GO:0072001	renal system development	45/1685	275/17609	0.000247128	0.0452244	ENSMUSG00000032744/ENSMUSG00000026235/ENSMUSG00000034687/ENSMUSG00000019986/ENSMUSG00000015647/ENSMUSG00000024176/ENSMUSG00000032402/ENSMUSG00000020679/ENSMUSG00000021994/ENSMUSG00000038418/ENSMUSG00000031565/ENSMUSG00000024998/ENSMUSG00000020097/ENSMUSG00000007872/ENSMUSG00000036585/ENSMUSG00000029231/ENSMUSG00000031665/ENSMUSG00000024392/ENSMUSG00000005583/ENSMUSG00000026494/ENSMUSG00000025151/…	Heyl/Epha4/Fras1/Ahi1/Lama5/Sox8/Smad3/Hnf1b/Wnt5a/Egr1/Fgfr1/Plce1/Sgpl1/Id3/Fgf1/Pdgfra/Sall1/Bag6/Mef2c/Kif26b/Maged1/Bmp2/Klhl3/Calb1/Lzts2/Tiparp/Ret/Nle1/Vangl2/Yap1/Cux1/Bmper/Rrm2b/Gcnt1/Sec63/Wnt2b/Tet2/Kirrel3/Bmp7/Gdnf/Jag1/Itga3/Lrrk2/Mmp17/Gli2	45	22	ENSMUSG00000026235/ENSMUSG00000034687/ENSMUSG00000024176/ENSMUSG00000032402/ENSMUSG00000038418/ENSMUSG00000024998/ENSMUSG00000020097/ENSMUSG00000007872/ENSMUSG00000031665/ENSMUSG00000005583/ENSMUSG00000027358/ENSMUSG00000014164/ENSMUSG00000028222/ENSMUSG00000034640/ENSMUSG00000053110/ENSMUSG00000022292/ENSMUSG00000038843/ENSMUSG00000019802/ENSMUSG00000027840/ENSMUSG00000040943/ENSMUSG00000022144/…	23	ENSMUSG00000032744/ENSMUSG00000019986/ENSMUSG00000015647/ENSMUSG00000020679/ENSMUSG00000021994/ENSMUSG00000031565/ENSMUSG00000036585/ENSMUSG00000029231/ENSMUSG00000024392/ENSMUSG00000026494/ENSMUSG00000025151/ENSMUSG00000035342/ENSMUSG00000030110/ENSMUSG00000020692/ENSMUSG00000026556/ENSMUSG00000029705/ENSMUSG00000031963/ENSMUSG00000032036/ENSMUSG00000008999/ENSMUSG00000027276/ENSMUSG00000001507/…
BP	GO:0018105	peptidyl-serine phosphorylation	45/1685	276/17609	0.000268512	0.0462133	ENSMUSG00000002012/ENSMUSG00000022672/ENSMUSG00000021701/ENSMUSG00000032384/ENSMUSG00000063358/ENSMUSG00000021994/ENSMUSG00000038128/ENSMUSG00000016179/ENSMUSG00000040021/ENSMUSG00000070544/ENSMUSG00000053693/ENSMUSG00000057177/ENSMUSG00000021180/ENSMUSG00000035390/ENSMUSG00000021820/ENSMUSG00000019970/ENSMUSG00000018909/ENSMUSG00000026778/ENSMUSG00000029123/ENSMUSG00000025915/ENSMUSG00000035992/…	Pnck/Prkdc/Plk2/Csnk1g1/Mapk1/Wnt5a/Camk4/Camk1g/Lats1/Top1/Mast1/Gsk3a/Rps6ka5/Brsk1/Camk2g/Sgk1/Arrb1/Prkcq/Stk32b/Sgk3/Fnip1/Hdac6/Rptor/Phip/Ret/Avp/Mad2l2/Dgkq/Mapkapk3/Ramp3/Irgm2/Hk1/Dapk2/Nos1/Syk/Fnip2/Rock2/Rassf2/Map3k12/Atp2b4/Braf/Lrrk2/Prkcb/Gfra2/Ppp1r15a	45	21	ENSMUSG00000022672/ENSMUSG00000021701/ENSMUSG00000032384/ENSMUSG00000063358/ENSMUSG00000038128/ENSMUSG00000016179/ENSMUSG00000040021/ENSMUSG00000070544/ENSMUSG00000021180/ENSMUSG00000019970/ENSMUSG00000025915/ENSMUSG00000035992/ENSMUSG00000032253/ENSMUSG00000041046/ENSMUSG00000069874/ENSMUSG00000032380/ENSMUSG00000061175/ENSMUSG00000020580/ENSMUSG00000002413/ENSMUSG00000036273/ENSMUSG00000052889	24	ENSMUSG00000002012/ENSMUSG00000021994/ENSMUSG00000053693/ENSMUSG00000057177/ENSMUSG00000035390/ENSMUSG00000021820/ENSMUSG00000018909/ENSMUSG00000026778/ENSMUSG00000029123/ENSMUSG00000031161/ENSMUSG00000025583/ENSMUSG00000030110/ENSMUSG00000037727/ENSMUSG00000029003/ENSMUSG00000004815/ENSMUSG00000032577/ENSMUSG00000037012/ENSMUSG00000029361/ENSMUSG00000021457/ENSMUSG00000027339/ENSMUSG00000023050/…
BP	GO:0010770	positive regulation of cell morphogenesis involved in differentiation	31/1685	168/17609	0.000269367	0.0462133	ENSMUSG00000026235/ENSMUSG00000045039/ENSMUSG00000021057/ENSMUSG00000018820/ENSMUSG00000021068/ENSMUSG00000002546/ENSMUSG00000029674/ENSMUSG00000002985/ENSMUSG00000038545/ENSMUSG00000053646/ENSMUSG00000019970/ENSMUSG00000025372/ENSMUSG00000025885/ENSMUSG00000031391/ENSMUSG00000001313/ENSMUSG00000026640/ENSMUSG00000041959/ENSMUSG00000031398/ENSMUSG00000026965/ENSMUSG00000029705/ENSMUSG00000026341/…	Epha4/Megf8/Akap5/Zfyve27/Nin/Golga2/Limk1/Apoe/Cul7/Plxnb1/Sgk1/Baiap2/Myo5b/L1cam/Rnd2/Plxna2/S100a10/Plxna3/Anapc2/Cux1/Actr3/Ache/Dscam/Mapt/Nrg1/Map6/Sema5a/Cdkl5/Myoc/Braf/Fbxo31	31	12	ENSMUSG00000026235/ENSMUSG00000021057/ENSMUSG00000021068/ENSMUSG00000019970/ENSMUSG00000025372/ENSMUSG00000025885/ENSMUSG00000026640/ENSMUSG00000041959/ENSMUSG00000026341/ENSMUSG00000062991/ENSMUSG00000031292/ENSMUSG00000002413	19	ENSMUSG00000045039/ENSMUSG00000018820/ENSMUSG00000002546/ENSMUSG00000029674/ENSMUSG00000002985/ENSMUSG00000038545/ENSMUSG00000053646/ENSMUSG00000031391/ENSMUSG00000001313/ENSMUSG00000031398/ENSMUSG00000026965/ENSMUSG00000029705/ENSMUSG00000023328/ENSMUSG00000050272/ENSMUSG00000018411/ENSMUSG00000055407/ENSMUSG00000022231/ENSMUSG00000026697/ENSMUSG00000052934
BP	GO:0048167	regulation of synaptic plasticity	40/1685	237/17609	0.000278526	0.0463365	ENSMUSG00000026235/ENSMUSG00000036306/ENSMUSG00000002771/ENSMUSG00000071862/ENSMUSG00000032890/ENSMUSG00000021701/ENSMUSG00000025958/ENSMUSG00000031144/ENSMUSG00000063434/ENSMUSG00000063358/ENSMUSG00000022602/ENSMUSG00000038418/ENSMUSG00000059003/ENSMUSG00000015837/ENSMUSG00000056073/ENSMUSG00000002985/ENSMUSG00000024883/ENSMUSG00000025372/ENSMUSG00000005583/ENSMUSG00000024261/ENSMUSG00000028222/…	Epha4/Lzts1/Grin2d/Lrrtm2/Rims3/Plk2/Creb1/Syp/Sorcs3/Mapk1/Arc/Egr1/Grin2a/Sqstm1/Grik2/Apoe/Rin1/Baiap2/Mef2c/Syt4/Calb1/Grm5/Kcnj10/Anapc2/Nlgn1/Vgf/Stxbp1/Mir124a-1hg/Fmr1/Grin1/Rasgrf1/Mapt/Slc8a2/Nos1/Jph4/Grid2/Ptk2b/Syngr1/Adgrb1/Braf	40	21	ENSMUSG00000026235/ENSMUSG00000036306/ENSMUSG00000071862/ENSMUSG00000021701/ENSMUSG00000025958/ENSMUSG00000063358/ENSMUSG00000022602/ENSMUSG00000038418/ENSMUSG00000059003/ENSMUSG00000056073/ENSMUSG00000024883/ENSMUSG00000025372/ENSMUSG00000005583/ENSMUSG00000024261/ENSMUSG00000028222/ENSMUSG00000049583/ENSMUSG00000063887/ENSMUSG00000097545/ENSMUSG00000000838/ENSMUSG00000059456/ENSMUSG00000002413	19	ENSMUSG00000002771/ENSMUSG00000032890/ENSMUSG00000031144/ENSMUSG00000063434/ENSMUSG00000015837/ENSMUSG00000002985/ENSMUSG00000044708/ENSMUSG00000026965/ENSMUSG00000037428/ENSMUSG00000026797/ENSMUSG00000026959/ENSMUSG00000032356/ENSMUSG00000018411/ENSMUSG00000030376/ENSMUSG00000029361/ENSMUSG00000022208/ENSMUSG00000071424/ENSMUSG00000022415/ENSMUSG00000034730
BP	GO:0031109	microtubule polymerization or depolymerization	23/1685	111/17609	0.000292015	0.0471519	ENSMUSG00000040811/ENSMUSG00000034201/ENSMUSG00000062591/ENSMUSG00000021068/ENSMUSG00000014846/ENSMUSG00000002546/ENSMUSG00000027581/ENSMUSG00000025474/ENSMUSG00000019970/ENSMUSG00000022678/ENSMUSG00000031787/ENSMUSG00000041205/ENSMUSG00000031161/ENSMUSG00000024944/ENSMUSG00000030357/ENSMUSG00000039230/ENSMUSG00000036949/ENSMUSG00000031865/ENSMUSG00000035614/ENSMUSG00000020135/ENSMUSG00000018411/…	Eml2/Gas2l1/Tubb4a/Nin/Tppp3/Golga2/Stmn3/Tubgcp2/Sgk1/Nde1/Katnb1/Map6d1/Hdac6/Arl2/Fkbp4/Tbcd/Slc39a12/Dctn1/Togaram1/Apc2/Mapt/Psrc1/Tubg2	23	7	ENSMUSG00000021068/ENSMUSG00000019970/ENSMUSG00000022678/ENSMUSG00000041205/ENSMUSG00000036949/ENSMUSG00000035614/ENSMUSG00000068744	16	ENSMUSG00000040811/ENSMUSG00000034201/ENSMUSG00000062591/ENSMUSG00000014846/ENSMUSG00000002546/ENSMUSG00000027581/ENSMUSG00000025474/ENSMUSG00000031787/ENSMUSG00000031161/ENSMUSG00000024944/ENSMUSG00000030357/ENSMUSG00000039230/ENSMUSG00000031865/ENSMUSG00000020135/ENSMUSG00000018411/ENSMUSG00000045007
BP	GO:0050808	synapse organization	52/1685	334/17609	0.000302874	0.0475079	ENSMUSG00000026235/ENSMUSG00000071862/ENSMUSG00000048988/ENSMUSG00000022602/ENSMUSG00000021994/ENSMUSG00000051379/ENSMUSG00000047414/ENSMUSG00000008153/ENSMUSG00000026883/ENSMUSG00000001018/ENSMUSG00000033768/ENSMUSG00000002985/ENSMUSG00000045083/ENSMUSG00000025372/ENSMUSG00000025885/ENSMUSG00000023036/ENSMUSG00000031391/ENSMUSG00000005583/ENSMUSG00000043557/ENSMUSG00000031161/ENSMUSG00000045657/…	Epha4/Lrrtm2/Elfn1/Arc/Wnt5a/Flrt3/Flrt2/Clstn3/Dab2ip/Snapin/Nrxn2/Apoe/Lingo2/Baiap2/Myo5b/Pcdhgc4/L1cam/Mef2c/Mdga1/Hdac6/Pcdhb10/Igsf9/Malat1/Tanc1/Grm5/Sez6l2/Clstn1/Fxr2/Anapc2/Nlgn1/Actr3/Fmr1/Ache/Grin1/Nlgn2/Wasl/Mapt/Frmpd4/Palm/Nrg1/Kirrel3/Gdnf/C1ql1/Grid2/Colq/Adgrb1/Itga3/Chrnb2/Srcin1/Lrrk2/Lrrc24/Mesd	52	21	ENSMUSG00000026235/ENSMUSG00000071862/ENSMUSG00000022602/ENSMUSG00000051379/ENSMUSG00000047414/ENSMUSG00000001018/ENSMUSG00000025372/ENSMUSG00000025885/ENSMUSG00000005583/ENSMUSG00000092341/ENSMUSG00000035168/ENSMUSG00000049583/ENSMUSG00000063887/ENSMUSG00000026341/ENSMUSG00000000838/ENSMUSG00000029684/ENSMUSG00000049176/ENSMUSG00000062991/ENSMUSG00000022144/ENSMUSG00000057606/ENSMUSG00000036273	31	ENSMUSG00000048988/ENSMUSG00000021994/ENSMUSG00000008153/ENSMUSG00000026883/ENSMUSG00000033768/ENSMUSG00000002985/ENSMUSG00000045083/ENSMUSG00000023036/ENSMUSG00000031391/ENSMUSG00000043557/ENSMUSG00000031161/ENSMUSG00000045657/ENSMUSG00000037995/ENSMUSG00000030683/ENSMUSG00000039953/ENSMUSG00000018765/ENSMUSG00000026965/ENSMUSG00000023328/ENSMUSG00000026959/ENSMUSG00000051790/ENSMUSG00000018411/…
BP	GO:0018208	peptidyl-proline modification	12/1685	41/17609	0.000320372	0.0488567	ENSMUSG00000026857/ENSMUSG00000019916/ENSMUSG00000033009/ENSMUSG00000019428/ENSMUSG00000003226/ENSMUSG00000035105/ENSMUSG00000021715/ENSMUSG00000030357/ENSMUSG00000032966/ENSMUSG00000042133/ENSMUSG00000021868/ENSMUSG00000015757	Ntmt1/P4ha1/Ogfod1/Fkbp8/Ranbp2/Egln3/Cwc27/Fkbp4/Fkbp1a/Ppig/Ppif/Ppil4	12	7	ENSMUSG00000019916/ENSMUSG00000003226/ENSMUSG00000035105/ENSMUSG00000032966/ENSMUSG00000042133/ENSMUSG00000021868/ENSMUSG00000015757	5	ENSMUSG00000026857/ENSMUSG00000033009/ENSMUSG00000019428/ENSMUSG00000021715/ENSMUSG00000030357
CC	GO:0097060	synaptic membrane	71/1694	330/17616	5.72795e-11	3.85491e-08	ENSMUSG00000026235/ENSMUSG00000025658/ENSMUSG00000007617/ENSMUSG00000036306/ENSMUSG00000002771/ENSMUSG00000071862/ENSMUSG00000032890/ENSMUSG00000030806/ENSMUSG00000040797/ENSMUSG00000000560/ENSMUSG00000040495/ENSMUSG00000031144/ENSMUSG00000022602/ENSMUSG00000021057/ENSMUSG00000051379/ENSMUSG00000053395/ENSMUSG00000032172/ENSMUSG00000000627/ENSMUSG00000059003/ENSMUSG00000028176/ENSMUSG00000005089/…	Epha4/Cnksr2/Homer1/Lzts1/Grin2d/Lrrtm2/Rims3/Stx1b/Iqsec3/Gabra2/Chrm4/Syp/Arc/Akap5/Flrt3/Cacng8/Olfm2/Sema4f/Grin2a/Lrrc7/Slc1a2/Tmem240/Clstn3/Erc2/Glra2/Grik2/Nrxn2/Hip1r/Arrb1/Cnr1/Baiap2/Ndufs7/L1cam/Kcna4/Lin7c/Sigmar1/Grik4/Prr12/Tanc1/Grm5/Entpd1/Clstn1/Rusc1/Scrib/Syap1/Chrm1/Nlgn1/Anks1b/Stxbp1/Dnm1/Gria3/Fmr1/Ache/Camk2n1/Gabra4/Grin1/Nlgn2/Faim2/Pi4k2a/P2ry1/Palm/Fcho2/Akap9/Syne1/G…	71	35	ENSMUSG00000026235/ENSMUSG00000025658/ENSMUSG00000007617/ENSMUSG00000036306/ENSMUSG00000071862/ENSMUSG00000000560/ENSMUSG00000040495/ENSMUSG00000022602/ENSMUSG00000021057/ENSMUSG00000051379/ENSMUSG00000059003/ENSMUSG00000028176/ENSMUSG00000005089/ENSMUSG00000040640/ENSMUSG00000056073/ENSMUSG00000044288/ENSMUSG00000025372/ENSMUSG00000042604/ENSMUSG00000027162/ENSMUSG00000035168/ENSMUSG00000049583/…	36	ENSMUSG00000002771/ENSMUSG00000032890/ENSMUSG00000030806/ENSMUSG00000040797/ENSMUSG00000031144/ENSMUSG00000053395/ENSMUSG00000032172/ENSMUSG00000000627/ENSMUSG00000084845/ENSMUSG00000008153/ENSMUSG00000018589/ENSMUSG00000033768/ENSMUSG00000000915/ENSMUSG00000018909/ENSMUSG00000020153/ENSMUSG00000031391/ENSMUSG00000036078/ENSMUSG00000032017/ENSMUSG00000046574/ENSMUSG00000039953/ENSMUSG00000041263/…
CC	GO:0098794	postsynapse	85/1694	494/17616	7.45808e-08	1.56645e-05	ENSMUSG00000026235/ENSMUSG00000025658/ENSMUSG00000007617/ENSMUSG00000036306/ENSMUSG00000002771/ENSMUSG00000071862/ENSMUSG00000040797/ENSMUSG00000000560/ENSMUSG00000053931/ENSMUSG00000040495/ENSMUSG00000063434/ENSMUSG00000022602/ENSMUSG00000021057/ENSMUSG00000051379/ENSMUSG00000053395/ENSMUSG00000000627/ENSMUSG00000059003/ENSMUSG00000028176/ENSMUSG00000040907/ENSMUSG00000014602/ENSMUSG00000041556/…	Epha4/Cnksr2/Homer1/Lzts1/Grin2d/Lrrtm2/Iqsec3/Gabra2/Cnn3/Chrm4/Sorcs3/Arc/Akap5/Flrt3/Cacng8/Sema4f/Grin2a/Lrrc7/Atp1a3/Kif1a/Fbxo2/Slc1a2/Clstn3/Camk2g/Erc2/Glra2/Grik2/Hip1r/Arrb1/Baiap2/Myo5b/Kcna4/Lin7c/Syt4/Calb1/Sigmar1/Nefm/Sorbs2/Gap43/Grik4/Prr12/Ywhaz/Tanc1/Grm5/Entpd1/Clstn1/Cltb/Rusc1/Cald1/Slc1a3/Scrib/Fxr2/Syap1/Chrm1/Nlgn1/Arf4/Mapk8ip2/Anks1b/Stxbp1/Dnm1/Gria3/Fmr1/Ache/Camk2n1/…	85	46	ENSMUSG00000026235/ENSMUSG00000025658/ENSMUSG00000007617/ENSMUSG00000036306/ENSMUSG00000071862/ENSMUSG00000000560/ENSMUSG00000053931/ENSMUSG00000040495/ENSMUSG00000022602/ENSMUSG00000021057/ENSMUSG00000051379/ENSMUSG00000059003/ENSMUSG00000028176/ENSMUSG00000005089/ENSMUSG00000040640/ENSMUSG00000056073/ENSMUSG00000025372/ENSMUSG00000025885/ENSMUSG00000042604/ENSMUSG00000027162/ENSMUSG00000024261/…	39	ENSMUSG00000002771/ENSMUSG00000040797/ENSMUSG00000063434/ENSMUSG00000053395/ENSMUSG00000000627/ENSMUSG00000040907/ENSMUSG00000014602/ENSMUSG00000041556/ENSMUSG00000008153/ENSMUSG00000021820/ENSMUSG00000018589/ENSMUSG00000000915/ENSMUSG00000018909/ENSMUSG00000036078/ENSMUSG00000047261/ENSMUSG00000032017/ENSMUSG00000046574/ENSMUSG00000039953/ENSMUSG00000047547/ENSMUSG00000041263/ENSMUSG00000022568/…
CC	GO:0032279	asymmetric synapse	53/1694	258/17616	7.83778e-08	1.56645e-05	ENSMUSG00000026235/ENSMUSG00000025658/ENSMUSG00000007617/ENSMUSG00000036306/ENSMUSG00000002771/ENSMUSG00000053931/ENSMUSG00000040495/ENSMUSG00000063434/ENSMUSG00000021057/ENSMUSG00000051379/ENSMUSG00000053395/ENSMUSG00000059003/ENSMUSG00000028176/ENSMUSG00000008153/ENSMUSG00000021820/ENSMUSG00000040640/ENSMUSG00000056073/ENSMUSG00000000915/ENSMUSG00000018909/ENSMUSG00000025372/ENSMUSG00000042604/…	Epha4/Cnksr2/Homer1/Lzts1/Grin2d/Cnn3/Chrm4/Sorcs3/Akap5/Flrt3/Cacng8/Grin2a/Lrrc7/Clstn3/Camk2g/Erc2/Grik2/Hip1r/Arrb1/Baiap2/Kcna4/Sigmar1/Nefm/Sorbs2/Gap43/Grik4/Ywhaz/Grm5/Entpd1/Clstn1/Cald1/Scrib/Fxr2/Chrm1/Nlgn1/Mapk8ip2/Dnm1/Gria3/Fmr1/Camk2n1/Neto2/Grin1/P2ry1/Mapt/Palm/Bnip3/Nos1/Grid2/Ptk2b/Adgrb1/Srcin1/Atp1a1/Plcb4	53	29	ENSMUSG00000026235/ENSMUSG00000025658/ENSMUSG00000007617/ENSMUSG00000036306/ENSMUSG00000053931/ENSMUSG00000040495/ENSMUSG00000021057/ENSMUSG00000051379/ENSMUSG00000059003/ENSMUSG00000028176/ENSMUSG00000040640/ENSMUSG00000056073/ENSMUSG00000025372/ENSMUSG00000042604/ENSMUSG00000022054/ENSMUSG00000031626/ENSMUSG00000022285/ENSMUSG00000049583/ENSMUSG00000048120/ENSMUSG00000029761/ENSMUSG00000032773/…	24	ENSMUSG00000002771/ENSMUSG00000063434/ENSMUSG00000053395/ENSMUSG00000008153/ENSMUSG00000021820/ENSMUSG00000000915/ENSMUSG00000018909/ENSMUSG00000036078/ENSMUSG00000047261/ENSMUSG00000032017/ENSMUSG00000039953/ENSMUSG00000022568/ENSMUSG00000018765/ENSMUSG00000022619/ENSMUSG00000026825/ENSMUSG00000026959/ENSMUSG00000018411/ENSMUSG00000035863/ENSMUSG00000029361/ENSMUSG00000071424/ENSMUSG00000034730/…
CC	GO:0014069	postsynaptic density	52/1694	254/17616	1.16344e-07	1.56645e-05	ENSMUSG00000026235/ENSMUSG00000025658/ENSMUSG00000007617/ENSMUSG00000036306/ENSMUSG00000002771/ENSMUSG00000053931/ENSMUSG00000040495/ENSMUSG00000063434/ENSMUSG00000021057/ENSMUSG00000051379/ENSMUSG00000053395/ENSMUSG00000059003/ENSMUSG00000028176/ENSMUSG00000008153/ENSMUSG00000021820/ENSMUSG00000040640/ENSMUSG00000056073/ENSMUSG00000000915/ENSMUSG00000018909/ENSMUSG00000025372/ENSMUSG00000036078/…	Epha4/Cnksr2/Homer1/Lzts1/Grin2d/Cnn3/Chrm4/Sorcs3/Akap5/Flrt3/Cacng8/Grin2a/Lrrc7/Clstn3/Camk2g/Erc2/Grik2/Hip1r/Arrb1/Baiap2/Sigmar1/Nefm/Sorbs2/Gap43/Grik4/Ywhaz/Grm5/Entpd1/Clstn1/Cald1/Scrib/Fxr2/Chrm1/Nlgn1/Mapk8ip2/Dnm1/Gria3/Fmr1/Camk2n1/Neto2/Grin1/P2ry1/Mapt/Palm/Bnip3/Nos1/Grid2/Ptk2b/Adgrb1/Srcin1/Atp1a1/Plcb4	52	28	ENSMUSG00000026235/ENSMUSG00000025658/ENSMUSG00000007617/ENSMUSG00000036306/ENSMUSG00000053931/ENSMUSG00000040495/ENSMUSG00000021057/ENSMUSG00000051379/ENSMUSG00000059003/ENSMUSG00000028176/ENSMUSG00000040640/ENSMUSG00000056073/ENSMUSG00000025372/ENSMUSG00000022054/ENSMUSG00000031626/ENSMUSG00000022285/ENSMUSG00000049583/ENSMUSG00000048120/ENSMUSG00000029761/ENSMUSG00000032773/ENSMUSG00000063887/…	24	ENSMUSG00000002771/ENSMUSG00000063434/ENSMUSG00000053395/ENSMUSG00000008153/ENSMUSG00000021820/ENSMUSG00000000915/ENSMUSG00000018909/ENSMUSG00000036078/ENSMUSG00000047261/ENSMUSG00000032017/ENSMUSG00000039953/ENSMUSG00000022568/ENSMUSG00000018765/ENSMUSG00000022619/ENSMUSG00000026825/ENSMUSG00000026959/ENSMUSG00000018411/ENSMUSG00000035863/ENSMUSG00000029361/ENSMUSG00000071424/ENSMUSG00000034730/…
CC	GO:0098984	neuron to neuron synapse	53/1694	261/17616	1.16378e-07	1.56645e-05	ENSMUSG00000026235/ENSMUSG00000025658/ENSMUSG00000007617/ENSMUSG00000036306/ENSMUSG00000002771/ENSMUSG00000053931/ENSMUSG00000040495/ENSMUSG00000063434/ENSMUSG00000021057/ENSMUSG00000051379/ENSMUSG00000053395/ENSMUSG00000059003/ENSMUSG00000028176/ENSMUSG00000008153/ENSMUSG00000021820/ENSMUSG00000040640/ENSMUSG00000056073/ENSMUSG00000000915/ENSMUSG00000018909/ENSMUSG00000025372/ENSMUSG00000042604/…	Epha4/Cnksr2/Homer1/Lzts1/Grin2d/Cnn3/Chrm4/Sorcs3/Akap5/Flrt3/Cacng8/Grin2a/Lrrc7/Clstn3/Camk2g/Erc2/Grik2/Hip1r/Arrb1/Baiap2/Kcna4/Sigmar1/Nefm/Sorbs2/Gap43/Grik4/Ywhaz/Grm5/Entpd1/Clstn1/Cald1/Scrib/Fxr2/Chrm1/Nlgn1/Mapk8ip2/Dnm1/Gria3/Fmr1/Camk2n1/Neto2/Grin1/P2ry1/Mapt/Palm/Bnip3/Nos1/Grid2/Ptk2b/Adgrb1/Srcin1/Atp1a1/Plcb4	53	29	ENSMUSG00000026235/ENSMUSG00000025658/ENSMUSG00000007617/ENSMUSG00000036306/ENSMUSG00000053931/ENSMUSG00000040495/ENSMUSG00000021057/ENSMUSG00000051379/ENSMUSG00000059003/ENSMUSG00000028176/ENSMUSG00000040640/ENSMUSG00000056073/ENSMUSG00000025372/ENSMUSG00000042604/ENSMUSG00000022054/ENSMUSG00000031626/ENSMUSG00000022285/ENSMUSG00000049583/ENSMUSG00000048120/ENSMUSG00000029761/ENSMUSG00000032773/…	24	ENSMUSG00000002771/ENSMUSG00000063434/ENSMUSG00000053395/ENSMUSG00000008153/ENSMUSG00000021820/ENSMUSG00000000915/ENSMUSG00000018909/ENSMUSG00000036078/ENSMUSG00000047261/ENSMUSG00000032017/ENSMUSG00000039953/ENSMUSG00000022568/ENSMUSG00000018765/ENSMUSG00000022619/ENSMUSG00000026825/ENSMUSG00000026959/ENSMUSG00000018411/ENSMUSG00000035863/ENSMUSG00000029361/ENSMUSG00000071424/ENSMUSG00000034730/…
CC	GO:0099572	postsynaptic specialization	52/1694	256/17616	1.51308e-07	1.69717e-05	ENSMUSG00000026235/ENSMUSG00000025658/ENSMUSG00000007617/ENSMUSG00000036306/ENSMUSG00000002771/ENSMUSG00000053931/ENSMUSG00000040495/ENSMUSG00000063434/ENSMUSG00000021057/ENSMUSG00000051379/ENSMUSG00000053395/ENSMUSG00000059003/ENSMUSG00000028176/ENSMUSG00000008153/ENSMUSG00000021820/ENSMUSG00000040640/ENSMUSG00000056073/ENSMUSG00000000915/ENSMUSG00000018909/ENSMUSG00000025372/ENSMUSG00000036078/…	Epha4/Cnksr2/Homer1/Lzts1/Grin2d/Cnn3/Chrm4/Sorcs3/Akap5/Flrt3/Cacng8/Grin2a/Lrrc7/Clstn3/Camk2g/Erc2/Grik2/Hip1r/Arrb1/Baiap2/Sigmar1/Nefm/Sorbs2/Gap43/Grik4/Ywhaz/Grm5/Entpd1/Clstn1/Cald1/Scrib/Fxr2/Chrm1/Nlgn1/Mapk8ip2/Dnm1/Gria3/Fmr1/Camk2n1/Neto2/Grin1/P2ry1/Mapt/Palm/Bnip3/Nos1/Grid2/Ptk2b/Adgrb1/Srcin1/Atp1a1/Plcb4	52	28	ENSMUSG00000026235/ENSMUSG00000025658/ENSMUSG00000007617/ENSMUSG00000036306/ENSMUSG00000053931/ENSMUSG00000040495/ENSMUSG00000021057/ENSMUSG00000051379/ENSMUSG00000059003/ENSMUSG00000028176/ENSMUSG00000040640/ENSMUSG00000056073/ENSMUSG00000025372/ENSMUSG00000022054/ENSMUSG00000031626/ENSMUSG00000022285/ENSMUSG00000049583/ENSMUSG00000048120/ENSMUSG00000029761/ENSMUSG00000032773/ENSMUSG00000063887/…	24	ENSMUSG00000002771/ENSMUSG00000063434/ENSMUSG00000053395/ENSMUSG00000008153/ENSMUSG00000021820/ENSMUSG00000000915/ENSMUSG00000018909/ENSMUSG00000036078/ENSMUSG00000047261/ENSMUSG00000032017/ENSMUSG00000039953/ENSMUSG00000022568/ENSMUSG00000018765/ENSMUSG00000022619/ENSMUSG00000026825/ENSMUSG00000026959/ENSMUSG00000018411/ENSMUSG00000035863/ENSMUSG00000029361/ENSMUSG00000071424/ENSMUSG00000034730/…
CC	GO:0045211	postsynaptic membrane	49/1694	254/17616	1.66946e-06	0.000160507	ENSMUSG00000026235/ENSMUSG00000025658/ENSMUSG00000007617/ENSMUSG00000036306/ENSMUSG00000002771/ENSMUSG00000071862/ENSMUSG00000040797/ENSMUSG00000000560/ENSMUSG00000040495/ENSMUSG00000022602/ENSMUSG00000051379/ENSMUSG00000053395/ENSMUSG00000000627/ENSMUSG00000059003/ENSMUSG00000028176/ENSMUSG00000008153/ENSMUSG00000018589/ENSMUSG00000056073/ENSMUSG00000018909/ENSMUSG00000042604/ENSMUSG00000027162/…	Epha4/Cnksr2/Homer1/Lzts1/Grin2d/Lrrtm2/Iqsec3/Gabra2/Chrm4/Arc/Flrt3/Cacng8/Sema4f/Grin2a/Lrrc7/Clstn3/Glra2/Grik2/Arrb1/Kcna4/Lin7c/Sigmar1/Grik4/Prr12/Tanc1/Grm5/Clstn1/Rusc1/Scrib/Syap1/Chrm1/Nlgn1/Anks1b/Dnm1/Gria3/Fmr1/Ache/Camk2n1/Gabra4/Grin1/Nlgn2/Faim2/P2ry1/Syne1/Grid2/Adgrb1/Lin7a/Chrnb2/Srcin1	49	27	ENSMUSG00000026235/ENSMUSG00000025658/ENSMUSG00000007617/ENSMUSG00000036306/ENSMUSG00000071862/ENSMUSG00000000560/ENSMUSG00000040495/ENSMUSG00000022602/ENSMUSG00000051379/ENSMUSG00000059003/ENSMUSG00000028176/ENSMUSG00000056073/ENSMUSG00000042604/ENSMUSG00000027162/ENSMUSG00000035168/ENSMUSG00000049583/ENSMUSG00000031357/ENSMUSG00000032773/ENSMUSG00000063887/ENSMUSG00000058589/ENSMUSG00000001986/…	22	ENSMUSG00000002771/ENSMUSG00000040797/ENSMUSG00000053395/ENSMUSG00000000627/ENSMUSG00000008153/ENSMUSG00000018589/ENSMUSG00000018909/ENSMUSG00000036078/ENSMUSG00000032017/ENSMUSG00000046574/ENSMUSG00000039953/ENSMUSG00000041263/ENSMUSG00000022568/ENSMUSG00000026825/ENSMUSG00000023328/ENSMUSG00000026959/ENSMUSG00000051790/ENSMUSG00000023011/ENSMUSG00000071424/ENSMUSG00000034730/ENSMUSG00000027950/…
CC	GO:0030427	site of polarized growth	38/1694	196/17616	2.09773e-05	0.00162548	ENSMUSG00000026235/ENSMUSG00000025375/ENSMUSG00000006930/ENSMUSG00000030987/ENSMUSG00000018820/ENSMUSG00000051379/ENSMUSG00000021068/ENSMUSG00000019370/ENSMUSG00000021288/ENSMUSG00000035640/ENSMUSG00000029674/ENSMUSG00000074657/ENSMUSG00000040640/ENSMUSG00000022791/ENSMUSG00000029673/ENSMUSG00000022687/ENSMUSG00000044288/ENSMUSG00000020063/ENSMUSG00000031787/ENSMUSG00000031391/ENSMUSG00000008475/…	Epha4/Aatk/Hap1/Stim1/Zfyve27/Flrt3/Nin/Calm3/Klc1/Cbarp/Limk1/Kif5a/Erc2/Tnk2/Auts2/Boc/Cnr1/Sirt1/Katnb1/L1cam/Arpc5/Thy1/Myo1a/Fkbp4/Cxadr/Syap1/Fmr1/Grin1/Rasgrf1/Dscam/Pi4k2a/Mapt/Cdkl5/Ptk2b/Itga3/Map3k12/Eno2/Lrrk2	38	16	ENSMUSG00000026235/ENSMUSG00000051379/ENSMUSG00000021068/ENSMUSG00000040640/ENSMUSG00000029673/ENSMUSG00000022687/ENSMUSG00000044288/ENSMUSG00000020063/ENSMUSG00000008475/ENSMUSG00000025401/ENSMUSG00000022865/ENSMUSG00000031357/ENSMUSG00000000838/ENSMUSG00000031292/ENSMUSG00000059456/ENSMUSG00000036273	22	ENSMUSG00000025375/ENSMUSG00000006930/ENSMUSG00000030987/ENSMUSG00000018820/ENSMUSG00000019370/ENSMUSG00000021288/ENSMUSG00000035640/ENSMUSG00000029674/ENSMUSG00000074657/ENSMUSG00000022791/ENSMUSG00000031787/ENSMUSG00000031391/ENSMUSG00000032011/ENSMUSG00000030357/ENSMUSG00000026959/ENSMUSG00000032356/ENSMUSG00000050272/ENSMUSG00000025178/ENSMUSG00000018411/ENSMUSG00000001507/ENSMUSG00000023050/…
CC	GO:0033267	axon part	69/1694	435/17616	2.17375e-05	0.00162548	ENSMUSG00000026235/ENSMUSG00000022841/ENSMUSG00000025375/ENSMUSG00000006930/ENSMUSG00000040495/ENSMUSG00000062591/ENSMUSG00000031144/ENSMUSG00000022391/ENSMUSG00000030987/ENSMUSG00000018820/ENSMUSG00000051379/ENSMUSG00000021068/ENSMUSG00000035305/ENSMUSG00000059003/ENSMUSG00000028176/ENSMUSG00000019370/ENSMUSG00000021288/ENSMUSG00000035640/ENSMUSG00000029674/ENSMUSG00000005089/ENSMUSG00000074657/…	Epha4/Ap2m1/Aatk/Hap1/Chrm4/Tubb4a/Syp/Rangap1/Stim1/Zfyve27/Flrt3/Nin/Ror1/Grin2a/Lrrc7/Calm3/Klc1/Cbarp/Limk1/Slc1a2/Kif5a/Erc2/Grik2/Tnk2/Sv2a/Rpl26/Auts2/Boc/Cnr1/Sirt1/Katnb1/L1cam/Arpc5/Calb1/Thy1/Myo1a/Grik4/Fkbp4/Tanc1/Atp6v0a1/Fkbp1a/Cxadr/Kcnq3/Syap1/Chrm1/Hcn3/Stxbp1/Dnm1/Gria3/Mapk8ip3/Fmr1/Grin1/Rasgrf1/Dscam/Mapt/Nrg1/Pacsin1/Cdkl5/Ptk2b/Syngr1/Myoc/Dynll1/Cntnap1/Itga3/Map3k12/Th/E…	69	31	ENSMUSG00000026235/ENSMUSG00000040495/ENSMUSG00000051379/ENSMUSG00000021068/ENSMUSG00000035305/ENSMUSG00000059003/ENSMUSG00000028176/ENSMUSG00000005089/ENSMUSG00000040640/ENSMUSG00000056073/ENSMUSG00000060938/ENSMUSG00000029673/ENSMUSG00000022687/ENSMUSG00000044288/ENSMUSG00000020063/ENSMUSG00000008475/ENSMUSG00000028222/ENSMUSG00000025401/ENSMUSG00000035168/ENSMUSG00000032966/ENSMUSG00000022865/…	38	ENSMUSG00000022841/ENSMUSG00000025375/ENSMUSG00000006930/ENSMUSG00000062591/ENSMUSG00000031144/ENSMUSG00000022391/ENSMUSG00000030987/ENSMUSG00000018820/ENSMUSG00000019370/ENSMUSG00000021288/ENSMUSG00000035640/ENSMUSG00000029674/ENSMUSG00000074657/ENSMUSG00000022791/ENSMUSG00000038486/ENSMUSG00000031787/ENSMUSG00000031391/ENSMUSG00000032011/ENSMUSG00000032017/ENSMUSG00000030357/ENSMUSG00000019302/…
CC	GO:0098793	presynapse	62/1694	383/17616	3.01303e-05	0.00188004	ENSMUSG00000026235/ENSMUSG00000022841/ENSMUSG00000006930/ENSMUSG00000032890/ENSMUSG00000030806/ENSMUSG00000000560/ENSMUSG00000056296/ENSMUSG00000040495/ENSMUSG00000031144/ENSMUSG00000051379/ENSMUSG00000035305/ENSMUSG00000059003/ENSMUSG00000042078/ENSMUSG00000019370/ENSMUSG00000014602/ENSMUSG00000035390/ENSMUSG00000005089/ENSMUSG00000026791/ENSMUSG00000040640/ENSMUSG00000029608/ENSMUSG00000056073/…	Epha4/Ap2m1/Hap1/Rims3/Stx1b/Gabra2/Synpr/Chrm4/Syp/Flrt3/Ror1/Grin2a/Svop/Calm3/Kif1a/Brsk1/Slc1a2/Slc2a8/Erc2/Rph3a/Grik2/Snapin/Nrxn2/Sv2a/Rpl26/Cnr1/Baiap2/L1cam/Kcna4/Syt4/Calb1/Grik4/Tanc1/Grm5/Atp6v0a1/Entpd1/Cttnbp2/Fkbp1a/Cltb/Abcc8/Dbndd2/Scrib/Syngr3/Syap1/Chrm1/Cops5/Hcn3/Stxbp1/Dnm1/Gria3/Fmr1/Ache/Grin1/Kcnk9/Pi4k2a/Pacsin1/Fcho2/C1ql1/Syngr1/Th/Lrrk2/Pnoc	62	29	ENSMUSG00000026235/ENSMUSG00000000560/ENSMUSG00000056296/ENSMUSG00000040495/ENSMUSG00000051379/ENSMUSG00000035305/ENSMUSG00000059003/ENSMUSG00000005089/ENSMUSG00000040640/ENSMUSG00000056073/ENSMUSG00000001018/ENSMUSG00000060938/ENSMUSG00000044288/ENSMUSG00000025372/ENSMUSG00000042604/ENSMUSG00000024261/ENSMUSG00000028222/ENSMUSG00000035168/ENSMUSG00000049583/ENSMUSG00000048120/ENSMUSG00000000416/…	33	ENSMUSG00000022841/ENSMUSG00000006930/ENSMUSG00000032890/ENSMUSG00000030806/ENSMUSG00000031144/ENSMUSG00000042078/ENSMUSG00000019370/ENSMUSG00000014602/ENSMUSG00000035390/ENSMUSG00000026791/ENSMUSG00000029608/ENSMUSG00000033768/ENSMUSG00000038486/ENSMUSG00000031391/ENSMUSG00000032017/ENSMUSG00000019302/ENSMUSG00000047547/ENSMUSG00000040136/ENSMUSG00000022568/ENSMUSG00000007021/ENSMUSG00000025917/…
CC	GO:0030426	growth cone	37/1694	192/17616	3.07288e-05	0.00188004	ENSMUSG00000026235/ENSMUSG00000025375/ENSMUSG00000006930/ENSMUSG00000030987/ENSMUSG00000018820/ENSMUSG00000051379/ENSMUSG00000021068/ENSMUSG00000019370/ENSMUSG00000021288/ENSMUSG00000035640/ENSMUSG00000029674/ENSMUSG00000074657/ENSMUSG00000040640/ENSMUSG00000022791/ENSMUSG00000029673/ENSMUSG00000022687/ENSMUSG00000044288/ENSMUSG00000020063/ENSMUSG00000031787/ENSMUSG00000031391/ENSMUSG00000008475/…	Epha4/Aatk/Hap1/Stim1/Zfyve27/Flrt3/Nin/Calm3/Klc1/Cbarp/Limk1/Kif5a/Erc2/Tnk2/Auts2/Boc/Cnr1/Sirt1/Katnb1/L1cam/Arpc5/Thy1/Myo1a/Fkbp4/Cxadr/Syap1/Fmr1/Grin1/Rasgrf1/Dscam/Mapt/Cdkl5/Ptk2b/Itga3/Map3k12/Eno2/Lrrk2	37	16	ENSMUSG00000026235/ENSMUSG00000051379/ENSMUSG00000021068/ENSMUSG00000040640/ENSMUSG00000029673/ENSMUSG00000022687/ENSMUSG00000044288/ENSMUSG00000020063/ENSMUSG00000008475/ENSMUSG00000025401/ENSMUSG00000022865/ENSMUSG00000031357/ENSMUSG00000000838/ENSMUSG00000031292/ENSMUSG00000059456/ENSMUSG00000036273	21	ENSMUSG00000025375/ENSMUSG00000006930/ENSMUSG00000030987/ENSMUSG00000018820/ENSMUSG00000019370/ENSMUSG00000021288/ENSMUSG00000035640/ENSMUSG00000029674/ENSMUSG00000074657/ENSMUSG00000022791/ENSMUSG00000031787/ENSMUSG00000031391/ENSMUSG00000032011/ENSMUSG00000030357/ENSMUSG00000026959/ENSMUSG00000032356/ENSMUSG00000050272/ENSMUSG00000018411/ENSMUSG00000001507/ENSMUSG00000023050/ENSMUSG00000004267
CC	GO:0150034	distal axon	58/1694	363/17616	7.79038e-05	0.00435833	ENSMUSG00000026235/ENSMUSG00000022841/ENSMUSG00000025375/ENSMUSG00000006930/ENSMUSG00000040495/ENSMUSG00000031144/ENSMUSG00000030987/ENSMUSG00000018820/ENSMUSG00000051379/ENSMUSG00000021068/ENSMUSG00000035305/ENSMUSG00000059003/ENSMUSG00000019370/ENSMUSG00000021288/ENSMUSG00000035640/ENSMUSG00000029674/ENSMUSG00000074657/ENSMUSG00000040640/ENSMUSG00000056073/ENSMUSG00000022791/ENSMUSG00000038486/…	Epha4/Ap2m1/Aatk/Hap1/Chrm4/Syp/Stim1/Zfyve27/Flrt3/Nin/Ror1/Grin2a/Calm3/Klc1/Cbarp/Limk1/Kif5a/Erc2/Grik2/Tnk2/Sv2a/Rpl26/Auts2/Boc/Cnr1/Sirt1/Katnb1/L1cam/Arpc5/Calb1/Thy1/Myo1a/Grik4/Fkbp4/Tanc1/Atp6v0a1/Fkbp1a/Cxadr/Syap1/Chrm1/Hcn3/Stxbp1/Gria3/Fmr1/Grin1/Rasgrf1/Dscam/Mapt/Pacsin1/Cdkl5/Ptk2b/Syngr1/Itga3/Map3k12/Th/Eno2/Lrrk2/Pnoc	58	26	ENSMUSG00000026235/ENSMUSG00000040495/ENSMUSG00000051379/ENSMUSG00000021068/ENSMUSG00000035305/ENSMUSG00000059003/ENSMUSG00000040640/ENSMUSG00000056073/ENSMUSG00000060938/ENSMUSG00000029673/ENSMUSG00000022687/ENSMUSG00000044288/ENSMUSG00000020063/ENSMUSG00000008475/ENSMUSG00000028222/ENSMUSG00000025401/ENSMUSG00000035168/ENSMUSG00000032966/ENSMUSG00000022865/ENSMUSG00000031357/ENSMUSG00000032773/…	32	ENSMUSG00000022841/ENSMUSG00000025375/ENSMUSG00000006930/ENSMUSG00000031144/ENSMUSG00000030987/ENSMUSG00000018820/ENSMUSG00000019370/ENSMUSG00000021288/ENSMUSG00000035640/ENSMUSG00000029674/ENSMUSG00000074657/ENSMUSG00000022791/ENSMUSG00000038486/ENSMUSG00000031787/ENSMUSG00000031391/ENSMUSG00000032011/ENSMUSG00000032017/ENSMUSG00000030357/ENSMUSG00000019302/ENSMUSG00000028051/ENSMUSG00000026797/…
CC	GO:0043235	receptor complex	58/1694	364/17616	8.41877e-05	0.00435833	ENSMUSG00000026235/ENSMUSG00000002771/ENSMUSG00000017417/ENSMUSG00000000560/ENSMUSG00000032402/ENSMUSG00000068329/ENSMUSG00000022797/ENSMUSG00000053395/ENSMUSG00000034664/ENSMUSG00000031565/ENSMUSG00000024847/ENSMUSG00000035305/ENSMUSG00000032172/ENSMUSG00000059003/ENSMUSG00000040249/ENSMUSG00000032528/ENSMUSG00000036526/ENSMUSG00000027087/ENSMUSG00000056073/ENSMUSG00000060802/ENSMUSG00000029231/…	Epha4/Grin2d/Plxdc1/Gabra2/Smad3/Htra2/Tfrc/Cacng8/Itga2b/Fgfr1/Aip/Ror1/Olfm2/Grin2a/Lrp1/Vipr1/Card11/Itgav/Grik2/B2m/Pdgfra/Plxnb1/Bmp2/Nr3c2/Sdcbp/Hsp90ab1/Plxna2/Acvr1c/Grik4/Ret/Ephb6/Rnf31/Scrib/Fgfr3/Plxna3/Ramp2/Flt4/Ramp3/Nlgn1/Eng/Gria3/Gabra4/Grin1/Acvr2a/Kctd12b/Ldlr/Itgb8/Zap70/Syk/Gdnf/Acvr1/Grid2/Ptk2b/Itga3/Chrnb2/Epha2/Pigr/Gfra2	58	26	ENSMUSG00000026235/ENSMUSG00000000560/ENSMUSG00000032402/ENSMUSG00000035305/ENSMUSG00000059003/ENSMUSG00000032528/ENSMUSG00000027087/ENSMUSG00000056073/ENSMUSG00000060802/ENSMUSG00000027358/ENSMUSG00000031618/ENSMUSG00000028249/ENSMUSG00000026640/ENSMUSG00000026834/ENSMUSG00000001240/ENSMUSG00000041046/ENSMUSG00000063887/ENSMUSG00000001986/ENSMUSG00000029211/ENSMUSG00000052155/ENSMUSG00000041633/…	32	ENSMUSG00000002771/ENSMUSG00000017417/ENSMUSG00000068329/ENSMUSG00000022797/ENSMUSG00000053395/ENSMUSG00000034664/ENSMUSG00000031565/ENSMUSG00000024847/ENSMUSG00000032172/ENSMUSG00000040249/ENSMUSG00000036526/ENSMUSG00000029231/ENSMUSG00000053646/ENSMUSG00000023944/ENSMUSG00000032017/ENSMUSG00000030110/ENSMUSG00000029869/ENSMUSG00000047098/ENSMUSG00000022568/ENSMUSG00000054252/ENSMUSG00000031398/…
CC	GO:0042734	presynaptic membrane	19/1694	77/17616	9.39626e-05	0.00451692	ENSMUSG00000032890/ENSMUSG00000030806/ENSMUSG00000031144/ENSMUSG00000059003/ENSMUSG00000005089/ENSMUSG00000040640/ENSMUSG00000056073/ENSMUSG00000033768/ENSMUSG00000044288/ENSMUSG00000031391/ENSMUSG00000042604/ENSMUSG00000032017/ENSMUSG00000049583/ENSMUSG00000022568/ENSMUSG00000031357/ENSMUSG00000026797/ENSMUSG00000023328/ENSMUSG00000025178/ENSMUSG00000041685	Rims3/Stx1b/Syp/Grin2a/Slc1a2/Erc2/Grik2/Nrxn2/Cnr1/L1cam/Kcna4/Grik4/Grm5/Scrib/Syap1/Stxbp1/Ache/Pi4k2a/Fcho2	19	9	ENSMUSG00000059003/ENSMUSG00000005089/ENSMUSG00000040640/ENSMUSG00000056073/ENSMUSG00000044288/ENSMUSG00000042604/ENSMUSG00000049583/ENSMUSG00000031357/ENSMUSG00000041685	10	ENSMUSG00000032890/ENSMUSG00000030806/ENSMUSG00000031144/ENSMUSG00000033768/ENSMUSG00000031391/ENSMUSG00000032017/ENSMUSG00000022568/ENSMUSG00000026797/ENSMUSG00000023328/ENSMUSG00000025178
CC	GO:0120111	neuron projection cytoplasm	13/1694	45/17616	0.000221083	0.00991928	ENSMUSG00000006930/ENSMUSG00000063358/ENSMUSG00000022391/ENSMUSG00000074657/ENSMUSG00000056073/ENSMUSG00000000915/ENSMUSG00000025372/ENSMUSG00000040396/ENSMUSG00000018765/ENSMUSG00000000838/ENSMUSG00000031292/ENSMUSG00000009013/ENSMUSG00000036273	Hap1/Mapk1/Rangap1/Kif5a/Grik2/Hip1r/Baiap2/Abhd13/Fxr2/Fmr1/Cdkl5/Dynll1/Lrrk2	13	8	ENSMUSG00000063358/ENSMUSG00000056073/ENSMUSG00000025372/ENSMUSG00000040396/ENSMUSG00000000838/ENSMUSG00000031292/ENSMUSG00000009013/ENSMUSG00000036273	5	ENSMUSG00000006930/ENSMUSG00000022391/ENSMUSG00000074657/ENSMUSG00000000915/ENSMUSG00000018765
CC	GO:0005874	microtubule	61/1694	406/17616	0.000295026	0.0124095	ENSMUSG00000040811/ENSMUSG00000020308/ENSMUSG00000024862/ENSMUSG00000034201/ENSMUSG00000062591/ENSMUSG00000023004/ENSMUSG00000030987/ENSMUSG00000021068/ENSMUSG00000052273/ENSMUSG00000014846/ENSMUSG00000062380/ENSMUSG00000002546/ENSMUSG00000021288/ENSMUSG00000057177/ENSMUSG00000014602/ENSMUSG00000074657/ENSMUSG00000039630/ENSMUSG00000033705/ENSMUSG00000002985/ENSMUSG00000025474/ENSMUSG00000025372/…	Eml2/Tpgs1/Klc2/Gas2l1/Tubb4a/Tuba1b/Stim1/Nin/Dnah3/Tppp3/Tubb3/Golga2/Klc1/Gsk3a/Kif1a/Kif5a/Hnrnpu/Stard9/Apoe/Tubgcp2/Baiap2/Nde1/Katnb1/Cspp1/Rassf3/Zfp207/Kif26b/Map6d1/Hdac6/Dnah1/Lzts2/Tubb2a/Serp1/Fkbp4/Tbcd/Cdk2ap2/Radil/Rusc1/Cep170b/Kifc2/Dctn1/Tuba8/Dynlt3/Togaram1/Dnm1/Apc2/Fmr1/Clip2/Tuba1c/Kifc3/Mapt/Cct7/Slc8a2/Map6/Kif27/Psrc1/Ninl/Dynll1/Ndrg1/Tuba4a/Tubg2	61	18	ENSMUSG00000021068/ENSMUSG00000052273/ENSMUSG00000039630/ENSMUSG00000033705/ENSMUSG00000025372/ENSMUSG00000022678/ENSMUSG00000056763/ENSMUSG00000025795/ENSMUSG00000017421/ENSMUSG00000041205/ENSMUSG00000027808/ENSMUSG00000024856/ENSMUSG00000031176/ENSMUSG00000035614/ENSMUSG00000000838/ENSMUSG00000060176/ENSMUSG00000068744/ENSMUSG00000009013	43	ENSMUSG00000040811/ENSMUSG00000020308/ENSMUSG00000024862/ENSMUSG00000034201/ENSMUSG00000062591/ENSMUSG00000023004/ENSMUSG00000030987/ENSMUSG00000014846/ENSMUSG00000062380/ENSMUSG00000002546/ENSMUSG00000021288/ENSMUSG00000057177/ENSMUSG00000014602/ENSMUSG00000074657/ENSMUSG00000002985/ENSMUSG00000025474/ENSMUSG00000031787/ENSMUSG00000026494/ENSMUSG00000031161/ENSMUSG00000019027/ENSMUSG00000035342/…
CC	GO:0043198	dendritic shaft	16/1694	67/17616	0.00048735	0.0192933	ENSMUSG00000026235/ENSMUSG00000007617/ENSMUSG00000036306/ENSMUSG00000021057/ENSMUSG00000039137/ENSMUSG00000005089/ENSMUSG00000025372/ENSMUSG00000042604/ENSMUSG00000049583/ENSMUSG00000017740/ENSMUSG00000063887/ENSMUSG00000001986/ENSMUSG00000000838/ENSMUSG00000051790/ENSMUSG00000032036/ENSMUSG00000022208	Epha4/Homer1/Lzts1/Akap5/Whrn/Slc1a2/Baiap2/Kcna4/Grm5/Slc12a5/Nlgn1/Gria3/Fmr1/Nlgn2/Kirrel3/Jph4	16	11	ENSMUSG00000026235/ENSMUSG00000007617/ENSMUSG00000036306/ENSMUSG00000021057/ENSMUSG00000005089/ENSMUSG00000025372/ENSMUSG00000042604/ENSMUSG00000049583/ENSMUSG00000063887/ENSMUSG00000001986/ENSMUSG00000000838	5	ENSMUSG00000039137/ENSMUSG00000017740/ENSMUSG00000051790/ENSMUSG00000032036/ENSMUSG00000022208
CC	GO:0098802	plasma membrane receptor complex	30/1694	169/17616	0.000713525	0.0262809	ENSMUSG00000002771/ENSMUSG00000068329/ENSMUSG00000022797/ENSMUSG00000053395/ENSMUSG00000034664/ENSMUSG00000032172/ENSMUSG00000059003/ENSMUSG00000036526/ENSMUSG00000027087/ENSMUSG00000056073/ENSMUSG00000060802/ENSMUSG00000027358/ENSMUSG00000028249/ENSMUSG00000026834/ENSMUSG00000032017/ENSMUSG00000047098/ENSMUSG00000022568/ENSMUSG00000001240/ENSMUSG00000041046/ENSMUSG00000063887/ENSMUSG00000001986/…	Grin2d/Htra2/Tfrc/Cacng8/Itga2b/Olfm2/Grin2a/Card11/Itgav/Grik2/B2m/Bmp2/Sdcbp/Acvr1c/Grik4/Rnf31/Scrib/Ramp2/Ramp3/Nlgn1/Gria3/Grin1/Itgb8/Zap70/Syk/Acvr1/Grid2/Ptk2b/Itga3/Chrnb2	30	14	ENSMUSG00000059003/ENSMUSG00000027087/ENSMUSG00000056073/ENSMUSG00000060802/ENSMUSG00000027358/ENSMUSG00000028249/ENSMUSG00000026834/ENSMUSG00000001240/ENSMUSG00000041046/ENSMUSG00000063887/ENSMUSG00000001986/ENSMUSG00000025321/ENSMUSG00000026836/ENSMUSG00000059456	16	ENSMUSG00000002771/ENSMUSG00000068329/ENSMUSG00000022797/ENSMUSG00000053395/ENSMUSG00000034664/ENSMUSG00000032172/ENSMUSG00000036526/ENSMUSG00000032017/ENSMUSG00000047098/ENSMUSG00000022568/ENSMUSG00000026959/ENSMUSG00000026117/ENSMUSG00000021457/ENSMUSG00000071424/ENSMUSG00000001507/ENSMUSG00000027950
CC	GO:0043197	dendritic spine	31/1694	177/17616	0.000741956	0.0262809	ENSMUSG00000026235/ENSMUSG00000036306/ENSMUSG00000053931/ENSMUSG00000021057/ENSMUSG00000059003/ENSMUSG00000028176/ENSMUSG00000040907/ENSMUSG00000041556/ENSMUSG00000005089/ENSMUSG00000000915/ENSMUSG00000018909/ENSMUSG00000025372/ENSMUSG00000025885/ENSMUSG00000042604/ENSMUSG00000028222/ENSMUSG00000049583/ENSMUSG00000029761/ENSMUSG00000005360/ENSMUSG00000018765/ENSMUSG00000063887/ENSMUSG00000021877/…	Epha4/Lzts1/Cnn3/Akap5/Grin2a/Lrrc7/Atp1a3/Fbxo2/Slc1a2/Hip1r/Arrb1/Baiap2/Myo5b/Kcna4/Calb1/Grm5/Cald1/Slc1a3/Fxr2/Nlgn1/Arf4/Dnm1/Gria3/Fmr1/Grin1/Frmpd4/Palm/Slc8a2/Syne1/Grid2/Ptk2b	31	21	ENSMUSG00000026235/ENSMUSG00000036306/ENSMUSG00000053931/ENSMUSG00000021057/ENSMUSG00000059003/ENSMUSG00000028176/ENSMUSG00000005089/ENSMUSG00000025372/ENSMUSG00000025885/ENSMUSG00000042604/ENSMUSG00000028222/ENSMUSG00000049583/ENSMUSG00000029761/ENSMUSG00000005360/ENSMUSG00000063887/ENSMUSG00000021877/ENSMUSG00000001986/ENSMUSG00000000838/ENSMUSG00000049176/ENSMUSG00000096054/ENSMUSG00000059456	10	ENSMUSG00000040907/ENSMUSG00000041556/ENSMUSG00000000915/ENSMUSG00000018909/ENSMUSG00000018765/ENSMUSG00000026825/ENSMUSG00000026959/ENSMUSG00000035863/ENSMUSG00000030376/ENSMUSG00000071424
CC	GO:0044309	neuron spine	31/1694	179/17616	0.000899625	0.0302724	ENSMUSG00000026235/ENSMUSG00000036306/ENSMUSG00000053931/ENSMUSG00000021057/ENSMUSG00000059003/ENSMUSG00000028176/ENSMUSG00000040907/ENSMUSG00000041556/ENSMUSG00000005089/ENSMUSG00000000915/ENSMUSG00000018909/ENSMUSG00000025372/ENSMUSG00000025885/ENSMUSG00000042604/ENSMUSG00000028222/ENSMUSG00000049583/ENSMUSG00000029761/ENSMUSG00000005360/ENSMUSG00000018765/ENSMUSG00000063887/ENSMUSG00000021877/…	Epha4/Lzts1/Cnn3/Akap5/Grin2a/Lrrc7/Atp1a3/Fbxo2/Slc1a2/Hip1r/Arrb1/Baiap2/Myo5b/Kcna4/Calb1/Grm5/Cald1/Slc1a3/Fxr2/Nlgn1/Arf4/Dnm1/Gria3/Fmr1/Grin1/Frmpd4/Palm/Slc8a2/Syne1/Grid2/Ptk2b	31	21	ENSMUSG00000026235/ENSMUSG00000036306/ENSMUSG00000053931/ENSMUSG00000021057/ENSMUSG00000059003/ENSMUSG00000028176/ENSMUSG00000005089/ENSMUSG00000025372/ENSMUSG00000025885/ENSMUSG00000042604/ENSMUSG00000028222/ENSMUSG00000049583/ENSMUSG00000029761/ENSMUSG00000005360/ENSMUSG00000063887/ENSMUSG00000021877/ENSMUSG00000001986/ENSMUSG00000000838/ENSMUSG00000049176/ENSMUSG00000096054/ENSMUSG00000059456	10	ENSMUSG00000040907/ENSMUSG00000041556/ENSMUSG00000000915/ENSMUSG00000018909/ENSMUSG00000018765/ENSMUSG00000026825/ENSMUSG00000026959/ENSMUSG00000035863/ENSMUSG00000030376/ENSMUSG00000071424
CC	GO:0060076	excitatory synapse	11/1694	40/17616	0.00104979	0.0336433	ENSMUSG00000007617/ENSMUSG00000071862/ENSMUSG00000031144/ENSMUSG00000048988/ENSMUSG00000021057/ENSMUSG00000025372/ENSMUSG00000063887/ENSMUSG00000026341/ENSMUSG00000026959/ENSMUSG00000051790/ENSMUSG00000001507	Homer1/Lrrtm2/Syp/Elfn1/Akap5/Baiap2/Nlgn1/Actr3/Grin1/Nlgn2/Itga3	11	6	ENSMUSG00000007617/ENSMUSG00000071862/ENSMUSG00000021057/ENSMUSG00000025372/ENSMUSG00000063887/ENSMUSG00000026341	5	ENSMUSG00000031144/ENSMUSG00000048988/ENSMUSG00000026959/ENSMUSG00000051790/ENSMUSG00000001507
CC	GO:0031227	intrinsic component of endoplasmic reticulum membrane	24/1694	130/17616	0.00133866	0.0409507	ENSMUSG00000037071/ENSMUSG00000020484/ENSMUSG00000031708/ENSMUSG00000032262/ENSMUSG00000026203/ENSMUSG00000030987/ENSMUSG00000018820/ENSMUSG00000022463/ENSMUSG00000019428/ENSMUSG00000037681/ENSMUSG00000018442/ENSMUSG00000058454/ENSMUSG00000071113/ENSMUSG00000028466/ENSMUSG00000071657/ENSMUSG00000021364/ENSMUSG00000027366/ENSMUSG00000041220/ENSMUSG00000034793/ENSMUSG00000078650/ENSMUSG00000019802/…	Scd1/Xbp1/Tecr/Elovl4/Dnajb2/Stim1/Zfyve27/Srebf2/Fkbp8/Esyt3/Derl2/Dhcr7/Mboat4/Creb3/Bscl2/Elovl2/Sppl2a/Elovl6/G6pc3/G6pc/Sec63/Insig1/Saraf/Tap2	24	8	ENSMUSG00000020484/ENSMUSG00000032262/ENSMUSG00000018442/ENSMUSG00000021364/ENSMUSG00000027366/ENSMUSG00000041220/ENSMUSG00000078650/ENSMUSG00000019802	16	ENSMUSG00000037071/ENSMUSG00000031708/ENSMUSG00000026203/ENSMUSG00000030987/ENSMUSG00000018820/ENSMUSG00000022463/ENSMUSG00000019428/ENSMUSG00000037681/ENSMUSG00000058454/ENSMUSG00000071113/ENSMUSG00000028466/ENSMUSG00000071657/ENSMUSG00000034793/ENSMUSG00000045294/ENSMUSG00000031532/ENSMUSG00000024339
CC	GO:0016234	inclusion body	16/1694	74/17616	0.0015333	0.0448658	ENSMUSG00000006930/ENSMUSG00000031026/ENSMUSG00000026203/ENSMUSG00000022391/ENSMUSG00000034994/ENSMUSG00000015837/ENSMUSG00000026778/ENSMUSG00000031161/ENSMUSG00000023944/ENSMUSG00000021374/ENSMUSG00000025234/ENSMUSG00000091971/ENSMUSG00000031976/ENSMUSG00000018411/ENSMUSG00000022194/ENSMUSG00000036273	Hap1/Trim66/Dnajb2/Rangap1/Eef2/Sqstm1/Prkcq/Hdac6/Hsp90ab1/Nup153/Arih1/Hspa1a/Urb2/Mapt/Pabpn1/Lrrk2	16	4	ENSMUSG00000021374/ENSMUSG00000025234/ENSMUSG00000031976/ENSMUSG00000036273	12	ENSMUSG00000006930/ENSMUSG00000031026/ENSMUSG00000026203/ENSMUSG00000022391/ENSMUSG00000034994/ENSMUSG00000015837/ENSMUSG00000026778/ENSMUSG00000031161/ENSMUSG00000023944/ENSMUSG00000091971/ENSMUSG00000018411/ENSMUSG00000022194
CC	GO:0070161	anchoring junction	45/1694	299/17616	0.0016676	0.0467623	ENSMUSG00000026312/ENSMUSG00000019986/ENSMUSG00000037493/ENSMUSG00000053931/ENSMUSG00000054793/ENSMUSG00000063358/ENSMUSG00000030516/ENSMUSG00000051379/ENSMUSG00000034664/ENSMUSG00000047414/ENSMUSG00000029674/ENSMUSG00000026782/ENSMUSG00000034774/ENSMUSG00000027087/ENSMUSG00000027122/ENSMUSG00000057315/ENSMUSG00000020994/ENSMUSG00000025372/ENSMUSG00000030403/ENSMUSG00000027162/ENSMUSG00000040452/…	Cdh7/Ahi1/Cib2/Cnn3/Cadm4/Mapk1/Tjp1/Flrt3/Itga2b/Flrt2/Limk1/Abi2/Dsg1c/Itgav/Arl14ep/Arhgap24/Pnn/Baiap2/Vasp/Lin7c/Cdh12/Thy1/Arl2/Uba1/Tbcd/Jak2/Pard3b/Cxadr/Scrib/Pkp2/Ppfia1/Plekha7/Actr3/Nectin4/Cdh18/Kifc3/Keap1/Cdh24/Asap3/Jag1/Ptk2b/Adgrb1/Lin7a/Ndrg1/Epha2	45	19	ENSMUSG00000026312/ENSMUSG00000053931/ENSMUSG00000063358/ENSMUSG00000030516/ENSMUSG00000051379/ENSMUSG00000047414/ENSMUSG00000026782/ENSMUSG00000027087/ENSMUSG00000027122/ENSMUSG00000020994/ENSMUSG00000025372/ENSMUSG00000027162/ENSMUSG00000024789/ENSMUSG00000022865/ENSMUSG00000041957/ENSMUSG00000037519/ENSMUSG00000026341/ENSMUSG00000059456/ENSMUSG00000019906	26	ENSMUSG00000019986/ENSMUSG00000037493/ENSMUSG00000054793/ENSMUSG00000034664/ENSMUSG00000029674/ENSMUSG00000034774/ENSMUSG00000057315/ENSMUSG00000030403/ENSMUSG00000040452/ENSMUSG00000032011/ENSMUSG00000024944/ENSMUSG00000001924/ENSMUSG00000039230/ENSMUSG00000052062/ENSMUSG00000022568/ENSMUSG00000045659/ENSMUSG00000006411/ENSMUSG00000040420/ENSMUSG00000031788/ENSMUSG00000003308/ENSMUSG00000059674/…
MF	GO:0097110	scaffold protein binding	18/1669	69/17322	6.70056e-05	0.0391784	ENSMUSG00000007617/ENSMUSG00000025626/ENSMUSG00000021057/ENSMUSG00000038319/ENSMUSG00000059003/ENSMUSG00000032511/ENSMUSG00000074657/ENSMUSG00000025372/ENSMUSG00000019471/ENSMUSG00000063887/ENSMUSG00000026728/ENSMUSG00000020184/ENSMUSG00000027765/ENSMUSG00000029361/ENSMUSG00000071424/ENSMUSG00000009013/ENSMUSG00000026463/ENSMUSG00000022994	Homer1/Phf6/Akap5/Kcnh2/Grin2a/Scn5a/Kif5a/Baiap2/Cdc37/Nlgn1/Vim/Mdm2/P2ry1/Nos1/Grid2/Dynll1/Atp2b4/Adcy6	18	10	ENSMUSG00000007617/ENSMUSG00000025626/ENSMUSG00000021057/ENSMUSG00000059003/ENSMUSG00000025372/ENSMUSG00000063887/ENSMUSG00000026728/ENSMUSG00000020184/ENSMUSG00000027765/ENSMUSG00000009013	8	ENSMUSG00000038319/ENSMUSG00000032511/ENSMUSG00000074657/ENSMUSG00000019471/ENSMUSG00000029361/ENSMUSG00000071424/ENSMUSG00000026463/ENSMUSG00000022994
MF	GO:0005283	amino acid:sodium symporter activity	7/1669	14/17322	0.000141947	0.0391784	ENSMUSG00000005357/ENSMUSG00000030307/ENSMUSG00000028542/ENSMUSG00000005089/ENSMUSG00000005360/ENSMUSG00000024935/ENSMUSG00000030108	Slc1a6/Slc6a11/Slc6a9/Slc1a2/Slc1a3/Slc1a1/Slc6a13	7	3	ENSMUSG00000005089/ENSMUSG00000005360/ENSMUSG00000024935	4	ENSMUSG00000005357/ENSMUSG00000030307/ENSMUSG00000028542/ENSMUSG00000030108
MF	GO:0044389	ubiquitin-like protein ligase binding	52/1669	322/17322	0.000142391	0.0391784	ENSMUSG00000026278/ENSMUSG00000036427/ENSMUSG00000020484/ENSMUSG00000026203/ENSMUSG00000032402/ENSMUSG00000022391/ENSMUSG00000020802/ENSMUSG00000023004/ENSMUSG00000016308/ENSMUSG00000038319/ENSMUSG00000037868/ENSMUSG00000032511/ENSMUSG00000025139/ENSMUSG00000008348/ENSMUSG00000044167/ENSMUSG00000026782/ENSMUSG00000015837/ENSMUSG00000056073/ENSMUSG00000022791/ENSMUSG00000020794/ENSMUSG00000038545/…	Bok/Gpi1/Xbp1/Dnajb2/Smad3/Rangap1/Ube2o/Tuba1b/Ube2a/Kcnh2/Egr2/Scn5a/Tollip/Ubc/Foxo1/Abi2/Sqstm1/Grik2/Tnk2/Ube2g1/Cul7/Ski/Arrb1/Btbd11/Bag6/Rala/Sh3kbp1/Hdac6/Usp19/Gm11808/Ywhaz/Vcp/Rnf31/Trip4/Trim28/Cbs/Kcnq3/Anapc2/Erlin1/Arih1/Hspa1a/Polr2a/Mdm2/Ubxn1/Cacybp/Hltf/Cul9/Itch/Syk/Btbd1/Ptk2b/Bid	52	23	ENSMUSG00000020484/ENSMUSG00000032402/ENSMUSG00000016308/ENSMUSG00000037868/ENSMUSG00000044167/ENSMUSG00000026782/ENSMUSG00000056073/ENSMUSG00000020794/ENSMUSG00000029050/ENSMUSG00000008859/ENSMUSG00000040990/ENSMUSG00000068240/ENSMUSG00000022285/ENSMUSG00000032386/ENSMUSG00000056258/ENSMUSG00000025198/ENSMUSG00000025234/ENSMUSG00000020184/ENSMUSG00000014226/ENSMUSG00000002428/ENSMUSG00000027598/…	29	ENSMUSG00000026278/ENSMUSG00000036427/ENSMUSG00000026203/ENSMUSG00000022391/ENSMUSG00000020802/ENSMUSG00000023004/ENSMUSG00000038319/ENSMUSG00000032511/ENSMUSG00000025139/ENSMUSG00000008348/ENSMUSG00000015837/ENSMUSG00000022791/ENSMUSG00000038545/ENSMUSG00000018909/ENSMUSG00000020042/ENSMUSG00000024392/ENSMUSG00000031161/ENSMUSG00000006676/ENSMUSG00000028452/ENSMUSG00000047098/ENSMUSG00000005566/…
MF	GO:0031625	ubiquitin protein ligase binding	50/1669	307/17322	0.00015334	0.0391784	ENSMUSG00000026278/ENSMUSG00000036427/ENSMUSG00000020484/ENSMUSG00000026203/ENSMUSG00000032402/ENSMUSG00000022391/ENSMUSG00000020802/ENSMUSG00000023004/ENSMUSG00000016308/ENSMUSG00000038319/ENSMUSG00000037868/ENSMUSG00000032511/ENSMUSG00000025139/ENSMUSG00000008348/ENSMUSG00000044167/ENSMUSG00000026782/ENSMUSG00000015837/ENSMUSG00000056073/ENSMUSG00000022791/ENSMUSG00000020794/ENSMUSG00000038545/…	Bok/Gpi1/Xbp1/Dnajb2/Smad3/Rangap1/Ube2o/Tuba1b/Ube2a/Kcnh2/Egr2/Scn5a/Tollip/Ubc/Foxo1/Abi2/Sqstm1/Grik2/Tnk2/Ube2g1/Cul7/Ski/Arrb1/Btbd11/Bag6/Rala/Sh3kbp1/Hdac6/Usp19/Gm11808/Ywhaz/Vcp/Rnf31/Trim28/Cbs/Kcnq3/Anapc2/Erlin1/Arih1/Hspa1a/Polr2a/Mdm2/Ubxn1/Cacybp/Hltf/Cul9/Syk/Btbd1/Ptk2b/Bid	50	21	ENSMUSG00000020484/ENSMUSG00000032402/ENSMUSG00000016308/ENSMUSG00000037868/ENSMUSG00000044167/ENSMUSG00000026782/ENSMUSG00000056073/ENSMUSG00000020794/ENSMUSG00000029050/ENSMUSG00000008859/ENSMUSG00000040990/ENSMUSG00000068240/ENSMUSG00000022285/ENSMUSG00000056258/ENSMUSG00000025198/ENSMUSG00000025234/ENSMUSG00000020184/ENSMUSG00000014226/ENSMUSG00000002428/ENSMUSG00000025103/ENSMUSG00000059456	29	ENSMUSG00000026278/ENSMUSG00000036427/ENSMUSG00000026203/ENSMUSG00000022391/ENSMUSG00000020802/ENSMUSG00000023004/ENSMUSG00000038319/ENSMUSG00000032511/ENSMUSG00000025139/ENSMUSG00000008348/ENSMUSG00000015837/ENSMUSG00000022791/ENSMUSG00000038545/ENSMUSG00000018909/ENSMUSG00000020042/ENSMUSG00000024392/ENSMUSG00000031161/ENSMUSG00000006676/ENSMUSG00000028452/ENSMUSG00000047098/ENSMUSG00000005566/…
MF	GO:0004970	ionotropic glutamate receptor activity	8/1669	19/17322	0.000208683	0.0426548	ENSMUSG00000002771/ENSMUSG00000059003/ENSMUSG00000056073/ENSMUSG00000032017/ENSMUSG00000001986/ENSMUSG00000026959/ENSMUSG00000071424/ENSMUSG00000059456	Grin2d/Grin2a/Grik2/Grik4/Gria3/Grin1/Grid2/Ptk2b	8	4	ENSMUSG00000059003/ENSMUSG00000056073/ENSMUSG00000001986/ENSMUSG00000059456	4	ENSMUSG00000002771/ENSMUSG00000032017/ENSMUSG00000026959/ENSMUSG00000071424
