# Supplementary material for: Chronic stress dysregulates the Hippo/YAP/14-3-3η pathway and induces mitochondrial damage in basolateral amygdala in a mouse model of depression
Source: Theranostics. 2024 Jun 11;14(9):3653–73. doi: 10.7150/thno.92676 (PMC11209716; doi:10.7150/thno.92676)
Supplement: Supplementary file 1 — Supplementary data, figures and tables. [file thnov14p3653s1.zip › Supplementary Table S5_KEGG analysis.xlsx]

## Sheet: Dep vs. noDep
KEGG_A_class	KEGG_B_class	Pathway	out (393)	All (9221)	Pvalue	Qvalue	Pathway ID	Genes	K_IDs
Human Diseases	Neurodegenerative diseases	Parkinson disease	25	147	2.42e-09	4.27e-07	ko05012	ENSMUSG00000022450;ENSMUSG00000033938;ENSMUSG00000022956;ENSMUSG00000016252;ENSMUSG00000002379;ENSMUSG00000019979;ENSMUSG00000035885;ENSMUSG00000020022;ENSMUSG00000022890;ENSMUSG00000025204;ENSMUSG00000031818;ENSMUSG00000037152;ENSMUSG00000036199;ENSMUSG00000059734;ENSMUSG00000019505;ENSMUSG00000028756;ENSMUSG00000044894;ENSMUSG00000061518;ENSMUSG00000041697;ENSMUSG00000002416;ENSMUSG00000024038;…	K03950+K03963+K02137+K02135+K03956+K02084+K02273+K11352+K02131+K03964+K02263+K03967+K11353+K03941+K04551+K05688+K00418+K02265+K02266+K03958+K03944+K03940+K03951+K00501+K03936
Genetic Information Processing	Translation	Ribosome	25	148	2.8e-09	4.27e-07	ko03010	ENSMUSG00000058443;ENSMUSG00000116930;ENSMUSG00000034892;ENSMUSG00000098274;ENSMUSG00000024829;ENSMUSG00000020460;ENSMUSG00000057863;ENSMUSG00000039001;ENSMUSG00000078193;ENSMUSG00000054312;ENSMUSG00000003970;ENSMUSG00000063316;ENSMUSG00000009927;ENSMUSG00000038274;ENSMUSG00000047675;ENSMUSG00000032399;ENSMUSG00000030432;ENSMUSG00000090137;ENSMUSG00000061787;ENSMUSG00000028861;ENSMUSG00000034729;…	K02866+K02990+K02980+K02896+K02888+K02977+K02920+K02971+K02918+K02970+K02938+K02901+K02975+K02983+K02995+K02930+K02903+K02927+K02962+K02956+K02946+K02875+K02921+K02923+K02899
Metabolism	Energy metabolism	Oxidative phosphorylation	23	137	1.38e-08	1.18e-06	ko00190	ENSMUSG00000022450;ENSMUSG00000033938;ENSMUSG00000022956;ENSMUSG00000016252;ENSMUSG00000002379;ENSMUSG00000035885;ENSMUSG00000038690;ENSMUSG00000020022;ENSMUSG00000022890;ENSMUSG00000025204;ENSMUSG00000031818;ENSMUSG00000037152;ENSMUSG00000050856;ENSMUSG00000036199;ENSMUSG00000059734;ENSMUSG00000044894;ENSMUSG00000061518;ENSMUSG00000041697;ENSMUSG00000002416;ENSMUSG00000024038;ENSMUSG00000020153;…	K03950+K03963+K02137+K02135+K03956+K02273+K02130+K11352+K02131+K03964+K02263+K03967+K02129+K11353+K03941+K00418+K02265+K02266+K03958+K03944+K03940+K03951+K03936
Organismal Systems	Environmental adaptation	Thermogenesis	31	234	1.54e-08	1.18e-06	ko04714	ENSMUSG00000022450;ENSMUSG00000033938;ENSMUSG00000022956;ENSMUSG00000032883;ENSMUSG00000016252;ENSMUSG00000002379;ENSMUSG00000035885;ENSMUSG00000038690;ENSMUSG00000020022;ENSMUSG00000022890;ENSMUSG00000025204;ENSMUSG00000005580;ENSMUSG00000031818;ENSMUSG00000037152;ENSMUSG00000050856;ENSMUSG00000036199;ENSMUSG00000023020;ENSMUSG00000059734;ENSMUSG00000044894;ENSMUSG00000061518;ENSMUSG00000025958;…	K03950+K03963+K02137+K01897+K02135+K03956+K02273+K02130+K11352+K02131+K03964+K08049+K02263+K03967+K02129+K11353+K18181+K03941+K00418+K02265+K05870+K04362+K02266+K03958+K07200+K03944+K03940+K03951+K08041+K16816+K03936
Human Diseases	Neurodegenerative diseases	Huntington disease	32	274	1.84e-07	1.12e-05	ko05016	ENSMUSG00000022982;ENSMUSG00000022450;ENSMUSG00000033938;ENSMUSG00000022956;ENSMUSG00000001986;ENSMUSG00000016252;ENSMUSG00000002379;ENSMUSG00000019979;ENSMUSG00000035885;ENSMUSG00000047547;ENSMUSG00000052861;ENSMUSG00000045996;ENSMUSG00000020022;ENSMUSG00000022890;ENSMUSG00000025204;ENSMUSG00000031818;ENSMUSG00000037152;ENSMUSG00000036199;ENSMUSG00000029104;ENSMUSG00000059734;ENSMUSG00000030209;…	K04565+K03950+K03963+K02137+K05199+K02135+K03956+K02084+K02273+K04645+K10408+K03009+K11352+K02131+K03964+K02263+K03967+K11353+K04533+K03941+K05210+K00418+K02265+K05870+K03017+K02266+K03958+K03944+K03940+K03951+K05003+K03936
Human Diseases	Endocrine and metabolic diseases	Non-alcoholic fatty liver disease (NAFLD)	20	155	8.8e-06	0.000447	ko04932	ENSMUSG00000022450;ENSMUSG00000033938;ENSMUSG00000002379;ENSMUSG00000035885;ENSMUSG00000020022;ENSMUSG00000038342;ENSMUSG00000025204;ENSMUSG00000031818;ENSMUSG00000037152;ENSMUSG00000036199;ENSMUSG00000059734;ENSMUSG00000044894;ENSMUSG00000061518;ENSMUSG00000041697;ENSMUSG00000002416;ENSMUSG00000028944;ENSMUSG00000024038;ENSMUSG00000020153;ENSMUSG00000041881;ENSMUSG00000005510	K03950+K03963+K03956+K02273+K11352+K09113+K03964+K02263+K03967+K11353+K03941+K00418+K02265+K02266+K03958+K07200+K03944+K03940+K03951+K03936
Human Diseases	Neurodegenerative diseases	Alzheimer disease	32	343	2.37e-05	0.00103	ko05010	ENSMUSG00000022450;ENSMUSG00000063358;ENSMUSG00000033938;ENSMUSG00000022956;ENSMUSG00000021994;ENSMUSG00000016252;ENSMUSG00000002379;ENSMUSG00000019979;ENSMUSG00000035885;ENSMUSG00000020022;ENSMUSG00000022890;ENSMUSG00000025204;ENSMUSG00000031818;ENSMUSG00000037152;ENSMUSG00000036199;ENSMUSG00000029671;ENSMUSG00000059734;ENSMUSG00000059003;ENSMUSG00000002985;ENSMUSG00000030209;ENSMUSG00000081683;…	K03950+K04371+K03963+K02137+K00444+K02135+K03956+K02084+K02273+K11352+K02131+K03964+K02263+K03967+K11353+K01558+K03941+K05209+K04524+K05210+K02842+K02183+K04521+K00418+K02265+K02266+K03958+K03944+K03940+K06170+K03951+K03936
Organismal Systems	Nervous system	Retrograde endocannabinoid signaling	19	154	2.81e-05	0.00107	ko04723	ENSMUSG00000022450;ENSMUSG00000063358;ENSMUSG00000033938;ENSMUSG00000001986;ENSMUSG00000002379;ENSMUSG00000020022;ENSMUSG00000025204;ENSMUSG00000005580;ENSMUSG00000037152;ENSMUSG00000036199;ENSMUSG00000059734;ENSMUSG00000068523;ENSMUSG00000002416;ENSMUSG00000024038;ENSMUSG00000020153;ENSMUSG00000041881;ENSMUSG00000052889;ENSMUSG00000020431;ENSMUSG00000005510	K03950+K04371+K03963+K05199+K03956+K11352+K03964+K08049+K03967+K11353+K03941+K04542+K03958+K03944+K03940+K03951+K19662+K08041+K03936
Environmental Information Processing	Signal transduction	Hippo signaling pathway	17	157	0.000119584	0.00405	ko04390	ENSMUSG00000021959;ENSMUSG00000021994;ENSMUSG00000070348;ENSMUSG00000018965;ENSMUSG00000055799;ENSMUSG00000048402;ENSMUSG00000048285;ENSMUSG00000000184;ENSMUSG00000021112;ENSMUSG00000029671;ENSMUSG00000027803;ENSMUSG00000040021;ENSMUSG00000061859;ENSMUSG00000055320;ENSMUSG00000081683;ENSMUSG00000032402;ENSMUSG00000027358	K08791+K00444+K03213+K04503+K06630+K04490+K16798+K16822+K10151+K06091+K01558+K16820+K08791+K06092+K09448+K02842+K23605+K21283
Environmental Information Processing	Signal transduction	Hippo signaling pathway - multiple species	6	28	0.000977714	0.0298	ko04392	ENSMUSG00000021959;ENSMUSG00000046743;ENSMUSG00000048285;ENSMUSG00000027803;ENSMUSG00000040021;ENSMUSG00000055320	K08791+K16669+K16822+K16820+K08791+K09448
Metabolism	Global and overview maps	Metabolic pathways	91	1606	0.00184034	0.051	ko01100	ENSMUSG00000022450;ENSMUSG00000030246;ENSMUSG00000033938;ENSMUSG00000022956;ENSMUSG00000002010;ENSMUSG00000021273;ENSMUSG00000032883;ENSMUSG00000039497;ENSMUSG00000016252;ENSMUSG00000028011;ENSMUSG00000026473;ENSMUSG00000002379;ENSMUSG00000024998;ENSMUSG00000024207;ENSMUSG00000035885;ENSMUSG00000060613;ENSMUSG00000028980;ENSMUSG00000075470;ENSMUSG00000015889;ENSMUSG00000038690;ENSMUSG00000024158;…	K03950+K00016+K03963+K02137+K00030+K00801+K01897+K01794+K02135+K00453+K01915+K03956+K05860+K15013+K02273+K07413+K13937+K03850+K01254+K02130+K01069+K01557+K11352+K10808+K02131+K10158+K00913+K04718+K03964+K08049+K02263+K17399+K03967+K07409+K02129+K11353+K11154+K07425+K01425+K00605+K01641+K00778+K00058+K00315+K15728+K00901+K01068+K01001+K03941+K23790+K13951+K01084+K01623+K10703+K09186+K00031+K00128+…
Organismal Systems	Environmental adaptation	Circadian entrainment	11	104	0.0046435	0.11	ko04713	ENSMUSG00000063358;ENSMUSG00000001986;ENSMUSG00000005580;ENSMUSG00000021313;ENSMUSG00000059003;ENSMUSG00000030209;ENSMUSG00000032246;ENSMUSG00000068523;ENSMUSG00000025958;ENSMUSG00000052889;ENSMUSG00000020431	K04371+K05199+K08049+K04962+K05209+K05210+K02183+K04542+K05870+K19662+K08041
Organismal Systems	Endocrine system	Melanogenesis	11	105	0.00499453	0.11	ko04916	ENSMUSG00000063358;ENSMUSG00000021994;ENSMUSG00000055799;ENSMUSG00000005580;ENSMUSG00000029671;ENSMUSG00000020660;ENSMUSG00000081683;ENSMUSG00000032246;ENSMUSG00000025958;ENSMUSG00000052889;ENSMUSG00000020431	K04371+K00444+K04490+K08049+K01558+K05228+K02842+K02183+K05870+K19662+K08041
Human Diseases	Cancers	Basal cell carcinoma	8	63	0.00503593	0.11	ko05217	ENSMUSG00000021994;ENSMUSG00000055799;ENSMUSG00000048402;ENSMUSG00000029671;ENSMUSG00000028681;ENSMUSG00000081683;ENSMUSG00000002633;ENSMUSG00000027358	K00444+K04490+K16798+K01558+K11101+K02842+K11988+K21283
Environmental Information Processing	Signal transduction	Apelin signaling pathway	13	138	0.00591652	0.12	ko04371	ENSMUSG00000063358;ENSMUSG00000035783;ENSMUSG00000070348;ENSMUSG00000061878;ENSMUSG00000005580;ENSMUSG00000021313;ENSMUSG00000008855;ENSMUSG00000032246;ENSMUSG00000032402;ENSMUSG00000068523;ENSMUSG00000026313;ENSMUSG00000028944;ENSMUSG00000020431	K04371+K12313+K04503+K04718+K08049+K04962+K11406+K02183+K23605+K04542+K11406+K07200+K08041
Cellular Processes	Cellular community - eukaryotes	Signaling pathways regulating pluripotency of stem cells	13	142	0.00749066	0.143	ko04550	ENSMUSG00000038518;ENSMUSG00000054263;ENSMUSG00000063358;ENSMUSG00000021994;ENSMUSG00000031540;ENSMUSG00000005533;ENSMUSG00000029671;ENSMUSG00000081683;ENSMUSG00000032402;ENSMUSG00000031565;ENSMUSG00000029595;ENSMUSG00000027168;ENSMUSG00000005917	K11478+K05058+K04371+K00444+K11305+K05087+K01558+K02842+K23605+K04362+K18493+K08031+K09326
Environmental Information Processing	Signal transduction	Wnt signaling pathway	14	162	0.00923217	0.166	ko04310	ENSMUSG00000021319;ENSMUSG00000021994;ENSMUSG00000021567;ENSMUSG00000070348;ENSMUSG00000020218;ENSMUSG00000055799;ENSMUSG00000018822;ENSMUSG00000000184;ENSMUSG00000031548;ENSMUSG00000029671;ENSMUSG00000022400;ENSMUSG00000081683;ENSMUSG00000032402;ENSMUSG00000052889	K02185+K00444+K03213+K04503+K01691+K04490+K02222+K10151+K02166+K01558+K03868+K02842+K23605+K19662
Organismal Systems	Circulatory system	Cardiac muscle contraction	9	89	0.0132605	0.225	ko04260	ENSMUSG00000035885;ENSMUSG00000060681;ENSMUSG00000031818;ENSMUSG00000069806;ENSMUSG00000021313;ENSMUSG00000035458;ENSMUSG00000044894;ENSMUSG00000061518;ENSMUSG00000041697	K02273+K12041+K02263+K04872+K04962+K12044+K00418+K02265+K02266
Human Diseases	Cardiovascular diseases	Arrhythmogenic right ventricular cardiomyopathy (ARVC)	8	78	0.0175911	0.282	ko05412	ENSMUSG00000044393;ENSMUSG00000055799;ENSMUSG00000054889;ENSMUSG00000032796;ENSMUSG00000069806;ENSMUSG00000021313;ENSMUSG00000020354;ENSMUSG00000027009	K07597+K04490+K10381+K05637+K04872+K04962+K12563+K06483
Human Diseases	Endocrine and metabolic diseases	Cushing syndrome	13	163	0.0218538	0.333	ko04934	ENSMUSG00000063358;ENSMUSG00000021994;ENSMUSG00000070348;ENSMUSG00000055799;ENSMUSG00000005580;ENSMUSG00000029671;ENSMUSG00000023034;ENSMUSG00000020660;ENSMUSG00000002028;ENSMUSG00000081683;ENSMUSG00000025958;ENSMUSG00000049265;ENSMUSG00000020431	K04371+K00444+K04503+K04490+K08049+K01558+K04465+K05228+K09186+K02842+K05870+K04914+K08041
Metabolism	Biosynthesis of other secondary metabolites	Caffeine metabolism	2	6	0.0242496	0.348	ko00232	ENSMUSG00000032310;ENSMUSG00000028186	K07409+K00365
Human Diseases	Substance dependence	Amphetamine addiction	7	68	0.0251348	0.348	ko05031	ENSMUSG00000001986;ENSMUSG00000059003;ENSMUSG00000030209;ENSMUSG00000032246;ENSMUSG00000025958;ENSMUSG00000052889;ENSMUSG00000000214	K05199+K05209+K05210+K02183+K05870+K19662+K00501
Organismal Systems	Digestive system	Mineral absorption	6	54	0.0265341	0.352	ko04978	ENSMUSG00000066150;ENSMUSG00000063354;ENSMUSG00000031762;ENSMUSG00000031765;ENSMUSG00000037434;ENSMUSG00000033255	K14686+K14710+K14739+K14739+K14688+K14158
Organismal Systems	Nervous system	Glutamatergic synapse	10	119	0.0303563	0.386	ko04724	ENSMUSG00000063358;ENSMUSG00000001986;ENSMUSG00000026473;ENSMUSG00000005580;ENSMUSG00000044005;ENSMUSG00000059003;ENSMUSG00000030209;ENSMUSG00000068523;ENSMUSG00000052889;ENSMUSG00000020431	K04371+K05199+K01915+K08049+K01425+K05209+K05210+K04542+K19662+K08041
Metabolism	Amino acid metabolism	Glycine, serine and threonine metabolism	5	42	0.0319377	0.388	ko00260	ENSMUSG00000032607;ENSMUSG00000053398;ENSMUSG00000042102;ENSMUSG00000020150;ENSMUSG00000035637	K00605+K00058+K00315+K00542+K00049
Cellular Processes	Cellular community - eukaryotes	Adherens junction	7	72	0.0330999	0.388	ko04520	ENSMUSG00000063358;ENSMUSG00000025314;ENSMUSG00000055799;ENSMUSG00000005533;ENSMUSG00000068036;ENSMUSG00000032402;ENSMUSG00000031565	K04371+K05698+K04490+K05087+K05702+K23605+K04362
Organismal Systems	Endocrine system	PPAR signaling pathway	8	92	0.0420155	0.45	ko03320	ENSMUSG00000032883;ENSMUSG00000002831;ENSMUSG00000024207;ENSMUSG00000066071;ENSMUSG00000027875;ENSMUSG00000008348;ENSMUSG00000032079;ENSMUSG00000026385	K01897+K20254+K15013+K07425+K01641+K08770+K09025+K08762
Metabolism	Metabolism of terpenoids and polyketides	Insect hormone biosynthesis	1	1	0.0426201	0.45	ko00981	ENSMUSG00000007833	K00128
Environmental Information Processing	Signal transduction	cAMP signaling pathway	15	216	0.0428284	0.45	ko04024	ENSMUSG00000063358;ENSMUSG00000001986;ENSMUSG00000024998;ENSMUSG00000029819;ENSMUSG00000005580;ENSMUSG00000021313;ENSMUSG00000004366;ENSMUSG00000020660;ENSMUSG00000059003;ENSMUSG00000068036;ENSMUSG00000030209;ENSMUSG00000032246;ENSMUSG00000035458;ENSMUSG00000025958;ENSMUSG00000020431	K04371+K05199+K05860+K05232+K08049+K04962+K05237+K05228+K05209+K05702+K05210+K02183+K12044+K05870+K08041
Environmental Information Processing	Signal transduction	Hedgehog signaling pathway	6	61	0.044632	0.454	ko04340	ENSMUSG00000070348;ENSMUSG00000048402;ENSMUSG00000000184;ENSMUSG00000028681;ENSMUSG00000032384;ENSMUSG00000002633	K04503+K16798+K10151+K11101+K08958+K11988
Metabolism	Carbohydrate metabolism	Pentose phosphate pathway	4	33	0.0501775	0.473	ko00030	ENSMUSG00000028980;ENSMUSG00000017390;ENSMUSG00000031807;ENSMUSG00000025503	K13937+K01623+K01057+K00616
Metabolism	Amino acid metabolism	Arginine biosynthesis	3	20	0.051135	0.473	ko00220	ENSMUSG00000026473;ENSMUSG00000044005;ENSMUSG00000019987	K01915+K01425+K01476
Metabolism	Glycan biosynthesis and metabolism	Glycosaminoglycan biosynthesis - chondroitin sulfate / dermatan sulfate	3	20	0.051135	0.473	ko00532	ENSMUSG00000039497;ENSMUSG00000071649;ENSMUSG00000042042	K01794+K10158+K00746
Organismal Systems	Aging	Longevity regulating pathway - multiple species	6	64	0.0542807	0.487	ko04213	ENSMUSG00000022982;ENSMUSG00000032060;ENSMUSG00000005533;ENSMUSG00000005580;ENSMUSG00000028944;ENSMUSG00000020431	K04565+K09542+K05087+K08049+K07200+K08041
Metabolism	Global and overview maps	Biosynthesis of amino acids	7	81	0.0567266	0.494	ko01230	ENSMUSG00000002010;ENSMUSG00000026473;ENSMUSG00000053398;ENSMUSG00000017390;ENSMUSG00000030541;ENSMUSG00000019987;ENSMUSG00000025503	K00030+K01915+K00058+K01623+K00031+K01476+K00616
Organismal Systems	Nervous system	Long-term potentiation	6	67	0.0650998	0.529	ko04720	ENSMUSG00000063358;ENSMUSG00000059003;ENSMUSG00000030209;ENSMUSG00000032246;ENSMUSG00000052889;ENSMUSG00000020431	K04371+K05209+K05210+K02183+K19662+K08041
Human Diseases	Cancers	Pathways in cancer	31	551	0.0676863	0.529	ko05200	ENSMUSG00000063358;ENSMUSG00000055839;ENSMUSG00000021994;ENSMUSG00000070348;ENSMUSG00000062939;ENSMUSG00000019979;ENSMUSG00000055799;ENSMUSG00000048402;ENSMUSG00000005533;ENSMUSG00000032796;ENSMUSG00000005580;ENSMUSG00000000184;ENSMUSG00000042817;ENSMUSG00000029671;ENSMUSG00000019768;ENSMUSG00000020647;ENSMUSG00000060803;ENSMUSG00000028681;ENSMUSG00000022400;ENSMUSG00000008540;ENSMUSG00000081683;…	K04371+K03873+K00444+K04503+K11222+K02084+K04490+K16798+K05087+K05637+K08049+K10151+K05092+K01558+K08550+K09101+K23790+K11101+K03868+K00799+K02842+K02183+K23605+K04542+K04362+K01313+K11988+K08803+K19662+K08041+K21283
Human Diseases	Cancers	Central carbon metabolism in cancer	6	68	0.0689673	0.529	ko05230	ENSMUSG00000063358;ENSMUSG00000030246;ENSMUSG00000042817;ENSMUSG00000044005;ENSMUSG00000059146;ENSMUSG00000031565	K04371+K00016+K05092+K01425+K05101+K04362
Metabolism	Lipid metabolism	Fatty acid degradation	5	52	0.0694359	0.529	ko00071	ENSMUSG00000032883;ENSMUSG00000024207;ENSMUSG00000066071;ENSMUSG00000074207;ENSMUSG00000007833	K01897+K15013+K07425+K13951+K00128
Organismal Systems	Endocrine system	Oxytocin signaling pathway	11	157	0.0719149	0.529	ko04921	ENSMUSG00000063358;ENSMUSG00000022951;ENSMUSG00000070348;ENSMUSG00000005580;ENSMUSG00000069806;ENSMUSG00000021313;ENSMUSG00000032246;ENSMUSG00000028944;ENSMUSG00000034994;ENSMUSG00000052889;ENSMUSG00000020431	K04371+K17901+K04503+K08049+K04872+K04962+K02183+K07200+K03234+K19662+K08041
Organismal Systems	Endocrine system	Aldosterone synthesis and secretion	8	103	0.0722772	0.529	ko04925	ENSMUSG00000005580;ENSMUSG00000023034;ENSMUSG00000020660;ENSMUSG00000032246;ENSMUSG00000025958;ENSMUSG00000049265;ENSMUSG00000052889;ENSMUSG00000020431	K08049+K04465+K05228+K02183+K05870+K04914+K19662+K08041
Organismal Systems	Circulatory system	Vascular smooth muscle contraction	10	139	0.0728473	0.529	ko04270	ENSMUSG00000063358;ENSMUSG00000035783;ENSMUSG00000005580;ENSMUSG00000066071;ENSMUSG00000041193;ENSMUSG00000032246;ENSMUSG00000037166;ENSMUSG00000029761;ENSMUSG00000052889;ENSMUSG00000020431	K04371+K12313+K08049+K07425+K01047+K02183+K12328+K12327+K19662+K08041
Organismal Systems	Endocrine system	Adipocytokine signaling pathway	6	71	0.0813511	0.577	ko04920	ENSMUSG00000032883;ENSMUSG00000024207;ENSMUSG00000029819;ENSMUSG00000020660;ENSMUSG00000078650;ENSMUSG00000028944	K01897+K15013+K05232+K05228+K01084+K07200
Organismal Systems	Endocrine system	Thyroid hormone synthesis	6	72	0.0857376	0.581	ko04918	ENSMUSG00000053469;ENSMUSG00000005580;ENSMUSG00000025958;ENSMUSG00000020884;ENSMUSG00000052889;ENSMUSG00000020431	K10809+K08049+K05870+K10063+K19662+K08041
Organismal Systems	Endocrine system	Cortisol synthesis and secretion	6	72	0.0857376	0.581	ko04927	ENSMUSG00000005580;ENSMUSG00000023034;ENSMUSG00000020660;ENSMUSG00000025958;ENSMUSG00000049265;ENSMUSG00000020431	K08049+K04465+K05228+K05870+K04914+K08041
Metabolism	Carbohydrate metabolism	Pyruvate metabolism	4	40	0.0891918	0.581	ko00620	ENSMUSG00000030246;ENSMUSG00000024158;ENSMUSG00000007833;ENSMUSG00000035637	K00016+K01069+K00128+K00049
Organismal Systems	Endocrine system	Parathyroid hormone synthesis, secretion and action	8	108	0.0895197	0.581	ko04928	ENSMUSG00000063358;ENSMUSG00000005580;ENSMUSG00000025958;ENSMUSG00000031565;ENSMUSG00000071076;ENSMUSG00000028226;ENSMUSG00000052889;ENSMUSG00000020431	K04371+K08049+K05870+K04362+K04449+K07996+K19662+K08041
Organismal Systems	Digestive system	Gastric acid secretion	6	75	0.0996604	0.597	ko04971	ENSMUSG00000005580;ENSMUSG00000004366;ENSMUSG00000032246;ENSMUSG00000044708;ENSMUSG00000052889;ENSMUSG00000020431	K08049+K05237+K02183+K05003+K19662+K08041
Genetic Information Processing	Transcription	Spliceosome	10	148	0.100333	0.597	ko03040	ENSMUSG00000024604;ENSMUSG00000039148;ENSMUSG00000078348;ENSMUSG00000060288;ENSMUSG00000031848;ENSMUSG00000024007;ENSMUSG00000059208;ENSMUSG00000035215;ENSMUSG00000060244;ENSMUSG00000061136	K12872+K11984+K12832+K09567+K12623+K12733+K12887+K12626+K12881+K12821
Organismal Systems	Endocrine system	GnRH signaling pathway	7	93	0.101292	0.597	ko04912	ENSMUSG00000024383;ENSMUSG00000063358;ENSMUSG00000005580;ENSMUSG00000032246;ENSMUSG00000052889;ENSMUSG00000020623;ENSMUSG00000020431	K04420+K04371+K08049+K02183+K19662+K04433+K08041
Human Diseases	Cardiovascular diseases	Hypertrophic cardiomyopathy (HCM)	7	93	0.101292	0.597	ko05410	ENSMUSG00000032796;ENSMUSG00000069806;ENSMUSG00000021313;ENSMUSG00000020354;ENSMUSG00000035458;ENSMUSG00000028944;ENSMUSG00000027009	K05637+K04872+K04962+K12563+K12044+K07200+K06483
Human Diseases	Cancers	Breast cancer	10	149	0.103716	0.597	ko05224	ENSMUSG00000063358;ENSMUSG00000021994;ENSMUSG00000070348;ENSMUSG00000055799;ENSMUSG00000005533;ENSMUSG00000029671;ENSMUSG00000019768;ENSMUSG00000020647;ENSMUSG00000081683;ENSMUSG00000031565	K04371+K00444+K04503+K04490+K05087+K01558+K08550+K09101+K02842+K04362
Organismal Systems	Nervous system	GABAergic synapse	7	94	0.105681	0.597	ko04727	ENSMUSG00000026473;ENSMUSG00000005580;ENSMUSG00000044005;ENSMUSG00000068523;ENSMUSG00000030108;ENSMUSG00000052889;ENSMUSG00000020431	K01915+K08049+K01425+K04542+K05046+K19662+K08041
Human Diseases	Neurodegenerative diseases	Amyotrophic lateral sclerosis (ALS)	5	59	0.105717	0.597	ko05014	ENSMUSG00000022982;ENSMUSG00000019979;ENSMUSG00000059003;ENSMUSG00000030209;ENSMUSG00000020623	K04565+K02084+K05209+K05210+K04433
Human Diseases	Cancers	Proteoglycans in cancer	13	211	0.116387	0.644	ko05205	ENSMUSG00000063358;ENSMUSG00000021994;ENSMUSG00000070348;ENSMUSG00000024998;ENSMUSG00000005533;ENSMUSG00000029671;ENSMUSG00000019768;ENSMUSG00000081683;ENSMUSG00000025278;ENSMUSG00000007805;ENSMUSG00000031565;ENSMUSG00000002633;ENSMUSG00000052889	K04371+K00444+K04503+K05860+K05087+K01558+K08550+K02842+K04437+K09069+K04362+K11988+K19662
Environmental Information Processing	Signal transduction	FoxO signaling pathway	9	134	0.118174	0.644	ko04068	ENSMUSG00000063358;ENSMUSG00000070348;ENSMUSG00000034218;ENSMUSG00000005533;ENSMUSG00000000184;ENSMUSG00000022508;ENSMUSG00000078650;ENSMUSG00000032402;ENSMUSG00000028944	K04371+K04503+K04728+K05087+K10151+K15618+K01084+K23605+K07200
Metabolism	Glycan biosynthesis and metabolism	Other types of O-glycan biosynthesis	4	45	0.123762	0.662	ko00514	ENSMUSG00000036197;ENSMUSG00000022885;ENSMUSG00000030074;ENSMUSG00000029570	K13676+K00778+K13676+K05948
Organismal Systems	Endocrine system	Growth hormone synthesis, secretion and action	8	117	0.126019	0.663	ko04935	ENSMUSG00000063358;ENSMUSG00000005580;ENSMUSG00000004366;ENSMUSG00000025958;ENSMUSG00000020713;ENSMUSG00000052889;ENSMUSG00000020623;ENSMUSG00000020431	K04371+K08049+K05237+K05870+K05438+K19662+K04433+K08041
Human Diseases	Cancers	Hepatocellular carcinoma	11	176	0.131057	0.667	ko05225	ENSMUSG00000063358;ENSMUSG00000021994;ENSMUSG00000070348;ENSMUSG00000055799;ENSMUSG00000005533;ENSMUSG00000029671;ENSMUSG00000060803;ENSMUSG00000008540;ENSMUSG00000081683;ENSMUSG00000032402;ENSMUSG00000052889	K04371+K00444+K04503+K04490+K05087+K01558+K23790+K00799+K02842+K23605+K19662
Organismal Systems	Environmental adaptation	Circadian rhythm	3	30	0.134043	0.667	ko04710	ENSMUSG00000022400;ENSMUSG00000025958;ENSMUSG00000028944	K03868+K05870+K07200
Human Diseases	Cancers	Prostate cancer	7	101	0.139165	0.667	ko05215	ENSMUSG00000063358;ENSMUSG00000070348;ENSMUSG00000055799;ENSMUSG00000005533;ENSMUSG00000060803;ENSMUSG00000025958;ENSMUSG00000031565	K04371+K04503+K04490+K05087+K23790+K05870+K04362
Metabolism	Xenobiotics biodegradation and metabolism	Metabolism of xenobiotics by cytochrome P450	6	83	0.142132	0.667	ko00980	ENSMUSG00000030378;ENSMUSG00000032310;ENSMUSG00000060803;ENSMUSG00000074207;ENSMUSG00000008540;ENSMUSG00000035780	K11822+K07409+K23790+K13951+K00799+K00699
Human Diseases	Drug resistance	Platinum drug resistance	6	83	0.142132	0.667	ko01524	ENSMUSG00000063358;ENSMUSG00000066150;ENSMUSG00000034218;ENSMUSG00000019979;ENSMUSG00000060803;ENSMUSG00000008540	K04371+K14686+K04728+K02084+K23790+K00799
Cellular Processes	Transport and catabolism	Mitophagy - animal	5	65	0.142857	0.667	ko04137	ENSMUSG00000038520;ENSMUSG00000019505;ENSMUSG00000028756;ENSMUSG00000028998;ENSMUSG00000019054	K19945+K04551+K05688+K17771+K17969
Metabolism	Carbohydrate metabolism	Glyoxylate and dicarboxylate metabolism	3	31	0.143989	0.667	ko00630	ENSMUSG00000026473;ENSMUSG00000032607;ENSMUSG00000035637	K01915+K00605+K00049
Metabolism	Metabolism of cofactors and vitamins	Retinol metabolism	7	102	0.144328	0.667	ko00830	ENSMUSG00000060613;ENSMUSG00000028174;ENSMUSG00000032310;ENSMUSG00000089789;ENSMUSG00000066071;ENSMUSG00000074207;ENSMUSG00000035780	K07413+K11158+K07409+K11154+K07425+K13951+K00699
Human Diseases	Substance dependence	Cocaine addiction	4	48	0.14684	0.668	ko05030	ENSMUSG00000059003;ENSMUSG00000030209;ENSMUSG00000025958;ENSMUSG00000000214	K05209+K05210+K05870+K00501
Human Diseases	Substance dependence	Alcoholism	12	203	0.157604	0.677	ko05034	ENSMUSG00000061482;ENSMUSG00000063358;ENSMUSG00000029819;ENSMUSG00000068855;ENSMUSG00000059003;ENSMUSG00000030209;ENSMUSG00000008855;ENSMUSG00000032246;ENSMUSG00000068523;ENSMUSG00000026313;ENSMUSG00000025958;ENSMUSG00000000214	K11254+K04371+K05232+K11251+K05209+K05210+K11406+K02183+K04542+K11406+K05870+K00501
Metabolism	Global and overview maps	Carbon metabolism	8	124	0.159011	0.677	ko01200	ENSMUSG00000002010;ENSMUSG00000028980;ENSMUSG00000032607;ENSMUSG00000053398;ENSMUSG00000017390;ENSMUSG00000030541;ENSMUSG00000031807;ENSMUSG00000025503	K00030+K13937+K00605+K00058+K01623+K00031+K01057+K00616
Metabolism	Metabolism of other amino acids	D-Glutamine and D-glutamate metabolism	1	4	0.159912	0.677	ko00471	ENSMUSG00000044005	K01425
Metabolism	Metabolism of cofactors and vitamins	Lipoic acid metabolism	1	4	0.159912	0.677	ko00785	ENSMUSG00000033533	K23756
Environmental Information Processing	Signal transduction	Rap1 signaling pathway	15	265	0.160392	0.677	ko04015	ENSMUSG00000063358;ENSMUSG00000024998;ENSMUSG00000041992;ENSMUSG00000005533;ENSMUSG00000035954;ENSMUSG00000005580;ENSMUSG00000030830;ENSMUSG00000059003;ENSMUSG00000068036;ENSMUSG00000030209;ENSMUSG00000032246;ENSMUSG00000031565;ENSMUSG00000052889;ENSMUSG00000020623;ENSMUSG00000020431	K04371+K05860+K08019+K05087+K17697+K08049+K05718+K05209+K05702+K05210+K02183+K04362+K19662+K04433+K08041
Metabolism	Energy metabolism	Nitrogen metabolism	2	17	0.162068	0.677	ko00910	ENSMUSG00000026473;ENSMUSG00000028463	K01915+K01672
Organismal Systems	Endocrine system	Insulin secretion	6	87	0.166046	0.684	ko04911	ENSMUSG00000005580;ENSMUSG00000021313;ENSMUSG00000025958;ENSMUSG00000029193;ENSMUSG00000052889;ENSMUSG00000020431	K08049+K04962+K05870+K04194+K19662+K08041
Genetic Information Processing	Replication and repair	Homologous recombination	4	51	0.171435	0.686	ko03440	ENSMUSG00000034218;ENSMUSG00000059060;ENSMUSG00000042541;ENSMUSG00000052139	K04728+K10869+K10881+K12173
Human Diseases	Cancers	MicroRNAs in cancer	10	167	0.175421	0.686	ko05206	ENSMUSG00000063358;ENSMUSG00000070348;ENSMUSG00000034218;ENSMUSG00000082079;ENSMUSG00000000184;ENSMUSG00000044005;ENSMUSG00000008855;ENSMUSG00000026313;ENSMUSG00000028226;ENSMUSG00000052889	K04371+K04503+K04728+K17399+K10151+K01425+K11406+K11406+K07996+K19662
Metabolism	Lipid metabolism	Fatty acid biosynthesis	2	18	0.177458	0.686	ko00061	ENSMUSG00000032883;ENSMUSG00000024207	K01897+K15013
Metabolism	Carbohydrate metabolism	Glycolysis / Gluconeogenesis	5	70	0.17751	0.686	ko00010	ENSMUSG00000030246;ENSMUSG00000074207;ENSMUSG00000078650;ENSMUSG00000017390;ENSMUSG00000007833	K00016+K13951+K01084+K01623+K00128
Organismal Systems	Endocrine system	Prolactin signaling pathway	6	89	0.178603	0.686	ko04917	ENSMUSG00000063358;ENSMUSG00000070348;ENSMUSG00000000184;ENSMUSG00000019768;ENSMUSG00000026321;ENSMUSG00000000214	K04371+K04503+K10151+K08550+K05147+K00501
Organismal Systems	Digestive system	Cholesterol metabolism	4	52	0.179935	0.686	ko04979	ENSMUSG00000002985;ENSMUSG00000047822;ENSMUSG00000068747;ENSMUSG00000000049	K04524+K22289+K12388+K17305
Cellular Processes	Cell growth and death	Apoptosis - multiple species	3	35	0.185955	0.7	ko04215	ENSMUSG00000019979;ENSMUSG00000024073;ENSMUSG00000020486	K02084+K10586+K16943
Human Diseases	Cancers	Chemical carcinogenesis	7	111	0.194653	0.724	ko05204	ENSMUSG00000030378;ENSMUSG00000060613;ENSMUSG00000032310;ENSMUSG00000060803;ENSMUSG00000074207;ENSMUSG00000008540;ENSMUSG00000035780	K11822+K07413+K07409+K23790+K13951+K00799+K00699
Cellular Processes	Cell growth and death	p53 signaling pathway	5	73	0.199683	0.734	ko04115	ENSMUSG00000070348;ENSMUSG00000034218;ENSMUSG00000019979;ENSMUSG00000022292;ENSMUSG00000000184	K04503+K04728+K02084+K10808+K10151
Metabolism	Xenobiotics biodegradation and metabolism	Drug metabolism - cytochrome P450	5	74	0.207276	0.737	ko00982	ENSMUSG00000032310;ENSMUSG00000060803;ENSMUSG00000074207;ENSMUSG00000008540;ENSMUSG00000035780	K07409+K23790+K13951+K00799+K00699
Metabolism	Global and overview maps	2-Oxocarboxylic acid metabolism	2	20	0.20883	0.737	ko01210	ENSMUSG00000002010;ENSMUSG00000030541	K00030+K00031
Human Diseases	Drug resistance	Endocrine resistance	6	94	0.211561	0.737	ko01522	ENSMUSG00000063358;ENSMUSG00000070348;ENSMUSG00000005533;ENSMUSG00000005580;ENSMUSG00000019768;ENSMUSG00000020431	K04371+K04503+K05087+K08049+K08550+K08041
Metabolism	Lipid metabolism	Linoleic acid metabolism	4	56	0.215233	0.737	ko00591	ENSMUSG00000060613;ENSMUSG00000032310;ENSMUSG00000041193;ENSMUSG00000018924	K07413+K07409+K01047+K00460
Environmental Information Processing	Signal transduction	TGF-beta signaling pathway	6	95	0.218396	0.737	ko04350	ENSMUSG00000063358;ENSMUSG00000032289;ENSMUSG00000022400;ENSMUSG00000032402;ENSMUSG00000027204;ENSMUSG00000027358	K04371+K23377+K03868+K23605+K06825+K21283
Organismal Systems	Immune system	Complement and coagulation cascades	6	95	0.218396	0.737	ko04610	ENSMUSG00000028128;ENSMUSG00000079343;ENSMUSG00000079015;ENSMUSG00000058952;ENSMUSG00000027249;ENSMUSG00000033898	K03901+K01331+K03984+K01333+K01313+K23815
Human Diseases	Cancers	Thyroid cancer	3	38	0.219253	0.737	ko05216	ENSMUSG00000063358;ENSMUSG00000070348;ENSMUSG00000055799	K04371+K04503+K04490
Human Diseases	Cancers	Glioma	5	76	0.222738	0.737	ko05214	ENSMUSG00000063358;ENSMUSG00000070348;ENSMUSG00000005533;ENSMUSG00000032246;ENSMUSG00000052889	K04371+K04503+K05087+K02183+K19662
Organismal Systems	Nervous system	Dopaminergic synapse	8	137	0.229499	0.737	ko04728	ENSMUSG00000001986;ENSMUSG00000059003;ENSMUSG00000030209;ENSMUSG00000032246;ENSMUSG00000068523;ENSMUSG00000025958;ENSMUSG00000052889;ENSMUSG00000000214	K05199+K05209+K05210+K02183+K04542+K05870+K19662+K00501
Metabolism	Metabolism of other amino acids	Phosphonate and phosphinate metabolism	1	6	0.230029	0.737	ko00440	ENSMUSG00000025137	K00967
Genetic Information Processing	Translation	Ribosome biogenesis in eukaryotes	5	77	0.230597	0.737	ko03008	ENSMUSG00000062309;ENSMUSG00000051062;ENSMUSG00000032410;ENSMUSG00000030138;ENSMUSG00000058006	K14525+K14563+K12618+K14569+K14572
Environmental Information Processing	Signal transduction	HIF-1 signaling pathway	7	118	0.23795	0.737	ko04066	ENSMUSG00000063358;ENSMUSG00000055839;ENSMUSG00000030246;ENSMUSG00000005533;ENSMUSG00000017390;ENSMUSG00000022400;ENSMUSG00000052889	K04371+K03873+K00016+K05087+K01623+K03868+K19662
Organismal Systems	Nervous system	Cholinergic synapse	7	118	0.23795	0.737	ko04725	ENSMUSG00000063358;ENSMUSG00000056258;ENSMUSG00000005580;ENSMUSG00000068523;ENSMUSG00000025958;ENSMUSG00000052889;ENSMUSG00000020431	K04371+K04928+K08049+K04542+K05870+K19662+K08041
Metabolism	Amino acid metabolism	Tyrosine metabolism	3	40	0.242081	0.737	ko00350	ENSMUSG00000045316;ENSMUSG00000074207;ENSMUSG00000000214	K01557+K13951+K00501
Organismal Systems	Excretory system	Aldosterone-regulated sodium reabsorption	3	40	0.242081	0.737	ko04960	ENSMUSG00000063358;ENSMUSG00000002504;ENSMUSG00000052889	K04371+K13358+K19662
Human Diseases	Substance dependence	Nicotine addiction	3	40	0.242081	0.737	ko05033	ENSMUSG00000001986;ENSMUSG00000059003;ENSMUSG00000030209	K05199+K05209+K05210
Organismal Systems	Endocrine system	Thyroid hormone signaling pathway	7	119	0.244382	0.737	ko04919	ENSMUSG00000063358;ENSMUSG00000022951;ENSMUSG00000070348;ENSMUSG00000024998;ENSMUSG00000019768;ENSMUSG00000020647;ENSMUSG00000052889	K04371+K17901+K04503+K05860+K08550+K09101+K19662
Environmental Information Processing	Signal transduction	Phosphatidylinositol signaling system	6	99	0.246442	0.737	ko04070	ENSMUSG00000024998;ENSMUSG00000057963;ENSMUSG00000034731;ENSMUSG00000032246;ENSMUSG00000052889;ENSMUSG00000026925	K05860+K00913+K00901+K02183+K19662+K20278
Organismal Systems	Endocrine system	Estrogen signaling pathway	8	140	0.24718	0.737	ko04915	ENSMUSG00000063358;ENSMUSG00000005580;ENSMUSG00000019768;ENSMUSG00000020660;ENSMUSG00000020647;ENSMUSG00000032246;ENSMUSG00000025958;ENSMUSG00000020431	K04371+K08049+K08550+K05228+K09101+K02183+K05870+K08041
Organismal Systems	Development	Axon guidance	10	182	0.248838	0.737	ko04360	ENSMUSG00000063358;ENSMUSG00000026235;ENSMUSG00000021994;ENSMUSG00000059810;ENSMUSG00000057969;ENSMUSG00000037926;ENSMUSG00000056427;ENSMUSG00000026640;ENSMUSG00000029765;ENSMUSG00000002633	K04371+K05105+K00444+K07524+K06840+K05766+K06850+K06820+K06820+K11988
Organismal Systems	Endocrine system	Regulation of lipolysis in adipocyte	4	60	0.252224	0.737	ko04923	ENSMUSG00000029819;ENSMUSG00000005580;ENSMUSG00000020431;ENSMUSG00000025509	K05232+K08049+K08041+K16816
Human Diseases	Cancers	Bladder cancer	3	41	0.253639	0.737	ko05219	ENSMUSG00000063358;ENSMUSG00000070348;ENSMUSG00000034974	K04371+K04503+K08803
Cellular Processes	Cell growth and death	Oocyte meiosis	7	121	0.257404	0.741	ko04114	ENSMUSG00000063358;ENSMUSG00000020849;ENSMUSG00000005533;ENSMUSG00000005580;ENSMUSG00000022400;ENSMUSG00000032246;ENSMUSG00000020431	K04371+K06630+K05087+K08049+K03868+K02183+K08041
Organismal Systems	Excretory system	Endocrine and other factor-regulated calcium reabsorption	4	61	0.261678	0.746	ko04961	ENSMUSG00000047547;ENSMUSG00000005580;ENSMUSG00000019768;ENSMUSG00000052889	K04645+K08049+K08550+K19662
Metabolism	Metabolism of terpenoids and polyketides	Terpenoid backbone biosynthesis	2	24	0.272777	0.767	ko00900	ENSMUSG00000027875;ENSMUSG00000027952	K01641+K13273
Human Diseases	Endocrine and metabolic diseases	AGE-RAGE signaling pathway in diabetic complications	6	103	0.275456	0.767	ko04933	ENSMUSG00000063358;ENSMUSG00000028128;ENSMUSG00000070348;ENSMUSG00000024998;ENSMUSG00000032402;ENSMUSG00000052889	K04371+K03901+K04503+K05860+K23605+K19662
Cellular Processes	Cell growth and death	Cell cycle	7	124	0.277302	0.767	ko04110	ENSMUSG00000022672;ENSMUSG00000070348;ENSMUSG00000034218;ENSMUSG00000020849;ENSMUSG00000000184;ENSMUSG00000022400;ENSMUSG00000032402	K06642+K04503+K04728+K06630+K10151+K03868+K23605
Organismal Systems	Digestive system	Bile secretion	5	83	0.279239	0.767	ko04976	ENSMUSG00000041698;ENSMUSG00000030378;ENSMUSG00000005580;ENSMUSG00000033255;ENSMUSG00000020431	K03460+K11822+K08049+K14158+K08041
Environmental Information Processing	Signal transduction	AMPK signaling pathway	7	127	0.297576	0.795	ko04152	ENSMUSG00000070348;ENSMUSG00000005533;ENSMUSG00000078650;ENSMUSG00000025958;ENSMUSG00000028944;ENSMUSG00000034994;ENSMUSG00000017950	K04503+K05087+K01084+K05870+K07200+K03234+K07292
Environmental Information Processing	Signal transduction	MAPK signaling pathway	15	300	0.29838	0.795	ko04010	ENSMUSG00000024383;ENSMUSG00000063358;ENSMUSG00000024948;ENSMUSG00000004110;ENSMUSG00000017291;ENSMUSG00000005533;ENSMUSG00000042817;ENSMUSG00000069806;ENSMUSG00000034765;ENSMUSG00000023034;ENSMUSG00000025278;ENSMUSG00000031565;ENSMUSG00000071076;ENSMUSG00000052889;ENSMUSG00000020623	K04420+K04371+K04414+K04852+K04429+K05087+K05092+K04872+K04459+K04465+K04437+K04362+K04449+K19662+K04433
Metabolism	Lipid metabolism	Glycerolipid metabolism	4	65	0.300084	0.795	ko00561	ENSMUSG00000024052;ENSMUSG00000034731;ENSMUSG00000007833;ENSMUSG00000025509	K15728+K00901+K00128+K16816
Organismal Systems	Nervous system	Long-term depression	4	65	0.300084	0.795	ko04730	ENSMUSG00000063358;ENSMUSG00000001986;ENSMUSG00000005533;ENSMUSG00000052889	K04371+K05199+K05087+K19662
Environmental Information Processing	Signal transduction	Ras signaling pathway	14	279	0.30254	0.795	ko04014	ENSMUSG00000063358;ENSMUSG00000024998;ENSMUSG00000041992;ENSMUSG00000005533;ENSMUSG00000042817;ENSMUSG00000059003;ENSMUSG00000068036;ENSMUSG00000030209;ENSMUSG00000041193;ENSMUSG00000032246;ENSMUSG00000068523;ENSMUSG00000031565;ENSMUSG00000004952;ENSMUSG00000052889	K04371+K05860+K08019+K05087+K05092+K05209+K05702+K05210+K01047+K02183+K04542+K04362+K17630+K19662
Organismal Systems	Circulatory system	Adrenergic signaling in cardiomyocytes	8	150	0.308913	0.795	ko04261	ENSMUSG00000063358;ENSMUSG00000005580;ENSMUSG00000069806;ENSMUSG00000021313;ENSMUSG00000032246;ENSMUSG00000035458;ENSMUSG00000025958;ENSMUSG00000020431	K04371+K08049+K04872+K04962+K02183+K12044+K05870+K08041
Human Diseases	Cancers	Gastric cancer	8	150	0.308913	0.795	ko05226	ENSMUSG00000063358;ENSMUSG00000021994;ENSMUSG00000070348;ENSMUSG00000055799;ENSMUSG00000029671;ENSMUSG00000081683;ENSMUSG00000032402;ENSMUSG00000002633	K04371+K00444+K04503+K04490+K01558+K02842+K23605+K11988
Cellular Processes	Transport and catabolism	Peroxisome	5	87	0.312726	0.795	ko04146	ENSMUSG00000022982;ENSMUSG00000032883;ENSMUSG00000031767;ENSMUSG00000030541;ENSMUSG00000027952	K04565+K01897+K17879+K00031+K13273
Cellular Processes	Cellular community - eukaryotes	Gap junction	5	87	0.312726	0.795	ko04540	ENSMUSG00000024383;ENSMUSG00000063358;ENSMUSG00000005580;ENSMUSG00000052889;ENSMUSG00000020431	K04420+K04371+K08049+K19662+K08041
Organismal Systems	Sensory system	Inflammatory mediator regulation of TRP channels	7	131	0.325075	0.819	ko04750	ENSMUSG00000060613;ENSMUSG00000005580;ENSMUSG00000066071;ENSMUSG00000032246;ENSMUSG00000052889;ENSMUSG00000020623;ENSMUSG00000020431	K07413+K08049+K07425+K02183+K19662+K04433+K08041
Metabolism	Carbohydrate metabolism	Butanoate metabolism	2	28	0.336549	0.839	ko00650	ENSMUSG00000027875;ENSMUSG00000033533	K01641+K23756
Organismal Systems	Endocrine system	Ovarian Steroidogenesis	4	70	0.34888	0.839	ko04913	ENSMUSG00000005533;ENSMUSG00000005580;ENSMUSG00000072949;ENSMUSG00000020431	K05087+K08049+K01068+K08041
Genetic Information Processing	Transcription	RNA polymerase	2	29	0.352267	0.839	ko03020	ENSMUSG00000045996;ENSMUSG00000019738	K03009+K03017
Human Diseases	Endocrine and metabolic diseases	Maturity onset diabetes of the young	2	29	0.352267	0.839	ko04950	ENSMUSG00000017950;ENSMUSG00000027168	K07292+K08031
Organismal Systems	Aging	Longevity regulating pathway - mammal	5	92	0.355249	0.839	ko04211	ENSMUSG00000005533;ENSMUSG00000005580;ENSMUSG00000025958;ENSMUSG00000028944;ENSMUSG00000020431	K05087+K08049+K05870+K07200+K08041
Human Diseases	Infectious diseases	Human papillomavirus infection	17	358	0.357668	0.839	ko05165	ENSMUSG00000063358;ENSMUSG00000021994;ENSMUSG00000070348;ENSMUSG00000034218;ENSMUSG00000055799;ENSMUSG00000032796;ENSMUSG00000000184;ENSMUSG00000021112;ENSMUSG00000067235;ENSMUSG00000029671;ENSMUSG00000035692;ENSMUSG00000061859;ENSMUSG00000081683;ENSMUSG00000029561;ENSMUSG00000025958;ENSMUSG00000027009;ENSMUSG00000029570	K04371+K00444+K04503+K04728+K04490+K05637+K10151+K06091+K06751+K01558+K12159+K06092+K02842+K14608+K05870+K06483+K05948
Organismal Systems	Digestive system	Pancreatic secretion	6	114	0.35848	0.839	ko04972	ENSMUSG00000005580;ENSMUSG00000021313;ENSMUSG00000041193;ENSMUSG00000029193;ENSMUSG00000052889;ENSMUSG00000020431	K08049+K04962+K01047+K04194+K19662+K08041
Metabolism	Metabolism of other amino acids	Glutathione metabolism	4	71	0.358677	0.839	ko00480	ENSMUSG00000022292;ENSMUSG00000060803;ENSMUSG00000030541;ENSMUSG00000008540	K10808+K23790+K00031+K00799
Organismal Systems	Digestive system	Carbohydrate digestion and absorption	3	50	0.359537	0.839	ko04973	ENSMUSG00000078650;ENSMUSG00000033255;ENSMUSG00000052889	K01084+K14158+K19662
Cellular Processes	Cell growth and death	Cellular senescence	9	180	0.360171	0.839	ko04218	ENSMUSG00000063358;ENSMUSG00000070348;ENSMUSG00000034218;ENSMUSG00000058729;ENSMUSG00000000184;ENSMUSG00000067235;ENSMUSG00000032246;ENSMUSG00000032402;ENSMUSG00000020623	K04371+K04503+K04728+K21773+K10151+K06751+K02183+K23605+K04433
Metabolism	Carbohydrate metabolism	Ascorbate and aldarate metabolism	2	30	0.367855	0.844	ko00053	ENSMUSG00000007833;ENSMUSG00000035780	K00128+K00699
Metabolism	Lipid metabolism	Fatty acid elongation	2	30	0.367855	0.844	ko00062	ENSMUSG00000072949;ENSMUSG00000063275	K01068+K10703
Metabolism	Glycan biosynthesis and metabolism	N-Glycan biosynthesis	3	51	0.371293	0.845	ko00510	ENSMUSG00000075470;ENSMUSG00000022885;ENSMUSG00000032123	K03850+K00778+K01001
Metabolism	Carbohydrate metabolism	Inositol phosphate metabolism	4	73	0.378255	0.848	ko00562	ENSMUSG00000024998;ENSMUSG00000057963;ENSMUSG00000046854;ENSMUSG00000026925	K05860+K00913+K13712+K20278
Human Diseases	Cancers	Acute myeloid leukemia	4	73	0.378255	0.848	ko05221	ENSMUSG00000063358;ENSMUSG00000070348;ENSMUSG00000055799;ENSMUSG00000042817	K04371+K04503+K04490+K05092
Metabolism	Amino acid metabolism	Tryptophan metabolism	3	52	0.383009	0.853	ko00380	ENSMUSG00000028011;ENSMUSG00000032310;ENSMUSG00000007833	K00453+K07409+K00128
Human Diseases	Cancers	Melanoma	4	74	0.388025	0.855	ko05218	ENSMUSG00000063358;ENSMUSG00000070348;ENSMUSG00000005533;ENSMUSG00000031565	K04371+K04503+K05087+K04362
Metabolism	Lipid metabolism	Arachidonic acid metabolism	5	96	0.389452	0.855	ko00590	ENSMUSG00000060613;ENSMUSG00000015889;ENSMUSG00000066071;ENSMUSG00000041193;ENSMUSG00000018924	K07413+K01254+K07425+K01047+K00460
Metabolism	Xenobiotics biodegradation and metabolism	Drug metabolism - other enzymes	5	97	0.397993	0.862	ko00983	ENSMUSG00000022292;ENSMUSG00000057074;ENSMUSG00000060803;ENSMUSG00000008540;ENSMUSG00000035780	K10808+K01044+K23790+K00799+K00699
Metabolism	Carbohydrate metabolism	Citrate cycle (TCA cycle)	2	32	0.398568	0.862	ko00020	ENSMUSG00000002010;ENSMUSG00000030541	K00030+K00031
Metabolism	Amino acid metabolism	Cysteine and methionine metabolism	3	54	0.406283	0.863	ko00270	ENSMUSG00000030246;ENSMUSG00000082079;ENSMUSG00000053398	K00016+K17399+K00058
Metabolism	Lipid metabolism	Synthesis and degradation of ketone bodies	1	12	0.407248	0.863	ko00072	ENSMUSG00000027875	K01641
Metabolism	Metabolism of cofactors and vitamins	Ubiquinone and other terpenoid-quinone biosynthesis	1	12	0.407248	0.863	ko00130	ENSMUSG00000053460	K10106
Environmental Information Processing	Signal transduction	TNF signaling pathway	6	121	0.412283	0.864	ko04668	ENSMUSG00000063358;ENSMUSG00000078922;ENSMUSG00000026031;ENSMUSG00000022221;ENSMUSG00000025958;ENSMUSG00000020623	K04371+K17072+K04724+K08847+K05870+K04433
Human Diseases	Neurodegenerative diseases	Prion diseases	2	33	0.413665	0.864	ko05020	ENSMUSG00000022982;ENSMUSG00000063358	K04565+K04371
Metabolism	Amino acid metabolism	Arginine and proline metabolism	3	55	0.417825	0.867	ko00330	ENSMUSG00000007833;ENSMUSG00000019987;ENSMUSG00000020150	K00128+K01476+K00542
Genetic Information Processing	Folding, sorting and degradation	Ubiquitin mediated proteolysis	7	145	0.423356	0.872	ko04120	ENSMUSG00000055839;ENSMUSG00000041556;ENSMUSG00000026219;ENSMUSG00000024073;ENSMUSG00000022400;ENSMUSG00000038664;ENSMUSG00000041058	K03873+K10099+K10590+K10586+K03868+K10594+K05633
Metabolism	Lipid metabolism	Glycerophospholipid metabolism	5	101	0.432008	0.874	ko00564	ENSMUSG00000024052;ENSMUSG00000034731;ENSMUSG00000041193;ENSMUSG00000025137;ENSMUSG00000025903	K15728+K00901+K01047+K00967+K06128
Human Diseases	Cancers	Choline metabolism in cancer	5	101	0.432008	0.874	ko05231	ENSMUSG00000063358;ENSMUSG00000028360;ENSMUSG00000034731;ENSMUSG00000025903;ENSMUSG00000052889	K04371+K15377+K00901+K06128+K19662
Genetic Information Processing	Replication and repair	Non-homologous end-joining	1	13	0.432544	0.874	ko03450	ENSMUSG00000022672	K06642
Cellular Processes	Cellular community - eukaryotes	Tight junction	8	170	0.438865	0.881	ko04530	ENSMUSG00000018830;ENSMUSG00000070348;ENSMUSG00000021112;ENSMUSG00000022512;ENSMUSG00000068036;ENSMUSG00000061859;ENSMUSG00000028944;ENSMUSG00000034917	K10352+K04503+K06091+K06087+K05702+K06092+K07200+K06097
Metabolism	Lipid metabolism	Biosynthesis of unsaturated fatty acids	2	35	0.443275	0.883	ko01040	ENSMUSG00000072949;ENSMUSG00000063275	K01068+K10703
Human Diseases	Drug resistance	EGFR tyrosine kinase inhibitor resistance	4	80	0.446036	0.883	ko01521	ENSMUSG00000063358;ENSMUSG00000005533;ENSMUSG00000062991;ENSMUSG00000052889	K04371+K05087+K05455+K19662
Organismal Systems	Endocrine system	Glucagon signaling pathway	5	104	0.45726	0.9	ko04922	ENSMUSG00000030246;ENSMUSG00000078650;ENSMUSG00000032246;ENSMUSG00000025958;ENSMUSG00000028944	K00016+K01084+K02183+K05870+K07200
Human Diseases	Cancers	Endometrial cancer	3	59	0.46318	0.903	ko05213	ENSMUSG00000063358;ENSMUSG00000070348;ENSMUSG00000055799	K04371+K04503+K04490
Organismal Systems	Digestive system	Salivary secretion	4	82	0.465022	0.903	ko04970	ENSMUSG00000005580;ENSMUSG00000032246;ENSMUSG00000052889;ENSMUSG00000020431	K08049+K02183+K19662+K08041
Environmental Information Processing	Signal transduction	VEGF signaling pathway	3	60	0.474283	0.916	ko04370	ENSMUSG00000063358;ENSMUSG00000061878;ENSMUSG00000052889	K04371+K04718+K19662
Human Diseases	Infectious diseases	Herpes simplex infection	24	550	0.48317	0.921	ko05168	ENSMUSG00000058900;ENSMUSG00000051037;ENSMUSG00000069206;ENSMUSG00000050954;ENSMUSG00000078899;ENSMUSG00000056592;ENSMUSG00000078887;ENSMUSG00000078886;ENSMUSG00000095648;ENSMUSG00000025821;ENSMUSG00000078867;ENSMUSG00000078862;ENSMUSG00000019979;ENSMUSG00000060427;ENSMUSG00000047371;ENSMUSG00000067235;ENSMUSG00000095990;ENSMUSG00000030486;ENSMUSG00000046185;ENSMUSG00000074220;ENSMUSG00000024298;…	K09228+K09228+K09228+K09228+K09228+K09228+K09228+K09228+K09228+K09228+K09228+K09228+K02084+K09228+K09228+K06751+K09228+K09228+K09228+K09228+K09228+K09228+K12881+K09228
Metabolism	Global and overview maps	Fatty acid metabolism	3	61	0.485279	0.921	ko01212	ENSMUSG00000032883;ENSMUSG00000024207;ENSMUSG00000063275	K01897+K15013+K10703
Metabolism	Amino acid metabolism	Alanine, aspartate and glutamate metabolism	2	38	0.486083	0.921	ko00250	ENSMUSG00000026473;ENSMUSG00000044005	K01915+K01425
Human Diseases	Cancers	Viral carcinogenesis	10	226	0.498028	0.938	ko05203	ENSMUSG00000061482;ENSMUSG00000063358;ENSMUSG00000070348;ENSMUSG00000020849;ENSMUSG00000000184;ENSMUSG00000067235;ENSMUSG00000008855;ENSMUSG00000026313;ENSMUSG00000025958;ENSMUSG00000033543	K11254+K04371+K04503+K06630+K10151+K06751+K11406+K11406+K05870+K03123
Environmental Information Processing	Signal transduction	mTOR signaling pathway	7	159	0.520098	0.963	ko04150	ENSMUSG00000063358;ENSMUSG00000021994;ENSMUSG00000005533;ENSMUSG00000024052;ENSMUSG00000029671;ENSMUSG00000081683;ENSMUSG00000052889	K04371+K00444+K05087+K15728+K01558+K02842+K19662
Human Diseases	Endocrine and metabolic diseases	Insulin resistance	5	112	0.522817	0.963	ko04931	ENSMUSG00000038342;ENSMUSG00000078650;ENSMUSG00000025958;ENSMUSG00000028944;ENSMUSG00000052889	K09113+K01084+K05870+K07200+K19662
Metabolism	Metabolism of other amino acids	Selenocompound metabolism	1	17	0.523407	0.963	ko00450	ENSMUSG00000029173	K03341
Organismal Systems	Endocrine system	Relaxin signaling pathway	6	137	0.532137	0.963	ko04926	ENSMUSG00000063358;ENSMUSG00000035783;ENSMUSG00000005580;ENSMUSG00000068523;ENSMUSG00000025958;ENSMUSG00000020431	K04371+K12313+K08049+K04542+K05870+K08041
Human Diseases	Cancers	Colorectal cancer	4	90	0.538322	0.963	ko05210	ENSMUSG00000063358;ENSMUSG00000070348;ENSMUSG00000055799;ENSMUSG00000032402	K04371+K04503+K04490+K23605
Metabolism	Amino acid metabolism	Lysine degradation	3	66	0.538503	0.963	ko00310	ENSMUSG00000002028;ENSMUSG00000007833;ENSMUSG00000038056	K09186+K00128+K09188
Metabolism	Glycan biosynthesis and metabolism	Other glycan degradation	1	18	0.543757	0.963	ko00511	ENSMUSG00000033857	K01227
Environmental Information Processing	Signal transduction	MAPK signaling pathway - fly	1	18	0.543757	0.963	ko04013	ENSMUSG00000039087	K20210
Cellular Processes	Cell growth and death	Ferroptosis	2	43	0.552684	0.963	ko04216	ENSMUSG00000032883;ENSMUSG00000018924	K01897+K00460
Human Diseases	Cancers	Non-small cell lung cancer	3	68	0.558896	0.963	ko05223	ENSMUSG00000063358;ENSMUSG00000070348;ENSMUSG00000052889	K04371+K04503+K19662
Metabolism	Metabolism of cofactors and vitamins	One carbon pool by folate	1	19	0.56324	0.963	ko00670	ENSMUSG00000032607	K00605
Organismal Systems	Development and regeneration	Axon regeneration	1	19	0.56324	0.963	ko04361	ENSMUSG00000033004	K10693
Human Diseases	Infectious diseases	Shigellosis	1	19	0.56324	0.963	ko05131	ENSMUSG00000001794	K08583
Organismal Systems	Endocrine system	Progesterone-mediated oocyte maturation	4	93	0.564486	0.963	ko04914	ENSMUSG00000063358;ENSMUSG00000005533;ENSMUSG00000005580;ENSMUSG00000020431	K04371+K05087+K08049+K08041
Genetic Information Processing	Translation	Aminoacyl-tRNA biosynthesis	2	44	0.565254	0.963	ko00970	ENSMUSG00000029173;ENSMUSG00000035202	K03341+K01869
Organismal Systems	Excretory system	Vasopressin-regulated water reabsorption	2	44	0.565254	0.963	ko04962	ENSMUSG00000005580;ENSMUSG00000025958	K08049+K05870
Human Diseases	Infectious diseases	Hepatitis B	7	166	0.566267	0.963	ko05161	ENSMUSG00000063358;ENSMUSG00000062939;ENSMUSG00000019979;ENSMUSG00000032402;ENSMUSG00000025958;ENSMUSG00000052889;ENSMUSG00000020623	K04371+K11222+K02084+K23605+K05870+K19662+K04433
Organismal Systems	Immune system	Leukocyte transendothelial migration	5	118	0.569662	0.963	ko04670	ENSMUSG00000030830;ENSMUSG00000022512;ENSMUSG00000068036;ENSMUSG00000027009;ENSMUSG00000052889	K05718+K06087+K05702+K06483+K19662
Organismal Systems	Immune system	Chemokine signaling pathway	8	191	0.571489	0.963	ko04062	ENSMUSG00000063358;ENSMUSG00000005580;ENSMUSG00000021508;ENSMUSG00000068523;ENSMUSG00000095675;ENSMUSG00000096596;ENSMUSG00000052889;ENSMUSG00000020431	K04371+K08049+K10033+K04542+K16062+K16062+K19662+K08041
Human Diseases	Cancers	Renal cell carcinoma	3	70	0.578738	0.97	ko05211	ENSMUSG00000063358;ENSMUSG00000055839;ENSMUSG00000022400	K04371+K03873+K03868
Human Diseases	Infectious diseases	Kaposi sarcoma-associated herpesvirus infection	9	218	0.587574	0.979	ko05167	ENSMUSG00000063358;ENSMUSG00000022951;ENSMUSG00000070348;ENSMUSG00000067235;ENSMUSG00000019505;ENSMUSG00000032246;ENSMUSG00000068523;ENSMUSG00000025958;ENSMUSG00000020623	K04371+K17901+K04503+K06751+K04551+K02183+K04542+K05870+K04433
Human Diseases	Substance dependence	Morphine addiction	4	97	0.598069	0.985	ko05032	ENSMUSG00000005580;ENSMUSG00000068523;ENSMUSG00000052889;ENSMUSG00000020431	K08049+K04542+K19662+K08041
Metabolism	Lipid metabolism	Sphingolipid metabolism	2	47	0.601426	0.985	ko00600	ENSMUSG00000061878;ENSMUSG00000050931	K04718+K04714
Genetic Information Processing	Folding, sorting and degradation	Proteasome	2	48	0.612969	0.985	ko03050	ENSMUSG00000039041;ENSMUSG00000042541	K06691+K10881
Organismal Systems	Nervous system	Neurotrophin signaling pathway	5	124	0.614032	0.985	ko04722	ENSMUSG00000063358;ENSMUSG00000020849;ENSMUSG00000059146;ENSMUSG00000032246;ENSMUSG00000068747	K04371+K06630+K05101+K02183+K12388
Human Diseases	Neurodegenerative disease	Spinocerebellar ataxia	4	99	0.61427	0.985	ko05017	ENSMUSG00000001986;ENSMUSG00000059003;ENSMUSG00000030209;ENSMUSG00000052889	K05199+K05209+K05210+K19662
Metabolism	Lipid metabolism	Steroid biosynthesis	1	22	0.616849	0.985	ko00100	ENSMUSG00000021273	K00801
Organismal Systems	Excretory system	Proximal tubule bicarbonate reclamation	1	22	0.616849	0.985	ko04964	ENSMUSG00000044005	K01425
Cellular Processes	Cellular community - eukaryotes	Focal adhesion	8	200	0.623935	0.985	ko04510	ENSMUSG00000063358;ENSMUSG00000070348;ENSMUSG00000005533;ENSMUSG00000032796;ENSMUSG00000000184;ENSMUSG00000025278;ENSMUSG00000027009;ENSMUSG00000052889	K04371+K04503+K05087+K05637+K10151+K04437+K06483+K19662
Genetic Information Processing	Translation	RNA transport	7	176	0.628445	0.985	ko03013	ENSMUSG00000114797;ENSMUSG00000021374;ENSMUSG00000062309;ENSMUSG00000031029;ENSMUSG00000023156;ENSMUSG00000060244;ENSMUSG00000006941	K14307+K14296+K14525+K03249+K14529+K12881+K03113
Metabolism	Amino acid metabolism	Phenylalanine metabolism	1	23	0.633218	0.985	ko00360	ENSMUSG00000071633	K15517
Human Diseases	Endocrine and metabolic diseases	Type II diabetes mellitus	2	50	0.635285	0.985	ko04930	ENSMUSG00000063358;ENSMUSG00000004110	K04371+K04852
Cellular Processes	Cell growth and death	Apoptosis	6	153	0.640616	0.985	ko04210	ENSMUSG00000063358;ENSMUSG00000034218;ENSMUSG00000019979;ENSMUSG00000038642;ENSMUSG00000026031;ENSMUSG00000020486	K04371+K04728+K02084+K01368+K04724+K16943
Organismal Systems	Development	Osteoclast differentiation	5	128	0.642083	0.985	ko04380	ENSMUSG00000063358;ENSMUSG00000025958;ENSMUSG00000071076;ENSMUSG00000026321;ENSMUSG00000020623	K04371+K05870+K04449+K05147+K04433
Human Diseases	Infectious diseases	Pertussis	3	77	0.643616	0.985	ko05133	ENSMUSG00000063358;ENSMUSG00000079343;ENSMUSG00000032246	K04371+K01331+K02183
Metabolism	Lipid metabolism	Steroid hormone biosynthesis	4	103	0.645433	0.985	ko00140	ENSMUSG00000060613;ENSMUSG00000032310;ENSMUSG00000000739;ENSMUSG00000035780	K07413+K07409+K01015+K00699
Metabolism	Glycan biosynthesis and metabolism	Mannose type O-glycan biosyntheis	1	24	0.64889	0.985	ko00515	ENSMUSG00000040434	K09668
Metabolism	Glycan biosynthesis and metabolism	Glycosaminoglycan biosynthesis - heparan sulfate / heparin	1	24	0.64889	0.985	ko00534	ENSMUSG00000071649	K10158
Human Diseases	Cancers	Pancreatic cancer	3	78	0.652286	0.985	ko05212	ENSMUSG00000063358;ENSMUSG00000070348;ENSMUSG00000032402	K04371+K04503+K23605
Human Diseases	Cancers	Chronic myeloid leukemia	3	78	0.652286	0.985	ko05220	ENSMUSG00000063358;ENSMUSG00000070348;ENSMUSG00000032402	K04371+K04503+K23605
Metabolism	Glycan biosynthesis and metabolism	Glycosylphosphatidylinositol(GPI)-anchor biosynthesis	1	25	0.663893	0.997	ko00563	ENSMUSG00000050229	K05284
Genetic Information Processing	Replication and repair	Fanconi anemia pathway	2	53	0.666853	0.997	ko03460	ENSMUSG00000073436;ENSMUSG00000025144	K10883+K15360
Human Diseases	Infectious diseases	Human cytomegalovirus infection	10	259	0.671589	0.999	ko05163	ENSMUSG00000063358;ENSMUSG00000070348;ENSMUSG00000005580;ENSMUSG00000067235;ENSMUSG00000032246;ENSMUSG00000068523;ENSMUSG00000025958;ENSMUSG00000052889;ENSMUSG00000020623;ENSMUSG00000020431	K04371+K04503+K08049+K06751+K02183+K04542+K05870+K19662+K04433+K08041
Environmental Information Processing	Signal transduction	Notch signaling pathway	2	54	0.676875	0.999	ko04330	ENSMUSG00000036835;ENSMUSG00000029570	K06170+K05948
Metabolism	Lipid metabolism	alpha-Linolenic acid metabolism	1	26	0.678257	0.999	ko00592	ENSMUSG00000041193	K01047
Organismal Systems	Sensory system	Phototransduction	1	27	0.692009	1	ko04744	ENSMUSG00000032246	K02183
Genetic Information Processing	Folding, sorting and degradation	RNA degradation	3	83	0.693367	1	ko03018	ENSMUSG00000032410;ENSMUSG00000031848;ENSMUSG00000035215	K12618+K12623+K12626
Organismal Systems	Immune system	Antigen processing and presentation	5	136	0.694247	1	ko04612	ENSMUSG00000038642;ENSMUSG00000021190;ENSMUSG00000067235;ENSMUSG00000022504;ENSMUSG00000025958	K01368+K01369+K06751+K08060+K05870
Cellular Processes	Transport and catabolism	Endocytosis	10	266	0.70357	1	ko04144	ENSMUSG00000022150;ENSMUSG00000047547;ENSMUSG00000005533;ENSMUSG00000030465;ENSMUSG00000067235;ENSMUSG00000019505;ENSMUSG00000032402;ENSMUSG00000041058;ENSMUSG00000046854;ENSMUSG00000006058	K12475+K04645+K05087+K12494+K06751+K04551+K23605+K05633+K13712+K12188
Metabolism	Amino acid metabolism	Histidine metabolism	1	28	0.705174	1	ko00340	ENSMUSG00000007833	K00128
Genetic Information Processing	Folding, sorting and degradation	Protein export	1	28	0.705174	1	ko03060	ENSMUSG00000000959	K03217
Metabolism	Amino acid metabolism	Valine, leucine and isoleucine degradation	2	57	0.705473	1	ko00280	ENSMUSG00000027875;ENSMUSG00000007833	K01641+K00128
Human Diseases	Cardiovascular diseases	Dilated cardiomyopathy (DCM)	8	217	0.712771	1	ko05414	ENSMUSG00000032796;ENSMUSG00000005580;ENSMUSG00000069806;ENSMUSG00000021313;ENSMUSG00000020354;ENSMUSG00000035458;ENSMUSG00000027009;ENSMUSG00000020431	K05637+K08049+K04872+K04962+K12563+K12044+K06483+K08041
Environmental Information Processing	Signal transduction	ErbB signaling pathway	3	86	0.716206	1	ko04012	ENSMUSG00000063358;ENSMUSG00000062991;ENSMUSG00000052889	K04371+K05455+K19662
Metabolism	Metabolism of cofactors and vitamins	Folate biosynthesis	1	29	0.717777	1	ko00790	ENSMUSG00000000214	K00501
Organismal Systems	Nervous system	Serotonergic synapse	5	140	0.718296	1	ko04726	ENSMUSG00000063358;ENSMUSG00000060613;ENSMUSG00000068523;ENSMUSG00000018924;ENSMUSG00000052889	K04371+K07413+K04542+K00460+K19662
Genetic Information Processing	Folding, sorting and degradation	Protein processing in endoplasmic reticulum	6	168	0.727419	1	ko04141	ENSMUSG00000043019;ENSMUSG00000041556;ENSMUSG00000032060;ENSMUSG00000022400;ENSMUSG00000021831;ENSMUSG00000003402	K10086+K10099+K09542+K03868+K10950+K08288
Environmental Information Processing	Signaling molecules and interaction	Neuroactive ligand-receptor interaction	14	375	0.734442	1	ko04080	ENSMUSG00000020591;ENSMUSG00000056380;ENSMUSG00000001986;ENSMUSG00000029819;ENSMUSG00000019890;ENSMUSG00000004366;ENSMUSG00000020660;ENSMUSG00000059003;ENSMUSG00000030209;ENSMUSG00000027249;ENSMUSG00000029193;ENSMUSG00000020713;ENSMUSG00000014609;ENSMUSG00000037014	K04212+K04287+K05199+K05232+K05235+K05237+K05228+K05209+K05210+K01313+K04194+K05438+K04817+K04220
Human Diseases	Infectious diseases	Toxoplasmosis	4	116	0.734835	1	ko05145	ENSMUSG00000063358;ENSMUSG00000032796;ENSMUSG00000022504;ENSMUSG00000020623	K04371+K05637+K08060+K04433
Human Diseases	Infectious diseases	Hepatitis C	6	170	0.737802	1	ko05160	ENSMUSG00000063358;ENSMUSG00000070348;ENSMUSG00000020849;ENSMUSG00000019979;ENSMUSG00000022512;ENSMUSG00000026031	K04371+K04503+K06630+K02084+K06087+K04724
Organismal Systems	Immune system	NOD-like receptor signaling pathway	8	224	0.74505	1	ko04621	ENSMUSG00000063358;ENSMUSG00000020849;ENSMUSG00000031934;ENSMUSG00000105504;ENSMUSG00000022221;ENSMUSG00000066677;ENSMUSG00000039997;ENSMUSG00000038745	K04371+K06630+K03443+K20898+K08847+K20914+K20914+K20863
Cellular Processes	Transport and catabolism	Lysosome	5	146	0.751801	1	ko04142	ENSMUSG00000047547;ENSMUSG00000038642;ENSMUSG00000021190;ENSMUSG00000068747;ENSMUSG00000001998	K04645+K01368+K01369+K12388+K12400
Organismal Systems	Immune system	Cytosolic DNA-sensing pathway	2	63	0.756351	1	ko04623	ENSMUSG00000045996;ENSMUSG00000022221	K03009+K08847
Metabolism	Metabolism of other amino acids	beta-Alanine metabolism	1	33	0.763042	1	ko00410	ENSMUSG00000007833	K00128
Metabolism	Carbohydrate metabolism	Galactose metabolism	1	34	0.773177	1	ko00052	ENSMUSG00000078650	K01084
Metabolism	Carbohydrate metabolism	Propanoate metabolism	1	34	0.773177	1	ko00640	ENSMUSG00000030246	K00016
Cellular Processes	Cell growth and death	Necroptosis	6	178	0.776505	1	ko04217	ENSMUSG00000026473;ENSMUSG00000062939;ENSMUSG00000068855;ENSMUSG00000026031;ENSMUSG00000022221;ENSMUSG00000018924	K01915+K11222+K11251+K04724+K08847+K00460
Organismal Systems	Endocrine system	GnRH secretion	2	66	0.778826	1	ko04929	ENSMUSG00000063358;ENSMUSG00000052889	K04371+K19662
Cellular Processes	Transport and catabolism	Autophagy - animal	5	152	0.782257	1	ko04140	ENSMUSG00000063358;ENSMUSG00000005533;ENSMUSG00000026031;ENSMUSG00000034974;ENSMUSG00000025467	K04371+K05087+K04724+K08803+K21250
Human Diseases	Cancers	Small cell lung cancer	3	96	0.78286	1	ko05222	ENSMUSG00000070348;ENSMUSG00000019979;ENSMUSG00000032796	K04503+K02084+K05637
Environmental Information Processing	Signal transduction	Sphingolipid signaling pathway	4	125	0.786082	1	ko04071	ENSMUSG00000063358;ENSMUSG00000061878;ENSMUSG00000050931;ENSMUSG00000052889	K04371+K04718+K04714+K19662
Human Diseases	Infectious diseases	HTLV-I infection	10	287	0.787256	1	ko05166	ENSMUSG00000063358;ENSMUSG00000070348;ENSMUSG00000034218;ENSMUSG00000005580;ENSMUSG00000000184;ENSMUSG00000030830;ENSMUSG00000067235;ENSMUSG00000032402;ENSMUSG00000025958;ENSMUSG00000020431	K04371+K04503+K04728+K08049+K10151+K05718+K06751+K23605+K05870+K08041
Environmental Information Processing	Signaling molecules and interaction	Viral protein interaction with cytokine and cytokine receptor	3	97	0.788758	1	ko04061	ENSMUSG00000021508;ENSMUSG00000095675;ENSMUSG00000096596	K10033+K16062+K16062
Metabolism	Carbohydrate metabolism	Starch and sucrose metabolism	1	36	0.792169	1	ko00500	ENSMUSG00000078650	K01084
Organismal Systems	Immune system	Platelet activation	4	127	0.796333	1	ko04611	ENSMUSG00000063358;ENSMUSG00000005580;ENSMUSG00000027249;ENSMUSG00000020431	K04371+K08049+K01313+K08041
Environmental Information Processing	Signal transduction	Jak-STAT signaling pathway	6	183	0.798431	1	ko04630	ENSMUSG00000054263;ENSMUSG00000070348;ENSMUSG00000062939;ENSMUSG00000000184;ENSMUSG00000033467;ENSMUSG00000020713	K05058+K04503+K11222+K10151+K05078+K05438
Metabolism	Carbohydrate metabolism	Pentose and glucuronate interconversions	1	37	0.801061	1	ko00040	ENSMUSG00000035780	K00699
Metabolism	Carbohydrate metabolism	Fructose and mannose metabolism	1	37	0.801061	1	ko00051	ENSMUSG00000017390	K01623
Organismal Systems	Digestive system	Fat digestion and absorption	1	40	0.825526	1	ko04975	ENSMUSG00000041193	K01047
Cellular Processes	Cell motility	Regulation of actin cytoskeleton	7	218	0.827557	1	ko04810	ENSMUSG00000063358;ENSMUSG00000037926;ENSMUSG00000030830;ENSMUSG00000021676;ENSMUSG00000031565;ENSMUSG00000027249;ENSMUSG00000027009	K04371+K05766+K05718+K05767+K04362+K01313+K06483
Organismal Systems	Endocrine system	Renin secretion	2	75	0.835692	1	ko04924	ENSMUSG00000032246;ENSMUSG00000025958	K02183+K05870
Organismal Systems	Nervous system	Synaptic vesicle cycle	2	77	0.846389	1	ko04721	ENSMUSG00000047547;ENSMUSG00000030108	K04645+K05046
Metabolism	Metabolism of cofactors and vitamins	Porphyrin and chlorophyll metabolism	1	43	0.846988	1	ko00860	ENSMUSG00000035780	K00699
Metabolism	Nucleotide metabolism	Purine metabolism	4	139	0.84978	1	ko00230	ENSMUSG00000022292;ENSMUSG00000005580;ENSMUSG00000028186;ENSMUSG00000020431	K10808+K08049+K00365+K08041
Genetic Information Processing	Transcription	Basal transcription factors	1	45	0.859812	1	ko03022	ENSMUSG00000033543	K03123
Genetic Information Processing	Replication and repair	Nucleotide excision repair	1	45	0.859812	1	ko03420	ENSMUSG00000022400	K03868
Organismal Systems	Endocrine system	Insulin signaling pathway	4	142	0.861128	1	ko04910	ENSMUSG00000063358;ENSMUSG00000078650;ENSMUSG00000032246;ENSMUSG00000028944	K04371+K01084+K02183+K07200
Organismal Systems	Immune system	C-type lectin receptor signaling pathway	3	113	0.866276	1	ko04625	ENSMUSG00000063358;ENSMUSG00000079168;ENSMUSG00000032246	K04371+K06563+K02183
Environmental Information Processing	Signal transduction	cGMP - PKG signaling pathway	5	175	0.872844	1	ko04022	ENSMUSG00000063358;ENSMUSG00000005580;ENSMUSG00000032246;ENSMUSG00000025958;ENSMUSG00000020431	K04371+K08049+K02183+K05870+K08041
Human Diseases	Infectious disease: viral	Human immunodeficiency virus 1 infection	9	290	0.876569	1	ko05170	ENSMUSG00000063358;ENSMUSG00000055839;ENSMUSG00000034218;ENSMUSG00000067235;ENSMUSG00000022400;ENSMUSG00000032246;ENSMUSG00000068523;ENSMUSG00000052889;ENSMUSG00000020623	K04371+K03873+K04728+K06751+K03868+K02183+K04542+K19662+K04433
Metabolism	Lipid metabolism	Ether lipid metabolism	1	48	0.877066	1	ko00565	ENSMUSG00000041193	K01047
Human Diseases	Cancers	Transcriptional misregulation in cancers	11	347	0.880991	1	ko05202	ENSMUSG00000001986;ENSMUSG00000037876;ENSMUSG00000034218;ENSMUSG00000030717;ENSMUSG00000005533;ENSMUSG00000000184;ENSMUSG00000042817;ENSMUSG00000022508;ENSMUSG00000029671;ENSMUSG00000002028;ENSMUSG00000038718	K05199+K11449+K04728+K15626+K05087+K10151+K05092+K15618+K01558+K09186+K15610
Environmental Information Processing	Signaling molecules and interaction	Cell adhesion molecules (CAMs)	6	207	0.881286	1	ko04514	ENSMUSG00000030830;ENSMUSG00000067235;ENSMUSG00000022512;ENSMUSG00000063887;ENSMUSG00000026566;ENSMUSG00000027009	K05718+K06751+K06087+K07378+K06770+K06483
Environmental Information Processing	Signal transduction	Calcium signaling pathway	11	355	0.897429	1	ko04020	ENSMUSG00000004110;ENSMUSG00000024998;ENSMUSG00000061878;ENSMUSG00000005580;ENSMUSG00000021313;ENSMUSG00000043964;ENSMUSG00000059003;ENSMUSG00000032246;ENSMUSG00000029193;ENSMUSG00000052889;ENSMUSG00000020431	K04852+K05860+K04718+K08049+K04962+K16058+K05209+K02183+K04194+K19662+K08041
Environmental Information Processing	Signaling molecules and interaction	ECM-receptor interaction	2	89	0.898287	1	ko04512	ENSMUSG00000032796;ENSMUSG00000027009	K05637+K06483
Human Diseases	Infectious diseases	Tuberculosis	9	305	0.90885	1	ko05152	ENSMUSG00000063358;ENSMUSG00000019979;ENSMUSG00000038642;ENSMUSG00000061878;ENSMUSG00000022504;ENSMUSG00000079168;ENSMUSG00000032246;ENSMUSG00000025958;ENSMUSG00000056216	K04371+K02084+K01368+K04718+K08060+K06563+K02183+K05870+K10049
Human Diseases	Cardiovascular diseases	Fluid shear stress and atherosclerosis	4	158	0.910019	1	ko05418	ENSMUSG00000060803;ENSMUSG00000008540;ENSMUSG00000032246;ENSMUSG00000020623	K23790+K00799+K02183+K04433
Environmental Information Processing	Membrane transport	ABC transporters	1	57	0.917121	1	ko02010	ENSMUSG00000028125	K05644
Human Diseases	Cancer: overview	PD-L1 expression and PD-1 checkpoint pathway in cancer	3	131	0.922583	1	ko05235	ENSMUSG00000063358;ENSMUSG00000039699;ENSMUSG00000020623	K04371+K09034+K04433
Human Diseases	Infectious diseases	Salmonella infection	6	226	0.924665	1	ko05132	ENSMUSG00000018830;ENSMUSG00000063358;ENSMUSG00000055799;ENSMUSG00000022221;ENSMUSG00000025278;ENSMUSG00000020623	K10352+K04371+K04490+K08847+K04437+K04433
Human Diseases	Infectious diseases	Malaria	2	98	0.925952	1	ko05144	ENSMUSG00000069917;ENSMUSG00000030830	K13822+K05718
Metabolism	Nucleotide metabolism	Pyrimidine metabolism	1	60	0.927334	1	ko00240	ENSMUSG00000022292	K10808
Organismal Systems	Immune system	IL-17 signaling pathway	2	99	0.928545	1	ko04657	ENSMUSG00000063358;ENSMUSG00000071076	K04371+K04449
Human Diseases	Infectious diseases	Legionellosis	1	62	0.933435	1	ko05134	ENSMUSG00000019979	K02084
Organismal Systems	Digestive system	Protein digestion and absorption	2	101	0.933478	1	ko04974	ENSMUSG00000068794;ENSMUSG00000028197	K23619+K19721
Organismal Systems	Immune system	Toll-like receptor signaling pathway	2	102	0.935822	1	ko04620	ENSMUSG00000063358;ENSMUSG00000020623	K04371+K04433
Human Diseases	Immune diseases	Inflammatiory bowel disease (IBD)	2	105	0.942393	1	ko05321	ENSMUSG00000062939;ENSMUSG00000032402	K11222+K23605
Environmental Information Processing	Signal transduction	NF-kappa B signaling pathway	7	269	0.944989	1	ko04064	ENSMUSG00000034218;ENSMUSG00000026031;ENSMUSG00000030172;ENSMUSG00000026321;ENSMUSG00000095675;ENSMUSG00000096596;ENSMUSG00000052889	K04728+K04724+K16072+K05147+K16062+K16062+K19662
Organismal Systems	Immune system	RIG-I-like receptor signaling pathway	1	70	0.953139	1	ko04622	ENSMUSG00000035692	K12159
Environmental Information Processing	Signaling molecules and interaction	Cytokine-cytokine receptor interaction	8	306	0.953352	1	ko04060	ENSMUSG00000054263;ENSMUSG00000033467;ENSMUSG00000021508;ENSMUSG00000026321;ENSMUSG00000095675;ENSMUSG00000096596;ENSMUSG00000020713;ENSMUSG00000027358	K05058+K05078+K10033+K05147+K16062+K16062+K05438+K21283
Human Diseases	Infectious diseases	Influenza A	4	183	0.956296	1	ko05164	ENSMUSG00000063358;ENSMUSG00000019979;ENSMUSG00000022504;ENSMUSG00000052889	K04371+K02084+K08060+K19662
Human Diseases	Infectious diseases	Chagas disease (American trypanosomiasis)	3	150	0.9578	1	ko05142	ENSMUSG00000063358;ENSMUSG00000026031;ENSMUSG00000020431	K04371+K04724+K08041
Human Diseases	Infectious diseases	Bacterial invasion of epithelial cells	1	75	0.962375	1	ko05100	ENSMUSG00000047547	K04645
Environmental Information Processing	Signal transduction	PI3K-Akt signaling pathway	14	499	0.967997	1	ko04151	ENSMUSG00000063358;ENSMUSG00000070348;ENSMUSG00000020849;ENSMUSG00000005533;ENSMUSG00000032796;ENSMUSG00000000184;ENSMUSG00000042817;ENSMUSG00000023034;ENSMUSG00000078650;ENSMUSG00000068523;ENSMUSG00000025958;ENSMUSG00000031565;ENSMUSG00000020713;ENSMUSG00000027009	K04371+K04503+K06630+K05087+K05637+K10151+K05092+K04465+K01084+K04542+K05870+K04362+K05438+K06483
Human Diseases	Infectious diseases	Measles	4	197	0.971411	1	ko05162	ENSMUSG00000070348;ENSMUSG00000019979;ENSMUSG00000000184;ENSMUSG00000079168	K04503+K02084+K10151+K06563
Human Diseases	Infectious disease: bacterial	Yersinia infection	3	169	0.977566	1	ko05135	ENSMUSG00000063358;ENSMUSG00000027009;ENSMUSG00000020623	K04371+K06483+K04433
Organismal Systems	Immune system	Th1 and Th2 cell differentiation	2	131	0.977917	1	ko04658	ENSMUSG00000063358;ENSMUSG00000062939	K04371+K11222
Environmental Information Processing	Signal transduction	Phospholipase D signaling pathway	6	273	0.978132	1	ko04072	ENSMUSG00000063358;ENSMUSG00000061878;ENSMUSG00000005580;ENSMUSG00000034731;ENSMUSG00000027249;ENSMUSG00000020431	K04371+K04718+K08049+K00901+K01313+K08041
Human Diseases	Cardiovascular diseases	Viral myocarditis	5	246	0.981745	1	ko05416	ENSMUSG00000070348;ENSMUSG00000032796;ENSMUSG00000030830;ENSMUSG00000067235;ENSMUSG00000020354	K04503+K05637+K05718+K06751+K12563
Genetic Information Processing	Translation	mRNA surveillance pathway	1	97	0.9857	1	ko03015	ENSMUSG00000060244	K12881
Human Diseases	Immune diseases	Graft-versus-host disease	1	97	0.9857	1	ko05332	ENSMUSG00000067235	K06751
Organismal Systems	Immune system	Th17 cell differentiation	2	147	0.987962	1	ko04659	ENSMUSG00000063358;ENSMUSG00000032402	K04371+K23605
Human Diseases	Infectious diseases	Leishmaniasis	3	192	0.989843	1	ko05140	ENSMUSG00000063358;ENSMUSG00000027009;ENSMUSG00000052889	K04371+K06483+K19662
Human Diseases	Infectious diseases	Epstein-Barr virus infection	9	399	0.990043	1	ko05169	ENSMUSG00000070348;ENSMUSG00000019979;ENSMUSG00000039041;ENSMUSG00000000184;ENSMUSG00000030830;ENSMUSG00000067235;ENSMUSG00000035692;ENSMUSG00000042541;ENSMUSG00000020623	K04503+K02084+K06691+K10151+K05718+K06751+K12159+K10881+K04433
Human Diseases	Infectious diseases	Amoebiasis	4	232	0.990604	1	ko05146	ENSMUSG00000032796;ENSMUSG00000019987;ENSMUSG00000052889;ENSMUSG00000020431	K05637+K01476+K19662+K08041
Human Diseases	Immune diseases	Systemic lupus erythematosus	6	304	0.991003	1	ko05322	ENSMUSG00000061482;ENSMUSG00000079343;ENSMUSG00000068855;ENSMUSG00000059003;ENSMUSG00000030209;ENSMUSG00000030966	K11254+K01331+K11251+K05209+K05210+K10651
Human Diseases	Endocrine and metabolic diseases	Type I diabetes mellitus	1	109	0.991572	1	ko04940	ENSMUSG00000067235	K06751
Human Diseases	Infectious diseases	African trypanosomiasis	2	158	0.992116	1	ko05143	ENSMUSG00000069917;ENSMUSG00000052889	K13822+K19662
Organismal Systems	Immune system	Fc gamma R-mediated phagocytosis	3	213	0.99518	1	ko04666	ENSMUSG00000063358;ENSMUSG00000061878;ENSMUSG00000052889	K04371+K04718+K19662
Organismal Systems	Immune system	Natural killer cell mediated cytotoxicity	3	228	0.997201	1	ko04650	ENSMUSG00000063358;ENSMUSG00000030830;ENSMUSG00000052889	K04371+K05718+K19662
Organismal Systems	Immune system	Fc epsilon RI signaling pathway	2	190	0.997751	1	ko04664	ENSMUSG00000063358;ENSMUSG00000020623	K04371+K04433
Organismal Systems	Immune system	T cell receptor signaling pathway	1	147	0.998427	1	ko04660	ENSMUSG00000063358	K04371
Organismal Systems	Immune system	B cell receptor signaling pathway	2	201	0.998548	1	ko04662	ENSMUSG00000063358;ENSMUSG00000052889	K04371+K19662
Organismal Systems	Immune system	Intestinal immune network for IgA production	2	207	0.998858	1	ko04672	ENSMUSG00000026417;ENSMUSG00000027009	K13073+K06483
Human Diseases	Immune diseases	Primary immunodeficiency	1	161	0.999154	1	ko05340	ENSMUSG00000022504	K08060
Organismal Systems	Immune system	Hematopoietic cell lineage	2	217	0.999236	1	ko04640	ENSMUSG00000042817;ENSMUSG00000027009	K05092+K06483
Human Diseases	Immune diseases	Autoimmune thyroid disease	2	238	0.999674	1	ko05320	ENSMUSG00000053469;ENSMUSG00000067235	K10809+K06751
Human Diseases	Immune diseases	Asthma	1	188	0.999745	1	ko05310	ENSMUSG00000052234	K10788
Human Diseases	Infectious diseases	Staphylococcus aureus infection	3	295	0.999774	1	ko05150	ENSMUSG00000079343;ENSMUSG00000058952;ENSMUSG00000030830	K01331+K01333+K05718
Cellular Processes	Transport and catabolism	Phagosome	3	307	0.999858	1	ko04145	ENSMUSG00000038642;ENSMUSG00000067235;ENSMUSG00000079168	K01368+K06751+K06563
Human Diseases	Immune diseases	Rheumatoid arthritis	2	260	0.999868	1	ko05323	ENSMUSG00000030830;ENSMUSG00000026321	K05718+K05147
Human Diseases	Immune diseases	Allograft rejection	1	222	0.999944	1	ko05330	ENSMUSG00000067235	K06751
Organismal Systems	Sensory system	Olfactory transduction	3	1199	1	1	ko04740	ENSMUSG00000094493;ENSMUSG00000059031;ENSMUSG00000032246	K04257+K04257+K02183

## Sheet: Dep vs. Ctrl
KEGG_A_class	KEGG_B_class	Pathway	out (486)	All (9221)	Pvalue	Qvalue	Pathway ID	Genes	K_IDs
Genetic Information Processing	Translation	Ribosome	40	148	1.91289e-18	5.83432e-16	ko03010	ENSMUSG00000041841;ENSMUSG00000048758;ENSMUSG00000058443;ENSMUSG00000017404;ENSMUSG00000062456;ENSMUSG00000098274;ENSMUSG00000079435;ENSMUSG00000028081;ENSMUSG00000039001;ENSMUSG00000035772;ENSMUSG00000078193;ENSMUSG00000008682;ENSMUSG00000054312;ENSMUSG00000043716;ENSMUSG00000049517;ENSMUSG00000046364;ENSMUSG00000093674;ENSMUSG00000060636;ENSMUSG00000025362;ENSMUSG00000028495;ENSMUSG00000009927;…	K02922+K02905+K02866+K02885+K02940+K02896+K02929+K02984+K02971+K02967+K02918+K02866+K02970+K02937+K02973+K02900+K02928+K02917+K02976+K02991+K02975+K02893+K02887+K02949+K02951+K02987+K02974+K02927+K02898+K02956+K02941+K02978+K02907+K02958+K02979+K02969+K02927+K02998+K02870+K02943
Human Diseases	Neurodegenerative diseases	Parkinson disease	20	147	8.44177e-05	0.0128737	ko05012	ENSMUSG00000064341;ENSMUSG00000064351;ENSMUSG00000064358;ENSMUSG00000064360;ENSMUSG00000079941;ENSMUSG00000022450;ENSMUSG00000016319;ENSMUSG00000021478;ENSMUSG00000014313;ENSMUSG00000113902;ENSMUSG00000017778;ENSMUSG00000021764;ENSMUSG00000021868;ENSMUSG00000005034;ENSMUSG00000026260;ENSMUSG00000041881;ENSMUSG00000068329;ENSMUSG00000059534;ENSMUSG00000030869;ENSMUSG00000020794	K03878+K02256+K02262+K03880+K02265+K03950+K05863+K04144+K02268+K03957+K02272+K03937+K09565+K04345+K03954+K03951+K08669+K00419+K03955+K10575
Organismal Systems	Environmental adaptation	Thermogenesis	26	234	0.000245608	0.0224525	ko04714	ENSMUSG00000064341;ENSMUSG00000064351;ENSMUSG00000064358;ENSMUSG00000064360;ENSMUSG00000079941;ENSMUSG00000022450;ENSMUSG00000053137;ENSMUSG00000031309;ENSMUSG00000038690;ENSMUSG00000014313;ENSMUSG00000113902;ENSMUSG00000017778;ENSMUSG00000022994;ENSMUSG00000021764;ENSMUSG00000038205;ENSMUSG00000091803;ENSMUSG00000028495;ENSMUSG00000025583;ENSMUSG00000038717;ENSMUSG00000002384;ENSMUSG00000005034;…	K03878+K02256+K02262+K03880+K02265+K03950+K04441+K04373+K02130+K02268+K03957+K02272+K08046+K03937+K07199+K18182+K02991+K07204+K02140+K16622+K04345+K03954+K03951+K00419+K03955+K05692
Metabolism	Energy metabolism	Oxidative phosphorylation	18	137	0.000294459	0.0224525	ko00190	ENSMUSG00000064341;ENSMUSG00000064351;ENSMUSG00000064358;ENSMUSG00000064360;ENSMUSG00000079941;ENSMUSG00000022450;ENSMUSG00000038690;ENSMUSG00000014313;ENSMUSG00000113902;ENSMUSG00000017778;ENSMUSG00000021764;ENSMUSG00000019302;ENSMUSG00000015575;ENSMUSG00000038717;ENSMUSG00000026260;ENSMUSG00000041881;ENSMUSG00000059534;ENSMUSG00000030869	K03878+K02256+K02262+K03880+K02265+K03950+K02130+K02268+K03957+K02272+K03937+K02154+K02153+K02140+K03954+K03951+K00419+K03955
Organismal Systems	Digestive system	Mineral absorption	9	54	0.00185656	0.11325	ko04978	ENSMUSG00000031376;ENSMUSG00000066150;ENSMUSG00000030376;ENSMUSG00000024661;ENSMUSG00000063354;ENSMUSG00000031765;ENSMUSG00000031209;ENSMUSG00000026463;ENSMUSG00000023259	K05850+K14686+K05849+K00522+K14710+K14739+K14735+K05850+K14704
Metabolism	Lipid metabolism	Sphingolipid metabolism	8	47	0.00286942	0.131565	ko00600	ENSMUSG00000040451;ENSMUSG00000015714;ENSMUSG00000032854;ENSMUSG00000038007;ENSMUSG00000008206;ENSMUSG00000034000;ENSMUSG00000045594;ENSMUSG00000039092	K04714+K04710+K04628+K01441+K04710+K12357+K12309+K00654
Organismal Systems	Nervous system	Retrograde endocannabinoid signaling	17	154	0.00301951	0.131565	ko04723	ENSMUSG00000064341;ENSMUSG00000064360;ENSMUSG00000031344;ENSMUSG00000022450;ENSMUSG00000053137;ENSMUSG00000043301;ENSMUSG00000113902;ENSMUSG00000022994;ENSMUSG00000021764;ENSMUSG00000025739;ENSMUSG00000068523;ENSMUSG00000005034;ENSMUSG00000026260;ENSMUSG00000051331;ENSMUSG00000041881;ENSMUSG00000004113;ENSMUSG00000030869	K03878+K03880+K05192+K03950+K04441+K05000+K03957+K08046+K03937+K04547+K04542+K04345+K03954+K04850+K03951+K04849+K03955
Human Diseases	Endocrine and metabolic diseases	Non-alcoholic fatty liver disease (NAFLD)	16	155	0.00754926	0.26606	ko04932	ENSMUSG00000064351;ENSMUSG00000064358;ENSMUSG00000079941;ENSMUSG00000022450;ENSMUSG00000014313;ENSMUSG00000113902;ENSMUSG00000017778;ENSMUSG00000021764;ENSMUSG00000038205;ENSMUSG00000026260;ENSMUSG00000030168;ENSMUSG00000041881;ENSMUSG00000059534;ENSMUSG00000005373;ENSMUSG00000030869;ENSMUSG00000020484	K02256+K02262+K02265+K03950+K02268+K03957+K02272+K03937+K07199+K03954+K07297+K03951+K00419+K09113+K03955+K09027
Human Diseases	Neurodegenerative diseases	Alzheimer disease	29	343	0.00785096	0.26606	ko05010	ENSMUSG00000064341;ENSMUSG00000064351;ENSMUSG00000064358;ENSMUSG00000064360;ENSMUSG00000079941;ENSMUSG00000022450;ENSMUSG00000016319;ENSMUSG00000015452;ENSMUSG00000014313;ENSMUSG00000113902;ENSMUSG00000015568;ENSMUSG00000017778;ENSMUSG00000040249;ENSMUSG00000021764;ENSMUSG00000028161;ENSMUSG00000031212;ENSMUSG00000081683;ENSMUSG00000021868;ENSMUSG00000026260;ENSMUSG00000050288;ENSMUSG00000051331;…	K03878+K02256+K02262+K03880+K02265+K03950+K05863+K19722+K02268+K03957+K01059+K02272+K04550+K03937+K04348+K04210+K02842+K09565+K03954+K02235+K04850+K17985+K06170+K03951+K05212+K00419+K04385+K03955+K09027
Organismal Systems	Nervous system	Cholinergic synapse	13	118	0.0090743	0.276766	ko04725	ENSMUSG00000023945;ENSMUSG00000043301;ENSMUSG00000032303;ENSMUSG00000035200;ENSMUSG00000022994;ENSMUSG00000025739;ENSMUSG00000016346;ENSMUSG00000068523;ENSMUSG00000005034;ENSMUSG00000051331;ENSMUSG00000040495;ENSMUSG00000004113;ENSMUSG00000041695	K14387+K05000+K04805+K04815+K08046+K04547+K04927+K04542+K04345+K04850+K04132+K04849+K04996
Organismal Systems	Endocrine system	Renin secretion	9	75	0.0165724	0.459507	ko04924	ENSMUSG00000033910;ENSMUSG00000049115;ENSMUSG00000022994;ENSMUSG00000028161;ENSMUSG00000004347;ENSMUSG00000074195;ENSMUSG00000005034;ENSMUSG00000051331;ENSMUSG00000041695	K12318+K04166+K08046+K04348+K13755+K05030+K04345+K04850+K04996
Environmental Information Processing	Signal transduction	Hippo signaling pathway	15	157	0.0184102	0.467925	ko04390	ENSMUSG00000037815;ENSMUSG00000020849;ENSMUSG00000022052;ENSMUSG00000021067;ENSMUSG00000055799;ENSMUSG00000040021;ENSMUSG00000052430;ENSMUSG00000081683;ENSMUSG00000000782;ENSMUSG00000002384;ENSMUSG00000050288;ENSMUSG00000000142;ENSMUSG00000029580;ENSMUSG00000008999;ENSMUSG00000035403	K05691+K06630+K04354+K16686+K04490+K08791+K13578+K02842+K02620+K16622+K02235+K04385+K05692+K16621+K16681
Human Diseases	Cardiovascular diseases	Arrhythmogenic right ventricular cardiomyopathy (ARVC)	9	78	0.0209657	0.491887	ko05412	ENSMUSG00000044393;ENSMUSG00000041957;ENSMUSG00000037815;ENSMUSG00000030376;ENSMUSG00000055799;ENSMUSG00000053395;ENSMUSG00000000782;ENSMUSG00000051331;ENSMUSG00000029580	K07597+K12642+K05691+K05849+K04490+K04873+K02620+K04850+K05692
Metabolism	Metabolism of other amino acids	Taurine and hypotaurine metabolism	3	13	0.0280187	0.609769	ko00430	ENSMUSG00000057134;ENSMUSG00000033022;ENSMUSG00000027603	K10712+K00456+K00681
Organismal Systems	Development	Axon guidance	16	182	0.0305947	0.609769	ko04360	ENSMUSG00000029869;ENSMUSG00000031391;ENSMUSG00000030084;ENSMUSG00000001227;ENSMUSG00000057969;ENSMUSG00000025020;ENSMUSG00000060534;ENSMUSG00000000627;ENSMUSG00000056427;ENSMUSG00000028064;ENSMUSG00000028161;ENSMUSG00000041710;ENSMUSG00000052430;ENSMUSG00000032547;ENSMUSG00000029765;ENSMUSG00000008999	K05114+K06550+K06820+K06842+K06840+K06838+K06765+K06521+K06850+K06521+K04348+K04968+K13578+K05128+K06820+K16621
Human Diseases	Neurodegenerative diseases	Huntington disease	22	274	0.0319879	0.609769	ko05016	ENSMUSG00000064341;ENSMUSG00000064351;ENSMUSG00000064358;ENSMUSG00000064360;ENSMUSG00000079941;ENSMUSG00000022450;ENSMUSG00000016319;ENSMUSG00000014313;ENSMUSG00000113902;ENSMUSG00000006930;ENSMUSG00000017778;ENSMUSG00000021764;ENSMUSG00000019027;ENSMUSG00000021868;ENSMUSG00000026260;ENSMUSG00000040506;ENSMUSG00000041881;ENSMUSG00000005198;ENSMUSG00000004113;ENSMUSG00000052273;ENSMUSG00000059534;…	K03878+K02256+K02262+K03880+K02265+K03950+K05863+K02268+K03957+K04647+K02272+K03937+K10408+K09565+K03954+K17985+K03951+K03006+K04849+K10408+K00419+K03955
Organismal Systems	Circulatory system	Cardiac muscle contraction	9	89	0.0442172	0.749236	ko04260	ENSMUSG00000064351;ENSMUSG00000064358;ENSMUSG00000079941;ENSMUSG00000030376;ENSMUSG00000014313;ENSMUSG00000017778;ENSMUSG00000053395;ENSMUSG00000051331;ENSMUSG00000059534	K02256+K02262+K02265+K05849+K02268+K02272+K04873+K04850+K00419
Environmental Information Processing	Signaling molecules and interaction	ECM-receptor interaction	9	89	0.0442172	0.749236	ko04512	ENSMUSG00000067158;ENSMUSG00000029306;ENSMUSG00000029304;ENSMUSG00000033327;ENSMUSG00000015647;ENSMUSG00000028763;ENSMUSG00000026639;ENSMUSG00000020241;ENSMUSG00000034687	K06237+K06253+K06250+K06252+K06240+K06255+K06244+K06238+K23379
Human Diseases	Endocrine and metabolic diseases	Cushing syndrome	14	163	0.0486526	0.781002	ko04934	ENSMUSG00000049115;ENSMUSG00000055799;ENSMUSG00000022994;ENSMUSG00000003476;ENSMUSG00000073802;ENSMUSG00000049796;ENSMUSG00000081683;ENSMUSG00000000782;ENSMUSG00000005034;ENSMUSG00000050288;ENSMUSG00000051331;ENSMUSG00000000142;ENSMUSG00000020866;ENSMUSG00000042604	K04166+K04490+K08046+K04579+K04685+K05256+K02842+K02620+K04345+K02235+K04850+K04385+K04854+K04877
Organismal Systems	Environmental adaptation	Circadian rhythm - fly	1	1	0.0527058	0.803763	ko04711	ENSMUSG00000003949	K09057
Organismal Systems	Nervous system	GABAergic synapse	9	94	0.0589803	0.810461	ko04727	ENSMUSG00000031344;ENSMUSG00000043301;ENSMUSG00000006930;ENSMUSG00000022994;ENSMUSG00000025739;ENSMUSG00000068523;ENSMUSG00000005034;ENSMUSG00000051331;ENSMUSG00000004113	K05192+K05000+K04647+K08046+K04547+K04542+K04345+K04850+K04849
Environmental Information Processing	Signal transduction	Apelin signaling pathway	12	138	0.0600017	0.810461	ko04371	ENSMUSG00000038418;ENSMUSG00000049115;ENSMUSG00000029304;ENSMUSG00000030376;ENSMUSG00000022994;ENSMUSG00000079033;ENSMUSG00000038205;ENSMUSG00000025739;ENSMUSG00000028495;ENSMUSG00000055148;ENSMUSG00000068523;ENSMUSG00000005034	K09203+K04166+K06250+K05849+K08046+K09261+K07199+K04547+K02991+K17845+K04542+K04345
Environmental Information Processing	Signal transduction	Notch signaling pathway	6	54	0.0633641	0.810461	ko04330	ENSMUSG00000000708;ENSMUSG00000022528;ENSMUSG00000032744;ENSMUSG00000036858;ENSMUSG00000036835;ENSMUSG00000029570	K06062+K06054+K09091+K06056+K06170+K05948
Human Diseases	Endocrine and metabolic diseases	Maturity onset diabetes of the young	4	29	0.063774	0.810461	ko04950	ENSMUSG00000052271;ENSMUSG00000022528;ENSMUSG00000020679;ENSMUSG00000041798	K08040+K06054+K08034+K12407
Human Diseases	Substance dependence	Morphine addiction	9	97	0.0691981	0.81289	ko05032	ENSMUSG00000031344;ENSMUSG00000021478;ENSMUSG00000043301;ENSMUSG00000022994;ENSMUSG00000025739;ENSMUSG00000004347;ENSMUSG00000068523;ENSMUSG00000005034;ENSMUSG00000004113	K05192+K04144+K05000+K08046+K04547+K13755+K04542+K04345+K04849
Metabolism	Lipid metabolism	Fatty acid elongation	4	30	0.0706569	0.81289	ko00062	ENSMUSG00000032349;ENSMUSG00000032262;ENSMUSG00000028497;ENSMUSG00000063275	K10244+K10249+K10703+K10703
Cellular Processes	Cell growth and death	Ferroptosis	5	43	0.0740137	0.81289	ko04216	ENSMUSG00000024661;ENSMUSG00000056851;ENSMUSG00000075706;ENSMUSG00000069835;ENSMUSG00000018924	K00522+K13162+K05361+K00657+K00460
Metabolism	Carbohydrate metabolism	Glycolysis / Gluconeogenesis	7	70	0.0746259	0.81289	ko00010	ENSMUSG00000048029;ENSMUSG00000015134;ENSMUSG00000027605;ENSMUSG00000075296;ENSMUSG00000038871;ENSMUSG00000020277;ENSMUSG00000041798	K01689+K00129+K01895+K00129+K01837+K00850+K12407
Environmental Information Processing	Signal transduction	cGMP - PKG signaling pathway	14	175	0.0780478	0.820848	ko04022	ENSMUSG00000016319;ENSMUSG00000031376;ENSMUSG00000033910;ENSMUSG00000049115;ENSMUSG00000030376;ENSMUSG00000033016;ENSMUSG00000022994;ENSMUSG00000079033;ENSMUSG00000030403;ENSMUSG00000028161;ENSMUSG00000021868;ENSMUSG00000026463;ENSMUSG00000051331;ENSMUSG00000028469	K05863+K05850+K12318+K04166+K05849+K04446+K08046+K09261+K06274+K04348+K09565+K05850+K04850+K12324
Metabolism	Lipid metabolism	Glycerophospholipid metabolism	9	101	0.084444	0.858514	ko00564	ENSMUSG00000003363;ENSMUSG00000004815;ENSMUSG00000035596;ENSMUSG00000028670;ENSMUSG00000070738;ENSMUSG00000020910;ENSMUSG00000041193;ENSMUSG00000070644;ENSMUSG00000058793	K16860+K00901+K13516+K06130+K00901+K01517+K01047+K00894+K00981
Metabolism	Metabolism of other amino acids	beta-Alanine metabolism	4	33	0.0934543	0.912659	ko00410	ENSMUSG00000033308;ENSMUSG00000015134;ENSMUSG00000056162;ENSMUSG00000075296	K00207+K00129+K05604+K00129
Organismal Systems	Environmental adaptation	Circadian entrainment	9	104	0.0971005	0.912659	ko04713	ENSMUSG00000033910;ENSMUSG00000043301;ENSMUSG00000022994;ENSMUSG00000025739;ENSMUSG00000068523;ENSMUSG00000005034;ENSMUSG00000051331;ENSMUSG00000002771;ENSMUSG00000020866	K12318+K05000+K08046+K04547+K04542+K04345+K04850+K05212+K04854
Organismal Systems	Excretory system	Endocrine and other factor-regulated calcium reabsorption	6	61	0.10083	0.912659	ko04961	ENSMUSG00000031376;ENSMUSG00000030376;ENSMUSG00000022994;ENSMUSG00000019768;ENSMUSG00000026463;ENSMUSG00000005034	K05850+K05849+K08046+K08550+K05850+K04345
Metabolism	Carbohydrate metabolism	Galactose metabolism	4	34	0.101739	0.912659	ko00052	ENSMUSG00000025579;ENSMUSG00000020277;ENSMUSG00000045594;ENSMUSG00000041798	K12316+K00850+K12309+K12407
Organismal Systems	Nervous system	Dopaminergic synapse	11	137	0.107428	0.9349	ko04728	ENSMUSG00000053137;ENSMUSG00000022052;ENSMUSG00000021478;ENSMUSG00000043301;ENSMUSG00000025739;ENSMUSG00000028161;ENSMUSG00000055116;ENSMUSG00000068523;ENSMUSG00000005034;ENSMUSG00000051331;ENSMUSG00000004113	K04441+K04354+K04144+K05000+K04547+K04348+K02296+K04542+K04345+K04850+K04849
Metabolism	Lipid metabolism	Biosynthesis of unsaturated fatty acids	4	35	0.110349	0.9349	ko01040	ENSMUSG00000032349;ENSMUSG00000032262;ENSMUSG00000028497;ENSMUSG00000063275	K10244+K10249+K10703+K10703
Organismal Systems	Circulatory system	Vascular smooth muscle contraction	11	139	0.115733	0.954011	ko04270	ENSMUSG00000033910;ENSMUSG00000049115;ENSMUSG00000022994;ENSMUSG00000001240;ENSMUSG00000030790;ENSMUSG00000041193;ENSMUSG00000034353;ENSMUSG00000005034;ENSMUSG00000051331;ENSMUSG00000028469;ENSMUSG00000041046	K12318+K04166+K08046+K08448+K12333+K01047+K08447+K04345+K04850+K12324+K08449
Organismal Systems	Aging	Longevity regulating pathway - multiple species	6	64	0.119798	0.958551	ko04213	ENSMUSG00000091971;ENSMUSG00000007033;ENSMUSG00000022994;ENSMUSG00000038205;ENSMUSG00000025583;ENSMUSG00000005034	K03283+K03283+K08046+K07199+K07204+K04345
Organismal Systems	Endocrine system	Oxytocin signaling pathway	12	157	0.124981	0.958551	ko04921	ENSMUSG00000033910;ENSMUSG00000043301;ENSMUSG00000033016;ENSMUSG00000022994;ENSMUSG00000038205;ENSMUSG00000053395;ENSMUSG00000028161;ENSMUSG00000005034;ENSMUSG00000051331;ENSMUSG00000028469;ENSMUSG00000041695;ENSMUSG00000029580	K12318+K05000+K04446+K08046+K07199+K04873+K04348+K04345+K04850+K12324+K04996+K05692
Environmental Information Processing	Signal transduction	TGF-beta signaling pathway	8	95	0.127293	0.958551	ko04350	ENSMUSG00000021379;ENSMUSG00000000532;ENSMUSG00000041324;ENSMUSG00000007872;ENSMUSG00000073802;ENSMUSG00000052430;ENSMUSG00000002384;ENSMUSG00000008999	K17695+K13567+K04667+K17694+K04685+K13578+K16622+K16621
Cellular Processes	Cellular community - eukaryotes	Signaling pathways regulating pluripotency of stem cells	11	142	0.128854	0.958551	ko04550	ENSMUSG00000021379;ENSMUSG00000053137;ENSMUSG00000000532;ENSMUSG00000041324;ENSMUSG00000007872;ENSMUSG00000052430;ENSMUSG00000081683;ENSMUSG00000000782;ENSMUSG00000026739;ENSMUSG00000050288;ENSMUSG00000000142	K17695+K04441+K13567+K04667+K17694+K13578+K02842+K02620+K11459+K02235+K04385
Human Diseases	Infectious diseases	Human papillomavirus infection	24	358	0.13315	0.966922	ko05165	ENSMUSG00000031639;ENSMUSG00000067158;ENSMUSG00000022052;ENSMUSG00000029306;ENSMUSG00000029304;ENSMUSG00000033327;ENSMUSG00000055799;ENSMUSG00000015647;ENSMUSG00000004221;ENSMUSG00000067235;ENSMUSG00000019302;ENSMUSG00000022528;ENSMUSG00000015575;ENSMUSG00000035692;ENSMUSG00000081683;ENSMUSG00000026639;ENSMUSG00000000782;ENSMUSG00000032744;ENSMUSG00000005034;ENSMUSG00000018899;ENSMUSG00000020241;…	K05401+K06237+K04354+K06253+K06250+K06252+K04490+K06240+K07210+K06751+K02154+K06054+K02153+K12159+K02842+K06244+K02620+K09091+K04345+K09444+K06238+K02235+K04385+K05948
Metabolism	Global and overview maps	Metabolic pathways	94	1606	0.138684	0.974704	ko01100	ENSMUSG00000064341;ENSMUSG00000064351;ENSMUSG00000064358;ENSMUSG00000064360;ENSMUSG00000021360;ENSMUSG00000079941;ENSMUSG00000022450;ENSMUSG00000057363;ENSMUSG00000032349;ENSMUSG00000041720;ENSMUSG00000033308;ENSMUSG00000048029;ENSMUSG00000040451;ENSMUSG00000022040;ENSMUSG00000057134;ENSMUSG00000033910;ENSMUSG00000020673;ENSMUSG00000034707;ENSMUSG00000075232;ENSMUSG00000032262;ENSMUSG00000015714;…	K03878+K02256+K02262+K03880+K00742+K02265+K03950+K08678+K10244+K00888+K00207+K01689+K04714+K08726+K10712+K12318+K00431+K01137+K01611+K10249+K04710+K04628+K00939+K00456+K00129+K02130+K02268+K03957+K16860+K11151+K00863+K02272+K08046+K05604+K03937+K00831+K00901+K02154+K00472+K07249+K00710+K00681+K01895+K01749+K07541+K13755+K00129+K12316+K01441+K18245+K10703+K03859+K04710+K10703+K00901+K02153+K07418+…
Metabolism	Amino acid metabolism	Arginine and proline metabolism	5	55	0.162535	0.974704	ko00330	ENSMUSG00000075232;ENSMUSG00000056162;ENSMUSG00000019916;ENSMUSG00000069835;ENSMUSG00000027199	K01611+K05604+K00472+K00657+K00613
Environmental Information Processing	Signal transduction	MAPK signaling pathway	20	300	0.165317	0.974704	ko04010	ENSMUSG00000032577;ENSMUSG00000053137;ENSMUSG00000031309;ENSMUSG00000091971;ENSMUSG00000007033;ENSMUSG00000033016;ENSMUSG00000024163;ENSMUSG00000029231;ENSMUSG00000004221;ENSMUSG00000062960;ENSMUSG00000053395;ENSMUSG00000028161;ENSMUSG00000020357;ENSMUSG00000023050;ENSMUSG00000004085;ENSMUSG00000005034;ENSMUSG00000027684;ENSMUSG00000051331;ENSMUSG00000004113;ENSMUSG00000020866	K04444+K04441+K04373+K03283+K03283+K04446+K04436+K04363+K07210+K05098+K04873+K04348+K05097+K04423+K04424+K04345+K04462+K04850+K04849+K04854
Organismal Systems	Circulatory system	Adrenergic signaling in cardiomyocytes	11	150	0.167601	0.974704	ko04261	ENSMUSG00000031376;ENSMUSG00000049115;ENSMUSG00000053137;ENSMUSG00000022052;ENSMUSG00000030376;ENSMUSG00000022994;ENSMUSG00000053395;ENSMUSG00000049044;ENSMUSG00000026463;ENSMUSG00000005034;ENSMUSG00000051331	K05850+K04166+K04441+K04354+K05849+K08046+K04873+K04351+K05850+K04345+K04850
Organismal Systems	Excretory system	Collecting duct acid secretion	3	27	0.167931	0.974704	ko04966	ENSMUSG00000019302;ENSMUSG00000027562;ENSMUSG00000015575	K02154+K18245+K02153
Environmental Information Processing	Signal transduction	FoxO signaling pathway	10	134	0.168906	0.974704	ko04068	ENSMUSG00000045092;ENSMUSG00000025915;ENSMUSG00000053137;ENSMUSG00000021701;ENSMUSG00000020950;ENSMUSG00000038205;ENSMUSG00000007617;ENSMUSG00000073802;ENSMUSG00000055148;ENSMUSG00000019970	K04288+K13304+K04441+K08861+K09385+K07199+K15010+K04685+K17845+K13302
Cellular Processes	Cellular community - eukaryotes	Focal adhesion	14	200	0.170094	0.974704	ko04510	ENSMUSG00000067158;ENSMUSG00000029306;ENSMUSG00000029304;ENSMUSG00000033327;ENSMUSG00000015647;ENSMUSG00000007655;ENSMUSG00000029231;ENSMUSG00000062960;ENSMUSG00000030403;ENSMUSG00000020357;ENSMUSG00000026639;ENSMUSG00000020241;ENSMUSG00000020312;ENSMUSG00000029580	K06237+K06253+K06250+K06252+K06240+K06278+K04363+K05098+K06274+K05097+K06244+K06238+K17447+K05692
Organismal Systems	Sensory system	Taste transduction	7	87	0.17399	0.974704	ko04742	ENSMUSG00000049511;ENSMUSG00000022994;ENSMUSG00000025739;ENSMUSG00000004347;ENSMUSG00000027765;ENSMUSG00000005034;ENSMUSG00000051331	K04153+K08046+K04547+K13755+K04270+K04345+K04850
Organismal Systems	Nervous system	Glutamatergic synapse	9	119	0.175445	0.974704	ko04724	ENSMUSG00000022994;ENSMUSG00000007617;ENSMUSG00000025739;ENSMUSG00000028161;ENSMUSG00000068523;ENSMUSG00000005034;ENSMUSG00000005357;ENSMUSG00000051331;ENSMUSG00000002771	K08046+K15010+K04547+K04348+K04542+K04345+K05617+K04850+K05212
Organismal Systems	Endocrine system	Aldosterone synthesis and secretion	8	103	0.175455	0.974704	ko04925	ENSMUSG00000031376;ENSMUSG00000049115;ENSMUSG00000002688;ENSMUSG00000022994;ENSMUSG00000026463;ENSMUSG00000005034;ENSMUSG00000051331;ENSMUSG00000020866	K05850+K04166+K06070+K08046+K05850+K04345+K04850+K04854
Cellular Processes	Cellular community - eukaryotes	Adherens junction	6	72	0.178038	0.974704	ko04520	ENSMUSG00000037815;ENSMUSG00000055799;ENSMUSG00000033295;ENSMUSG00000000782;ENSMUSG00000006411;ENSMUSG00000029580	K05691+K04490+K05695+K02620+K06593+K05692
Organismal Systems	Endocrine system	Thyroid hormone synthesis	6	72	0.178038	0.974704	ko04918	ENSMUSG00000053469;ENSMUSG00000020673;ENSMUSG00000022994;ENSMUSG00000005034;ENSMUSG00000000792;ENSMUSG00000020884	K10809+K00431+K08046+K04345+K14385+K10063
Organismal Systems	Endocrine system	Cortisol synthesis and secretion	6	72	0.178038	0.974704	ko04927	ENSMUSG00000049115;ENSMUSG00000022994;ENSMUSG00000005034;ENSMUSG00000051331;ENSMUSG00000020866;ENSMUSG00000042604	K04166+K08046+K04345+K04850+K04854+K04877
Metabolism	Amino acid metabolism	Histidine metabolism	3	28	0.181212	0.974704	ko00340	ENSMUSG00000015134;ENSMUSG00000056162;ENSMUSG00000075296	K00129+K05604+K00129
Cellular Processes	Cellular community - eukaryotes	Tight junction	12	170	0.185849	0.974704	ko04530	ENSMUSG00000031990;ENSMUSG00000022132;ENSMUSG00000022052;ENSMUSG00000013076;ENSMUSG00000038205;ENSMUSG00000030403;ENSMUSG00000005034;ENSMUSG00000012296;ENSMUSG00000037625;ENSMUSG00000028434;ENSMUSG00000034917;ENSMUSG00000029580	K06785+K06087+K04354+K06104+K07199+K06274+K04345+K06105+K06087+K21111+K06097+K05692
Organismal Systems	Endocrine system	Prolactin signaling pathway	7	89	0.188334	0.974704	ko04917	ENSMUSG00000005268;ENSMUSG00000032578;ENSMUSG00000053137;ENSMUSG00000019768;ENSMUSG00000018899;ENSMUSG00000020312;ENSMUSG00000041798	K05081+K04701+K04441+K08550+K09444+K17447+K12407
Human Diseases	Cancers	Pathways in cancer	34	551	0.188549	0.974704	ko05200	ENSMUSG00000035105;ENSMUSG00000018341;ENSMUSG00000055839;ENSMUSG00000037815;ENSMUSG00000049115;ENSMUSG00000067158;ENSMUSG00000055799;ENSMUSG00000015647;ENSMUSG00000060534;ENSMUSG00000022994;ENSMUSG00000029231;ENSMUSG00000004221;ENSMUSG00000019768;ENSMUSG00000022528;ENSMUSG00000025739;ENSMUSG00000020357;ENSMUSG00000073802;ENSMUSG00000046532;ENSMUSG00000081683;ENSMUSG00000026639;ENSMUSG00000000782;…	K09592+K05064+K03873+K05691+K04166+K06237+K04490+K06240+K06765+K08046+K04363+K07210+K08550+K06054+K04547+K05097+K04685+K08557+K02842+K06244+K02620+K04542+K00799+K09091+K04345+K00799+K10500+K02235+K04462+K08803+K04289+K10053+K04385+K05071
Metabolism	Xenobiotics biodegradation and metabolism	Drug metabolism - cytochrome P450	6	74	0.194133	0.986844	ko00982	ENSMUSG00000015134;ENSMUSG00000028088;ENSMUSG00000075296;ENSMUSG00000040181;ENSMUSG00000004032;ENSMUSG00000058135	K00129+K00485+K00129+K00485+K00799+K00799
Environmental Information Processing	Signal transduction	VEGF signaling pathway	5	60	0.208091	1	ko04370	ENSMUSG00000032577;ENSMUSG00000053137;ENSMUSG00000062960;ENSMUSG00000028161;ENSMUSG00000020312	K04444+K04441+K05098+K04348+K17447
Genetic Information Processing	Transcription	Basal transcription factors	4	45	0.211406	1	ko03022	ENSMUSG00000047242;ENSMUSG00000009596;ENSMUSG00000021548;ENSMUSG00000023980	K03133+K03132+K06634+K14649
Environmental Information Processing	Signal transduction	Sphingolipid signaling pathway	9	125	0.213067	1	ko04071	ENSMUSG00000045092;ENSMUSG00000040451;ENSMUSG00000053137;ENSMUSG00000022052;ENSMUSG00000015714;ENSMUSG00000038007;ENSMUSG00000008206;ENSMUSG00000058715;ENSMUSG00000039092	K04288+K04714+K04441+K04354+K04710+K01441+K04710+K07983+K00654
Organismal Systems	Endocrine system	Insulin signaling pathway	10	142	0.215614	1	ko04910	ENSMUSG00000067279;ENSMUSG00000002997;ENSMUSG00000038205;ENSMUSG00000028495;ENSMUSG00000025583;ENSMUSG00000033295;ENSMUSG00000005034;ENSMUSG00000025153;ENSMUSG00000020312;ENSMUSG00000041798	K07189+K04739+K07199+K02991+K07204+K05695+K04345+K00665+K17447+K12407
Metabolism	Global and overview maps	Fatty acid metabolism	5	61	0.217668	1	ko01212	ENSMUSG00000032349;ENSMUSG00000032262;ENSMUSG00000028497;ENSMUSG00000063275;ENSMUSG00000025153	K10244+K10249+K10703+K10703+K00665
Organismal Systems	Immune system	Platelet activation	9	127	0.226275	1	ko04611	ENSMUSG00000033910;ENSMUSG00000053137;ENSMUSG00000022994;ENSMUSG00000030403;ENSMUSG00000036353;ENSMUSG00000027765;ENSMUSG00000005034;ENSMUSG00000058715;ENSMUSG00000029580	K12318+K04441+K08046+K06274+K04298+K04270+K04345+K07983+K05692
Environmental Information Processing	Signal transduction	Wnt signaling pathway	11	162	0.234884	1	ko04310	ENSMUSG00000055799;ENSMUSG00000033016;ENSMUSG00000014226;ENSMUSG00000028161;ENSMUSG00000022428;ENSMUSG00000032547;ENSMUSG00000081683;ENSMUSG00000000782;ENSMUSG00000005034;ENSMUSG00000050288;ENSMUSG00000000142	K04490+K04446+K04507+K04348+K23402+K05128+K02842+K02620+K04345+K02235+K04385
Human Diseases	Cancers	Basal cell carcinoma	5	63	0.237214	1	ko05217	ENSMUSG00000055799;ENSMUSG00000081683;ENSMUSG00000000782;ENSMUSG00000050288;ENSMUSG00000000142	K04490+K02842+K02620+K02235+K04385
Metabolism	Biosynthesis of other secondary metabolites	Neomycin, kanamycin and gentamicin biosynthesis	1	5	0.237222	1	ko00524	ENSMUSG00000041798	K12407
Metabolism	Glycan biosynthesis and metabolism	Other glycan degradation	2	18	0.244728	1	ko00511	ENSMUSG00000034000;ENSMUSG00000045594	K12357+K12309
Metabolism	Lipid metabolism	Ether lipid metabolism	4	48	0.245694	1	ko00565	ENSMUSG00000038173;ENSMUSG00000032854;ENSMUSG00000003363;ENSMUSG00000041193	K08743+K04628+K16860+K01047
Genetic Information Processing	Transcription	Spliceosome	10	148	0.253696	1	ko03040	ENSMUSG00000020850;ENSMUSG00000091971;ENSMUSG00000007033;ENSMUSG00000034120;ENSMUSG00000028821;ENSMUSG00000037361;ENSMUSG00000025580;ENSMUSG00000078348;ENSMUSG00000027881;ENSMUSG00000028330	K12856+K03283+K03283+K12891+K12868+K12833+K13025+K12832+K12850+K12882
Human Diseases	Cancers	Breast cancer	10	149	0.260259	1	ko05224	ENSMUSG00000055799;ENSMUSG00000019768;ENSMUSG00000022528;ENSMUSG00000020357;ENSMUSG00000081683;ENSMUSG00000000782;ENSMUSG00000032744;ENSMUSG00000050288;ENSMUSG00000020312;ENSMUSG00000000142	K04490+K08550+K06054+K05097+K02842+K02620+K09091+K02235+K17447+K04385
Organismal Systems	Digestive system	Salivary secretion	6	82	0.263273	1	ko04970	ENSMUSG00000031376;ENSMUSG00000033910;ENSMUSG00000022994;ENSMUSG00000026463;ENSMUSG00000005034;ENSMUSG00000027447	K05850+K12318+K08046+K05850+K04345+K13899
Organismal Systems	Endocrine system	GnRH secretion	5	66	0.267374	1	ko04929	ENSMUSG00000029304;ENSMUSG00000043301;ENSMUSG00000041710;ENSMUSG00000051331;ENSMUSG00000020866	K06250+K05000+K04968+K04850+K04854
Human Diseases	Infectious diseases	Toxoplasmosis	8	116	0.267544	1	ko05145	ENSMUSG00000053137;ENSMUSG00000015647;ENSMUSG00000091971;ENSMUSG00000007033;ENSMUSG00000004221;ENSMUSG00000026639;ENSMUSG00000021868;ENSMUSG00000079227	K04441+K06240+K03283+K03283+K07210+K06244+K09565+K04180
Human Diseases	Endocrine and metabolic diseases	Type II diabetes mellitus	4	50	0.269192	1	ko04930	ENSMUSG00000051331;ENSMUSG00000004113;ENSMUSG00000041798;ENSMUSG00000020866	K04850+K04849+K12407+K04854
Organismal Systems	Nervous system	Long-term potentiation	5	67	0.277614	1	ko04720	ENSMUSG00000031309;ENSMUSG00000028161;ENSMUSG00000005034;ENSMUSG00000051331;ENSMUSG00000002771	K04373+K04348+K04345+K04850+K05212
Cellular Processes	Cell growth and death	Apoptosis - multiple species	3	35	0.28005	1	ko04215	ENSMUSG00000029433;ENSMUSG00000026278;ENSMUSG00000068329	K10522+K02561+K08669
Organismal Systems	Immune system	Leukocyte transendothelial migration	8	118	0.282856	1	ko04670	ENSMUSG00000031990;ENSMUSG00000037815;ENSMUSG00000022132;ENSMUSG00000053137;ENSMUSG00000030403;ENSMUSG00000049044;ENSMUSG00000037625;ENSMUSG00000029580	K06785+K05691+K06087+K04441+K06274+K04351+K06087+K05692
Human Diseases	Cancers	Prostate cancer	7	101	0.282911	1	ko05215	ENSMUSG00000055799;ENSMUSG00000029231;ENSMUSG00000004221;ENSMUSG00000005640;ENSMUSG00000046532;ENSMUSG00000000782;ENSMUSG00000027315	K04490+K04363+K07210+K05086+K08557+K02620+K15619
Human Diseases	Substance dependence	Amphetamine addiction	5	68	0.287932	1	ko05031	ENSMUSG00000021478;ENSMUSG00000028161;ENSMUSG00000005034;ENSMUSG00000051331;ENSMUSG00000002771	K04144+K04348+K04345+K04850+K05212
Environmental Information Processing	Signaling molecules and interaction	Cell adhesion molecules (CAMs)	13	207	0.296786	1	ko04514	ENSMUSG00000022790;ENSMUSG00000031990;ENSMUSG00000022132;ENSMUSG00000031391;ENSMUSG00000033768;ENSMUSG00000025743;ENSMUSG00000000305;ENSMUSG00000003316;ENSMUSG00000067235;ENSMUSG00000033295;ENSMUSG00000048163;ENSMUSG00000037625;ENSMUSG00000051790	K06791+K06785+K06087+K06550+K07377+K16337+K06797+K06816+K06751+K05695+K06544+K06087+K07378
Human Diseases	Endocrine and metabolic diseases	AGE-RAGE signaling pathway in diabetic complications	7	103	0.299749	1	ko04933	ENSMUSG00000038418;ENSMUSG00000028128;ENSMUSG00000049115;ENSMUSG00000053137;ENSMUSG00000067158;ENSMUSG00000015452;ENSMUSG00000033016	K09203+K03901+K04166+K04441+K06237+K19722+K04446
Metabolism	Glycan biosynthesis and metabolism	Glycosaminoglycan degradation	2	21	0.304482	1	ko00531	ENSMUSG00000034707;ENSMUSG00000045594	K01137+K12309
Organismal Systems	Immune system	RIG-I-like receptor signaling pathway	5	70	0.308766	1	ko04622	ENSMUSG00000053137;ENSMUSG00000034371;ENSMUSG00000004221;ENSMUSG00000035692;ENSMUSG00000064289	K04441+K00863+K07210+K12159+K12650
Cellular Processes	Cellular community - eukaryotes	Gap junction	6	87	0.309325	1	ko04540	ENSMUSG00000033910;ENSMUSG00000021478;ENSMUSG00000022994;ENSMUSG00000029231;ENSMUSG00000005034;ENSMUSG00000038668	K12318+K04144+K08046+K04363+K04345+K04289
Metabolism	Carbohydrate metabolism	Fructose and mannose metabolism	3	37	0.309328	1	ko00051	ENSMUSG00000034371;ENSMUSG00000025648;ENSMUSG00000020277	K00863+K19030+K00850
Metabolism	Amino acid metabolism	Cysteine and methionine metabolism	4	54	0.317198	1	ko00270	ENSMUSG00000075232;ENSMUSG00000033022;ENSMUSG00000024640;ENSMUSG00000053907	K01611+K00456+K00831+K00789
Organismal Systems	Nervous system	Serotonergic synapse	9	140	0.318385	1	ko04726	ENSMUSG00000049511;ENSMUSG00000043301;ENSMUSG00000025739;ENSMUSG00000052914;ENSMUSG00000068523;ENSMUSG00000005034;ENSMUSG00000051331;ENSMUSG00000004113;ENSMUSG00000018924	K04153+K05000+K04547+K07418+K04542+K04345+K04850+K04849+K00460
Metabolism	Metabolism of other amino acids	Glutathione metabolism	5	71	0.319263	1	ko00480	ENSMUSG00000027603;ENSMUSG00000030541;ENSMUSG00000004032;ENSMUSG00000058135;ENSMUSG00000075706	K00681+K00031+K00799+K00799+K05361
Human Diseases	Cardiovascular diseases	Fluid shear stress and atherosclerosis	10	158	0.321522	1	ko05418	ENSMUSG00000053137;ENSMUSG00000007655;ENSMUSG00000004221;ENSMUSG00000062960;ENSMUSG00000052430;ENSMUSG00000015837;ENSMUSG00000055148;ENSMUSG00000004032;ENSMUSG00000058135;ENSMUSG00000029580	K04441+K06278+K07210+K05098+K13578+K14381+K17845+K00799+K00799+K05692
Organismal Systems	Excretory system	Proximal tubule bicarbonate reclamation	2	22	0.32426	1	ko04964	ENSMUSG00000027562;ENSMUSG00000025792	K18245+K13577
Metabolism	Global and overview maps	Carbon metabolism	8	124	0.330006	1	ko01200	ENSMUSG00000048029;ENSMUSG00000034371;ENSMUSG00000024640;ENSMUSG00000027605;ENSMUSG00000030541;ENSMUSG00000031807;ENSMUSG00000020277;ENSMUSG00000041798	K01689+K00863+K00831+K01895+K00031+K01057+K00850+K12407
Metabolism	Amino acid metabolism	Phenylalanine metabolism	2	23	0.343889	1	ko00360	ENSMUSG00000015134;ENSMUSG00000075296	K00129+K00129
Metabolism	Amino acid metabolism	Tyrosine metabolism	3	40	0.353363	1	ko00350	ENSMUSG00000020673;ENSMUSG00000015134;ENSMUSG00000075296	K00431+K00129+K00129
Human Diseases	Substance dependence	Nicotine addiction	3	40	0.353363	1	ko05033	ENSMUSG00000031344;ENSMUSG00000002771;ENSMUSG00000004113	K05192+K05212+K04849
Genetic Information Processing	Folding, sorting and degradation	Ubiquitin mediated proteolysis	9	145	0.355803	1	ko04120	ENSMUSG00000016308;ENSMUSG00000055839;ENSMUSG00000044231;ENSMUSG00000020802;ENSMUSG00000019927;ENSMUSG00000024807;ENSMUSG00000038664;ENSMUSG00000001403;ENSMUSG00000020794	K10573+K03873+K10602+K10581+K06689+K10601+K10594+K06688+K10575
Organismal Systems	Aging	Longevity regulating pathway - mammal	6	92	0.356597	1	ko04211	ENSMUSG00000028893;ENSMUSG00000022994;ENSMUSG00000038205;ENSMUSG00000025583;ENSMUSG00000005034;ENSMUSG00000030168	K20394+K08046+K07199+K07204+K04345+K07297
Organismal Systems	Digestive system	Gastric acid secretion	5	75	0.361585	1	ko04971	ENSMUSG00000022994;ENSMUSG00000027562;ENSMUSG00000005034;ENSMUSG00000041695;ENSMUSG00000029580	K08046+K18245+K04345+K04996+K05692
Human Diseases	Infectious diseases	Bacterial invasion of epithelial cells	5	75	0.361585	1	ko05100	ENSMUSG00000037815;ENSMUSG00000029622;ENSMUSG00000007655;ENSMUSG00000020312;ENSMUSG00000029580	K05691+K05757+K06278+K17447+K05692
Human Diseases	Neurodegenerative diseases	Amyotrophic lateral sclerosis (ALS)	4	59	0.377978	1	ko05014	ENSMUSG00000053137;ENSMUSG00000022054;ENSMUSG00000028161;ENSMUSG00000002771	K04441+K04573+K04348+K05212
Human Diseases	Cancers	Endometrial cancer	4	59	0.377978	1	ko05213	ENSMUSG00000037815;ENSMUSG00000055799;ENSMUSG00000000782;ENSMUSG00000000142	K05691+K04490+K02620+K04385
Metabolism	Glycan biosynthesis and metabolism	Glycosylphosphatidylinositol(GPI)-anchor biosynthesis	2	25	0.38255	1	ko00563	ENSMUSG00000023791;ENSMUSG00000026698	K07541+K03859
Metabolism	Amino acid metabolism	Glycine, serine and threonine metabolism	3	42	0.382553	1	ko00260	ENSMUSG00000024640;ENSMUSG00000038871;ENSMUSG00000027199	K00831+K01837+K00613
Human Diseases	Substance dependence	Alcoholism	12	203	0.383385	1	ko05034	ENSMUSG00000047246;ENSMUSG00000018102;ENSMUSG00000069265;ENSMUSG00000021478;ENSMUSG00000034245;ENSMUSG00000031161;ENSMUSG00000025739;ENSMUSG00000049796;ENSMUSG00000068523;ENSMUSG00000005034;ENSMUSG00000020312;ENSMUSG00000002771	K11252+K11252+K11253+K04144+K11418+K11407+K04547+K05256+K04542+K04345+K17447+K05212
Metabolism	Metabolism of cofactors and vitamins	Vitamin B6 metabolism	1	9	0.385857	1	ko00750	ENSMUSG00000024640	K00831
Metabolism	Nucleotide metabolism	Pyrimidine metabolism	4	60	0.390112	1	ko00240	ENSMUSG00000033308;ENSMUSG00000035824;ENSMUSG00000013629;ENSMUSG00000033068	K00207+K00857+K11540+K01511
Human Diseases	Cancers	Small cell lung cancer	6	96	0.394774	1	ko05222	ENSMUSG00000067158;ENSMUSG00000015647;ENSMUSG00000004221;ENSMUSG00000073802;ENSMUSG00000026639;ENSMUSG00000006215	K06237+K06240+K07210+K04685+K06244+K10500
Metabolism	Metabolism of cofactors and vitamins	Porphyrin and chlorophyll metabolism	3	43	0.397042	1	ko00860	ENSMUSG00000032126;ENSMUSG00000031209;ENSMUSG00000029575	K01749+K14735+K00798
Genetic Information Processing	Translation	mRNA surveillance pathway	6	97	0.404319	1	ko03015	ENSMUSG00000020994;ENSMUSG00000022052;ENSMUSG00000022283;ENSMUSG00000025580;ENSMUSG00000019977;ENSMUSG00000028330	K13114+K04354+K13126+K13025+K14416+K12882
Organismal Systems	Excretory system	Vasopressin-regulated water reabsorption	3	44	0.411439	1	ko04962	ENSMUSG00000018707;ENSMUSG00000022994;ENSMUSG00000005034	K10413+K08046+K04345
Human Diseases	Cancers	Viral carcinogenesis	13	226	0.413397	1	ko05203	ENSMUSG00000047246;ENSMUSG00000018102;ENSMUSG00000000708;ENSMUSG00000020275;ENSMUSG00000020849;ENSMUSG00000034245;ENSMUSG00000004221;ENSMUSG00000067235;ENSMUSG00000031161;ENSMUSG00000073802;ENSMUSG00000005034;ENSMUSG00000079227;ENSMUSG00000026879	K11252+K11252+K06062+K09254+K06630+K11418+K07210+K06751+K11407+K04685+K04345+K04180+K05768
Metabolism	Global and overview maps	Biosynthesis of amino acids	5	81	0.425172	1	ko01230	ENSMUSG00000048029;ENSMUSG00000024640;ENSMUSG00000030541;ENSMUSG00000020277;ENSMUSG00000053907	K01689+K00831+K00031+K00850+K00789
Cellular Processes	Transport and catabolism	Endocytosis	15	266	0.431627	1	ko04144	ENSMUSG00000022150;ENSMUSG00000024347;ENSMUSG00000109901;ENSMUSG00000029622;ENSMUSG00000018820;ENSMUSG00000091971;ENSMUSG00000007033;ENSMUSG00000007655;ENSMUSG00000029231;ENSMUSG00000051853;ENSMUSG00000067235;ENSMUSG00000086040;ENSMUSG00000017132;ENSMUSG00000079227;ENSMUSG00000074582	K12475+K12494+K12197+K05757+K19368+K03283+K03283+K06278+K04363+K07938+K06751+K19475+K18441+K04180+K18442
Environmental Information Processing	Signal transduction	Hippo signaling pathway - multiple species	2	28	0.438587	1	ko04392	ENSMUSG00000021067;ENSMUSG00000040021	K16686+K08791
Genetic Information Processing	Folding, sorting and degradation	RNA degradation	5	83	0.446155	1	ko03018	ENSMUSG00000048029;ENSMUSG00000022283;ENSMUSG00000036478;ENSMUSG00000031843;ENSMUSG00000020277	K01689+K13126+K14443+K12593+K00850
Metabolism	Lipid metabolism	Glycerolipid metabolism	4	65	0.450084	1	ko00561	ENSMUSG00000034371;ENSMUSG00000015568;ENSMUSG00000004815;ENSMUSG00000070738	K00863+K01059+K00901+K00901
Genetic Information Processing	Translation	RNA transport	10	176	0.450186	1	ko03013	ENSMUSG00000020994;ENSMUSG00000022283;ENSMUSG00000035530;ENSMUSG00000036941;ENSMUSG00000031029;ENSMUSG00000025580;ENSMUSG00000039509;ENSMUSG00000027939;ENSMUSG00000006941;ENSMUSG00000028330	K13114+K13126+K03113+K00784+K03249+K13025+K14300+K14314+K03113+K12882
Cellular Processes	Cell growth and death	Oocyte meiosis	7	121	0.456041	1	ko04114	ENSMUSG00000053137;ENSMUSG00000020849;ENSMUSG00000031309;ENSMUSG00000022994;ENSMUSG00000028161;ENSMUSG00000046532;ENSMUSG00000005034	K04441+K06630+K04373+K08046+K04348+K08557+K04345
Human Diseases	Substance dependence	Cocaine addiction	3	48	0.467804	1	ko05030	ENSMUSG00000021478;ENSMUSG00000005034;ENSMUSG00000002771	K04144+K04345+K05212
Organismal Systems	Environmental adaptation	Circadian rhythm	2	30	0.47437	1	ko04710	ENSMUSG00000038205;ENSMUSG00000055116	K07199+K02296
Organismal Systems	Endocrine system	Melanogenesis	6	105	0.479866	1	ko04916	ENSMUSG00000055799;ENSMUSG00000022994;ENSMUSG00000081683;ENSMUSG00000000782;ENSMUSG00000005034;ENSMUSG00000050288	K04490+K08046+K02842+K02620+K04345+K02235
Organismal Systems	Endocrine system	Insulin secretion	5	87	0.487488	1	ko04911	ENSMUSG00000022994;ENSMUSG00000049044;ENSMUSG00000005034;ENSMUSG00000051331;ENSMUSG00000041798	K08046+K04351+K04345+K04850+K12407
Environmental Information Processing	Signal transduction	AMPK signaling pathway	7	127	0.507333	1	ko04152	ENSMUSG00000022052;ENSMUSG00000038205;ENSMUSG00000025583;ENSMUSG00000025648;ENSMUSG00000025153;ENSMUSG00000020277;ENSMUSG00000030168	K04354+K07199+K07204+K19030+K00665+K00850+K07297
Environmental Information Processing	Signaling molecules and interaction	Neuroactive ligand-receptor interaction	20	375	0.51195	1	ko04080	ENSMUSG00000031344;ENSMUSG00000045092;ENSMUSG00000005268;ENSMUSG00000028778;ENSMUSG00000049115;ENSMUSG00000049511;ENSMUSG00000021478;ENSMUSG00000032303;ENSMUSG00000035200;ENSMUSG00000005892;ENSMUSG00000024553;ENSMUSG00000003476;ENSMUSG00000030790;ENSMUSG00000049796;ENSMUSG00000031212;ENSMUSG00000027765;ENSMUSG00000040495;ENSMUSG00000038668;ENSMUSG00000002771;ENSMUSG00000037014	K05192+K04288+K05081+K04238+K04166+K04153+K04144+K04805+K04815+K05253+K04230+K04579+K12333+K05256+K04210+K04270+K04132+K04289+K05212+K04220
Organismal Systems	Development	Osteoclast differentiation	7	128	0.515732	1	ko04380	ENSMUSG00000053137;ENSMUSG00000033016;ENSMUSG00000004221;ENSMUSG00000028161;ENSMUSG00000015837;ENSMUSG00000070873;ENSMUSG00000026656	K04441+K04446+K07210+K04348+K14381+K06512+K12560
Metabolism	Carbohydrate metabolism	Pentose phosphate pathway	2	33	0.525362	1	ko00030	ENSMUSG00000031807;ENSMUSG00000020277	K01057+K00850
Human Diseases	Neurodegenerative diseases	Prion diseases	2	33	0.525362	1	ko05020	ENSMUSG00000038418;ENSMUSG00000005034	K09203+K04345
Genetic Information Processing	Folding, sorting and degradation	Protein processing in endoplasmic reticulum	9	168	0.529154	1	ko04141	ENSMUSG00000091971;ENSMUSG00000007033;ENSMUSG00000019927;ENSMUSG00000032115;ENSMUSG00000024807;ENSMUSG00000028416;ENSMUSG00000020484;ENSMUSG00000020794;ENSMUSG00000078974	K03283+K03283+K06689+K09486+K10601+K09555+K09027+K10575+K07342
Human Diseases	Infectious diseases	Salmonella infection	12	226	0.53236	1	ko05132	ENSMUSG00000018707;ENSMUSG00000053137;ENSMUSG00000021357;ENSMUSG00000029622;ENSMUSG00000055799;ENSMUSG00000029434;ENSMUSG00000004221;ENSMUSG00000017132;ENSMUSG00000054364;ENSMUSG00000000782;ENSMUSG00000014778;ENSMUSG00000029580	K10413+K04441+K17637+K05757+K04490+K20182+K07210+K18441+K07856+K02620+K23938+K05692
Human Diseases	Cancers	Gastric cancer	8	150	0.538312	1	ko05226	ENSMUSG00000037815;ENSMUSG00000055799;ENSMUSG00000073802;ENSMUSG00000081683;ENSMUSG00000000782;ENSMUSG00000050288;ENSMUSG00000020312;ENSMUSG00000000142	K05691+K04490+K04685+K02842+K02620+K02235+K17447+K04385
Human Diseases	Cancers	Acute myeloid leukemia	4	73	0.541501	1	ko05221	ENSMUSG00000055799;ENSMUSG00000004221;ENSMUSG00000000782;ENSMUSG00000006586	K04490+K07210+K02620+K10053
Organismal Systems	Endocrine system	GnRH signaling pathway	5	93	0.547247	1	ko04912	ENSMUSG00000038418;ENSMUSG00000053137;ENSMUSG00000022994;ENSMUSG00000005034;ENSMUSG00000051331	K09203+K04441+K08046+K04345+K04850
Human Diseases	Cardiovascular diseases	Hypertrophic cardiomyopathy (HCM)	5	93	0.547247	1	ko05410	ENSMUSG00000030376;ENSMUSG00000038205;ENSMUSG00000053395;ENSMUSG00000051331;ENSMUSG00000029580	K05849+K07199+K04873+K04850+K05692
Organismal Systems	Immune system	C-type lectin receptor signaling pathway	6	113	0.552312	1	ko04625	ENSMUSG00000053137;ENSMUSG00000033016;ENSMUSG00000004221;ENSMUSG00000028161;ENSMUSG00000018899;ENSMUSG00000058715	K04441+K04446+K07210+K04348+K09444+K07983
Environmental Information Processing	Signal transduction	PI3K-Akt signaling pathway	26	499	0.554835	1	ko04151	ENSMUSG00000025915;ENSMUSG00000005268;ENSMUSG00000095079;ENSMUSG00000067158;ENSMUSG00000031732;ENSMUSG00000020849;ENSMUSG00000022052;ENSMUSG00000029306;ENSMUSG00000029304;ENSMUSG00000033327;ENSMUSG00000015647;ENSMUSG00000029231;ENSMUSG00000004221;ENSMUSG00000062960;ENSMUSG00000020108;ENSMUSG00000025739;ENSMUSG00000028495;ENSMUSG00000020357;ENSMUSG00000025583;ENSMUSG00000019982;ENSMUSG00000019970;…	K13304+K05081+K06856+K06237+K16340+K06630+K04354+K06253+K06250+K06252+K06240+K04363+K07210+K05098+K08270+K04547+K02991+K05097+K07204+K09420+K13302+K06244+K04542+K06238+K04289+K05071
Metabolism	Glycan biosynthesis and metabolism	Glycosphingolipid biosynthesis - ganglio series	1	15	0.556393	1	ko00604	ENSMUSG00000045594	K12309
Human Diseases	Drug resistance	Endocrine resistance	5	94	0.556886	1	ko01522	ENSMUSG00000053137;ENSMUSG00000022994;ENSMUSG00000019768;ENSMUSG00000005034;ENSMUSG00000020312	K04441+K08046+K08550+K04345+K17447
Organismal Systems	Digestive system	Pancreatic secretion	6	114	0.561051	1	ko04972	ENSMUSG00000031376;ENSMUSG00000022994;ENSMUSG00000027562;ENSMUSG00000074195;ENSMUSG00000041193;ENSMUSG00000026463	K05850+K08046+K18245+K05030+K01047+K05850
Metabolism	Lipid metabolism	Linoleic acid metabolism	3	56	0.572376	1	ko00591	ENSMUSG00000052914;ENSMUSG00000041193;ENSMUSG00000018924	K07418+K01047+K00460
Metabolism	Carbohydrate metabolism	Starch and sucrose metabolism	2	36	0.572913	1	ko00500	ENSMUSG00000025579;ENSMUSG00000041798	K12316+K12407
Metabolism	Lipid metabolism	Arachidonic acid metabolism	5	96	0.575855	1	ko00590	ENSMUSG00000022040;ENSMUSG00000052914;ENSMUSG00000041193;ENSMUSG00000024292;ENSMUSG00000018924	K08726+K07418+K01047+K17726+K00460
Metabolism	Metabolism of cofactors and vitamins	Thiamine metabolism	1	16	0.579812	1	ko00730	ENSMUSG00000109739	K00939
Organismal Systems	Nervous system	Synaptic vesicle cycle	4	77	0.584206	1	ko04721	ENSMUSG00000019302;ENSMUSG00000015575;ENSMUSG00000005357;ENSMUSG00000004113	K02154+K02153+K05617+K04849
Environmental Information Processing	Membrane transport	ABC transporters	3	57	0.584527	1	ko02010	ENSMUSG00000024130;ENSMUSG00000028125;ENSMUSG00000050296	K05643+K05644+K05646
Human Diseases	Cancers	Hepatocellular carcinoma	9	176	0.586105	1	ko05225	ENSMUSG00000055799;ENSMUSG00000081683;ENSMUSG00000000782;ENSMUSG00000004032;ENSMUSG00000058135;ENSMUSG00000050288;ENSMUSG00000020312;ENSMUSG00000000142;ENSMUSG00000029580	K04490+K02842+K02620+K00799+K00799+K02235+K17447+K04385+K05692
Organismal Systems	Endocrine system	Relaxin signaling pathway	7	137	0.588697	1	ko04926	ENSMUSG00000053137;ENSMUSG00000067158;ENSMUSG00000022994;ENSMUSG00000025739;ENSMUSG00000068523;ENSMUSG00000005034;ENSMUSG00000020312	K04441+K06237+K08046+K04547+K04542+K04345+K17447
Metabolism	Energy metabolism	Nitrogen metabolism	1	17	0.601997	1	ko00910	ENSMUSG00000027562	K18245
Human Diseases	Cancers	Thyroid cancer	2	38	0.602639	1	ko05216	ENSMUSG00000055799;ENSMUSG00000000782	K04490+K02620
Environmental Information Processing	Signal transduction	Phosphatidylinositol signaling system	5	99	0.603485	1	ko04070	ENSMUSG00000041720;ENSMUSG00000004815;ENSMUSG00000070738;ENSMUSG00000026113;ENSMUSG00000058793	K00888+K00901+K00901+K01109+K00981
Metabolism	Nucleotide metabolism	Purine metabolism	7	139	0.604163	1	ko00230	ENSMUSG00000033910;ENSMUSG00000109739;ENSMUSG00000022994;ENSMUSG00000004347;ENSMUSG00000020910;ENSMUSG00000028469;ENSMUSG00000033068	K12318+K00939+K08046+K13755+K01517+K12324+K01511
Environmental Information Processing	Signal transduction	mTOR signaling pathway	8	159	0.605263	1	ko04150	ENSMUSG00000031309;ENSMUSG00000028893;ENSMUSG00000020108;ENSMUSG00000028495;ENSMUSG00000025583;ENSMUSG00000019970;ENSMUSG00000081683;ENSMUSG00000050288	K04373+K20394+K08270+K02991+K07204+K13302+K02842+K02235
Human Diseases	Infectious diseases	Herpes simplex infection	28	550	0.605988	1	ko05168	ENSMUSG00000071291;ENSMUSG00000058331;ENSMUSG00000035868;ENSMUSG00000033972;ENSMUSG00000071266;ENSMUSG00000031639;ENSMUSG00000093910;ENSMUSG00000031907;ENSMUSG00000057835;ENSMUSG00000078902;ENSMUSG00000078887;ENSMUSG00000069184;ENSMUSG00000031386;ENSMUSG00000042063;ENSMUSG00000034120;ENSMUSG00000004221;ENSMUSG00000067235;ENSMUSG00000067942;ENSMUSG00000023892;ENSMUSG00000067931;ENSMUSG00000057101;…	K09228+K09228+K09228+K09228+K09228+K05401+K09228+K09228+K09228+K09228+K09228+K09228+K14966+K09228+K12891+K07210+K06751+K09228+K09228+K09228+K09228+K09228+K08055+K09228+K09228+K09228+K09228+K09228
Organismal Systems	Endocrine system	Estrogen signaling pathway	7	140	0.611781	1	ko04915	ENSMUSG00000043301;ENSMUSG00000091971;ENSMUSG00000007033;ENSMUSG00000022994;ENSMUSG00000019768;ENSMUSG00000005034;ENSMUSG00000020312	K05000+K03283+K03283+K08046+K08550+K04345+K17447
Human Diseases	Drug resistance	EGFR tyrosine kinase inhibitor resistance	4	80	0.614679	1	ko01521	ENSMUSG00000029231;ENSMUSG00000062960;ENSMUSG00000028495;ENSMUSG00000020312	K04363+K05098+K02991+K17447
Organismal Systems	Digestive system	Protein digestion and absorption	5	101	0.621325	1	ko04974	ENSMUSG00000067158;ENSMUSG00000030376;ENSMUSG00000043885;ENSMUSG00000020241;ENSMUSG00000001435	K06237+K05849+K14209+K06238+K06823
Human Diseases	Cancers	Choline metabolism in cancer	5	101	0.621325	1	ko05231	ENSMUSG00000023945;ENSMUSG00000029231;ENSMUSG00000004815;ENSMUSG00000070738;ENSMUSG00000063652	K14387+K04363+K00901+K00901+K08202
Metabolism	Lipid metabolism	Fatty acid biosynthesis	1	18	0.623013	1	ko00061	ENSMUSG00000025153	K00665
Metabolism	Lipid metabolism	Primary bile acid biosynthesis	1	18	0.623013	1	ko00120	ENSMUSG00000039519	K07430
Metabolism	Metabolism of cofactors and vitamins	Pantothenate and CoA biosynthesis	1	18	0.623013	1	ko00770	ENSMUSG00000033308	K00207
Environmental Information Processing	Signal transduction	MAPK signaling pathway - fly	1	18	0.623013	1	ko04013	ENSMUSG00000042724	K04417
Organismal Systems	Immune system	Toll-like receptor signaling pathway	5	102	0.630065	1	ko04620	ENSMUSG00000031639;ENSMUSG00000053137;ENSMUSG00000029304;ENSMUSG00000004221;ENSMUSG00000025139	K05401+K04441+K06250+K07210+K05402
Environmental Information Processing	Signal transduction	Hedgehog signaling pathway	3	61	0.630883	1	ko04340	ENSMUSG00000050248;ENSMUSG00000005034;ENSMUSG00000045039	K19608+K04345+K23664
Human Diseases	Infectious diseases	Legionellosis	3	62	0.641897	1	ko05134	ENSMUSG00000091971;ENSMUSG00000007033;ENSMUSG00000019977	K03283+K03283+K14416
Organismal Systems	Development and regeneration	Axon regeneration	1	19	0.642921	1	ko04361	ENSMUSG00000042724	K04417
Human Diseases	Infectious diseases	Shigellosis	1	19	0.642921	1	ko05131	ENSMUSG00000066621	K17988
Metabolism	Xenobiotics biodegradation and metabolism	Metabolism of xenobiotics by cytochrome P450	4	83	0.64373	1	ko00980	ENSMUSG00000015134;ENSMUSG00000075296;ENSMUSG00000004032;ENSMUSG00000058135	K00129+K00129+K00799+K00799
Organismal Systems	Endocrine system	Glucagon signaling pathway	5	104	0.647173	1	ko04922	ENSMUSG00000038205;ENSMUSG00000028161;ENSMUSG00000005034;ENSMUSG00000020277;ENSMUSG00000041798	K07199+K04348+K04345+K00850+K12407
Organismal Systems	Immune system	Cytosolic DNA-sensing pathway	3	63	0.652678	1	ko04623	ENSMUSG00000004221;ENSMUSG00000027951;ENSMUSG00000037860	K07210+K12968+K12966
Cellular Processes	Transport and catabolism	Lysosome	7	146	0.655784	1	ko04142	ENSMUSG00000034707;ENSMUSG00000019302;ENSMUSG00000021824;ENSMUSG00000025579;ENSMUSG00000045594;ENSMUSG00000018774;ENSMUSG00000026177	K01137+K02154+K12398+K12316+K12309+K06501+K12347
Metabolism	Glycan biosynthesis and metabolism	Glycosaminoglycan biosynthesis - chondroitin sulfate / dermatan sulfate	1	20	0.66178	1	ko00532	ENSMUSG00000020868	K00771
Metabolism	Global and overview maps	2-Oxocarboxylic acid metabolism	1	20	0.66178	1	ko01210	ENSMUSG00000030541	K00031
Cellular Processes	Transport and catabolism	Mitophagy - animal	3	65	0.673539	1	ko04137	ENSMUSG00000015837;ENSMUSG00000040506;ENSMUSG00000019054	K14381+K17985+K17969
Organismal Systems	Endocrine system	Parathyroid hormone synthesis, secretion and action	5	108	0.679864	1	ko04928	ENSMUSG00000038418;ENSMUSG00000022994;ENSMUSG00000061315;ENSMUSG00000005034;ENSMUSG00000029436	K09203+K08046+K03626+K04345+K07997
Cellular Processes	Transport and catabolism	Peroxisome	4	87	0.680164	1	ko04146	ENSMUSG00000022040;ENSMUSG00000005069;ENSMUSG00000028691;ENSMUSG00000030541	K08726+K13342+K13279+K00031
Human Diseases	Cancers	Proteoglycans in cancer	10	211	0.681181	1	ko05205	ENSMUSG00000053137;ENSMUSG00000007655;ENSMUSG00000062960;ENSMUSG00000019768;ENSMUSG00000028495;ENSMUSG00000028763;ENSMUSG00000081683;ENSMUSG00000005034;ENSMUSG00000050288;ENSMUSG00000029580	K04441+K06278+K05098+K08550+K02991+K06255+K02842+K04345+K02235+K05692
Metabolism	Glycan biosynthesis and metabolism	Other types of O-glycan biosynthesis	2	45	0.694286	1	ko00514	ENSMUSG00000037280;ENSMUSG00000029570	K00710+K05948
Genetic Information Processing	Replication and repair	Nucleotide excision repair	2	45	0.694286	1	ko03420	ENSMUSG00000021548;ENSMUSG00000056394	K06634+K10747
Organismal Systems	Immune system	Th1 and Th2 cell differentiation	6	131	0.695473	1	ko04658	ENSMUSG00000018341;ENSMUSG00000053137;ENSMUSG00000033016;ENSMUSG00000004221;ENSMUSG00000028161;ENSMUSG00000030748	K05064+K04441+K04446+K07210+K04348+K05071
Cellular Processes	Transport and catabolism	Autophagy - animal	7	152	0.696671	1	ko04140	ENSMUSG00000020108;ENSMUSG00000025583;ENSMUSG00000015837;ENSMUSG00000005034;ENSMUSG00000032380;ENSMUSG00000040506;ENSMUSG00000064289	K08270+K07204+K14381+K04345+K08803+K17985+K12650
Human Diseases	Cancers	Chemical carcinogenesis	5	111	0.703017	1	ko05204	ENSMUSG00000030711;ENSMUSG00000015134;ENSMUSG00000075296;ENSMUSG00000004032;ENSMUSG00000058135	K01014+K00129+K00129+K00799+K00799
Human Diseases	Cancers	Central carbon metabolism in cancer	3	68	0.703077	1	ko05230	ENSMUSG00000029231;ENSMUSG00000020277;ENSMUSG00000041798	K04363+K00850+K12407
Human Diseases	Cancers	Colorectal cancer	4	90	0.705732	1	ko05210	ENSMUSG00000055799;ENSMUSG00000060534;ENSMUSG00000000782;ENSMUSG00000000142	K04490+K06765+K02620+K04385
Environmental Information Processing	Signal transduction	cAMP signaling pathway	10	216	0.70907	1	ko04024	ENSMUSG00000031376;ENSMUSG00000049511;ENSMUSG00000021478;ENSMUSG00000033016;ENSMUSG00000022994;ENSMUSG00000049044;ENSMUSG00000026463;ENSMUSG00000005034;ENSMUSG00000051331;ENSMUSG00000002771	K05850+K04153+K04144+K04446+K08046+K04351+K05850+K04345+K04850+K05212
Human Diseases	Endocrine and metabolic diseases	Insulin resistance	5	112	0.710471	1	ko04931	ENSMUSG00000067279;ENSMUSG00000031309;ENSMUSG00000038205;ENSMUSG00000033295;ENSMUSG00000005373	K07189+K04373+K07199+K05695+K09113
Environmental Information Processing	Signal transduction	Ras signaling pathway	13	279	0.71731	1	ko04014	ENSMUSG00000020275;ENSMUSG00000021357;ENSMUSG00000029231;ENSMUSG00000004221;ENSMUSG00000062960;ENSMUSG00000070565;ENSMUSG00000025739;ENSMUSG00000020357;ENSMUSG00000041193;ENSMUSG00000068523;ENSMUSG00000005034;ENSMUSG00000020312;ENSMUSG00000061578	K09254+K17637+K04363+K07210+K05098+K17633+K04547+K05097+K01047+K04542+K04345+K17447+K18529
Human Diseases	Infectious diseases	Human cytomegalovirus infection	12	259	0.719348	1	ko05163	ENSMUSG00000053137;ENSMUSG00000033016;ENSMUSG00000022994;ENSMUSG00000029231;ENSMUSG00000004221;ENSMUSG00000067235;ENSMUSG00000025739;ENSMUSG00000028161;ENSMUSG00000068523;ENSMUSG00000005034;ENSMUSG00000060802;ENSMUSG00000079227	K04441+K04446+K08046+K04363+K07210+K06751+K04547+K04348+K04542+K04345+K08055+K04180
Organismal Systems	Endocrine system	Ovarian Steroidogenesis	3	70	0.721612	1	ko04913	ENSMUSG00000022994;ENSMUSG00000052914;ENSMUSG00000005034	K08046+K07418+K04345
Metabolism	Glycan biosynthesis and metabolism	Mannose type O-glycan biosyntheis	1	24	0.727784	1	ko00515	ENSMUSG00000040434	K09668
Metabolism	Glycan biosynthesis and metabolism	Glycosaminoglycan biosynthesis - heparan sulfate / heparin	1	24	0.727784	1	ko00534	ENSMUSG00000020868	K00771
Cellular Processes	Cell growth and death	Necroptosis	8	178	0.728244	1	ko04217	ENSMUSG00000016319;ENSMUSG00000031639;ENSMUSG00000109901;ENSMUSG00000024661;ENSMUSG00000033594;ENSMUSG00000015837;ENSMUSG00000047098;ENSMUSG00000018924	K05863+K05401+K12197+K00522+K17595+K14381+K11974+K00460
Organismal Systems	Immune system	Antigen processing and presentation	6	136	0.729311	1	ko04612	ENSMUSG00000091971;ENSMUSG00000007033;ENSMUSG00000057439;ENSMUSG00000067235;ENSMUSG00000060802;ENSMUSG00000031838	K03283+K03283+K07980+K06751+K08055+K08059
Organismal Systems	Endocrine system	Progesterone-mediated oocyte maturation	4	93	0.729789	1	ko04914	ENSMUSG00000053137;ENSMUSG00000031309;ENSMUSG00000022994;ENSMUSG00000005034	K04441+K04373+K08046+K04345
Organismal Systems	Endocrine system	Adipocytokine signaling pathway	3	71	0.730536	1	ko04920	ENSMUSG00000004221;ENSMUSG00000038205;ENSMUSG00000030168	K07210+K07199+K07297
Cellular Processes	Cell growth and death	Cellular senescence	8	180	0.739542	1	ko04218	ENSMUSG00000016319;ENSMUSG00000053137;ENSMUSG00000033016;ENSMUSG00000067235;ENSMUSG00000028161;ENSMUSG00000024824;ENSMUSG00000073802;ENSMUSG00000015837	K05863+K04441+K04446+K06751+K04348+K10994+K04685+K14381
Genetic Information Processing	Replication and repair	Mismatch repair	1	25	0.742169	1	ko03430	ENSMUSG00000056394	K10747
Organismal Systems	Digestive system	Vitamin digestion and absorption	1	25	0.742169	1	ko04977	ENSMUSG00000038496	K14610
Organismal Systems	Endocrine system	Growth hormone synthesis, secretion and action	5	117	0.745762	1	ko04935	ENSMUSG00000053137;ENSMUSG00000022994;ENSMUSG00000005034;ENSMUSG00000020312;ENSMUSG00000051331	K04441+K08046+K04345+K17447+K04850
Environmental Information Processing	Signaling molecules and interaction	Cytokine-cytokine receptor interaction	14	306	0.746711	1	ko04060	ENSMUSG00000018341;ENSMUSG00000005268;ENSMUSG00000000532;ENSMUSG00000041324;ENSMUSG00000021943;ENSMUSG00000052430;ENSMUSG00000020007;ENSMUSG00000023915;ENSMUSG00000002384;ENSMUSG00000009185;ENSMUSG00000028602;ENSMUSG00000079227;ENSMUSG00000030748;ENSMUSG00000008999	K05064+K05081+K13567+K04667+K22674+K13578+K05136+K05157+K16622+K16596+K05145+K04180+K05071+K16621
Environmental Information Processing	Signal transduction	HIF-1 signaling pathway	5	118	0.752425	1	ko04066	ENSMUSG00000035105;ENSMUSG00000055839;ENSMUSG00000048029;ENSMUSG00000028495;ENSMUSG00000020277	K09592+K03873+K01689+K02991+K00850
Metabolism	Lipid metabolism	alpha-Linolenic acid metabolism	1	26	0.755795	1	ko00592	ENSMUSG00000041193	K01047
Metabolism	Glycan biosynthesis and metabolism	N-Glycan biosynthesis	2	51	0.758301	1	ko00510	ENSMUSG00000075419;ENSMUSG00000039740	K00902+K03843
Metabolism	Carbohydrate metabolism	Amino sugar and nucleotide sugar metabolism	2	51	0.758301	1	ko00520	ENSMUSG00000057363;ENSMUSG00000041798	K08678+K12407
Organismal Systems	Endocrine system	Thyroid hormone signaling pathway	5	119	0.758958	1	ko04919	ENSMUSG00000000708;ENSMUSG00000007682;ENSMUSG00000019768;ENSMUSG00000005034;ENSMUSG00000029580	K06062+K17904+K08550+K04345+K05692
Metabolism	Xenobiotics biodegradation and metabolism	Drug metabolism - other enzymes	4	97	0.759536	1	ko00983	ENSMUSG00000033308;ENSMUSG00000035824;ENSMUSG00000004032;ENSMUSG00000058135	K00207+K00857+K00799+K00799
Organismal Systems	Digestive system	Cholesterol metabolism	2	52	0.767768	1	ko04979	ENSMUSG00000015568;ENSMUSG00000040249	K01059+K04550
Organismal Systems	Immune system	IL-17 signaling pathway	4	99	0.77343	1	ko04657	ENSMUSG00000053137;ENSMUSG00000004221;ENSMUSG00000056054;ENSMUSG00000042688	K04441+K07210+K21127+K06855
Human Diseases	Neurodegenerative disease	Spinocerebellar ataxia	4	99	0.77343	1	ko05017	ENSMUSG00000005357;ENSMUSG00000040506;ENSMUSG00000002771;ENSMUSG00000020484	K05617+K17985+K05212+K09027
Genetic Information Processing	Replication and repair	Fanconi anemia pathway	2	53	0.77691	1	ko03460	ENSMUSG00000002814;ENSMUSG00000022528	K03165+K06054
Environmental Information Processing	Signal transduction	Calcium signaling pathway	16	355	0.77776	1	ko04020	ENSMUSG00000016319;ENSMUSG00000031376;ENSMUSG00000095079;ENSMUSG00000049115;ENSMUSG00000021478;ENSMUSG00000030376;ENSMUSG00000029231;ENSMUSG00000028161;ENSMUSG00000004347;ENSMUSG00000021868;ENSMUSG00000026463;ENSMUSG00000005034;ENSMUSG00000051331;ENSMUSG00000002771;ENSMUSG00000004113;ENSMUSG00000020866	K05863+K05850+K06856+K04166+K04144+K05849+K04363+K04348+K13755+K09565+K05850+K04345+K04850+K05212+K04849+K04854
Genetic Information Processing	Translation	Ribosome biogenesis in eukaryotes	3	77	0.77942	1	ko03008	ENSMUSG00000021243;ENSMUSG00000079470;ENSMUSG00000046865	K14566+K14567+K14563
Human Diseases	Infectious diseases	Pertussis	3	77	0.77942	1	ko05133	ENSMUSG00000053137;ENSMUSG00000073418;ENSMUSG00000018899	K04441+K03989+K09444
Metabolism	Glycan biosynthesis and metabolism	Glycosphingolipid biosynthesis - lacto and neolacto series	1	28	0.780929	1	ko00601	ENSMUSG00000021360	K00742
Genetic Information Processing	Folding, sorting and degradation	Protein export	1	28	0.780929	1	ko03060	ENSMUSG00000078974	K07342
Human Diseases	Cancers	MicroRNAs in cancer	7	167	0.784391	1	ko05206	ENSMUSG00000033327;ENSMUSG00000029231;ENSMUSG00000020108;ENSMUSG00000030067;ENSMUSG00000025583;ENSMUSG00000026728;ENSMUSG00000026739	K06252+K04363+K08270+K23582+K07204+K07606+K11459
Human Diseases	Cancers	Chronic myeloid leukemia	3	78	0.786816	1	ko05220	ENSMUSG00000004221;ENSMUSG00000027684;ENSMUSG00000020312	K07210+K04462+K17447
Genetic Information Processing	Transcription	RNA polymerase	1	29	0.792511	1	ko03020	ENSMUSG00000005198	K03006
Organismal Systems	Immune system	Chemokine signaling pathway	8	191	0.795855	1	ko04062	ENSMUSG00000022994;ENSMUSG00000004221;ENSMUSG00000025739;ENSMUSG00000068523;ENSMUSG00000005034;ENSMUSG00000009185;ENSMUSG00000020312;ENSMUSG00000079227	K08046+K07210+K04547+K04542+K04345+K16596+K17447+K04180
Metabolism	Glycan biosynthesis and metabolism	Mucin type O-glycan biosynthesis	1	30	0.803481	1	ko00512	ENSMUSG00000037280	K00710
Human Diseases	Drug resistance	Antifolate resistance	1	30	0.803481	1	ko01523	ENSMUSG00000004221	K07210
Metabolism	Carbohydrate metabolism	Glyoxylate and dicarboxylate metabolism	1	31	0.813873	1	ko00630	ENSMUSG00000027605	K01895
Human Diseases	Infectious diseases	Kaposi sarcoma-associated herpesvirus infection	9	218	0.819066	1	ko05167	ENSMUSG00000031639;ENSMUSG00000053137;ENSMUSG00000033016;ENSMUSG00000004221;ENSMUSG00000067235;ENSMUSG00000025739;ENSMUSG00000028161;ENSMUSG00000068523;ENSMUSG00000079227	K05401+K04441+K04446+K07210+K06751+K04547+K04348+K04542+K04180
Human Diseases	Drug resistance	Platinum drug resistance	3	83	0.82077	1	ko01524	ENSMUSG00000066150;ENSMUSG00000004032;ENSMUSG00000058135	K14686+K00799+K00799
Organismal Systems	Digestive system	Bile secretion	3	83	0.82077	1	ko04976	ENSMUSG00000022994;ENSMUSG00000027562;ENSMUSG00000005034	K08046+K18245+K04345
Metabolism	Carbohydrate metabolism	Citrate cycle (TCA cycle)	1	32	0.823716	1	ko00020	ENSMUSG00000030541	K00031
Human Diseases	Cancer: overview	PD-L1 expression and PD-1 checkpoint pathway in cancer	5	131	0.827476	1	ko05235	ENSMUSG00000053137;ENSMUSG00000033016;ENSMUSG00000004221;ENSMUSG00000028161;ENSMUSG00000039699	K04441+K04446+K07210+K04348+K09034
Organismal Systems	Endocrine system	Regulation of lipolysis in adipocyte	2	60	0.832498	1	ko04923	ENSMUSG00000022994;ENSMUSG00000005034	K08046+K04345
Environmental Information Processing	Signal transduction	Rap1 signaling pathway	11	265	0.833097	1	ko04015	ENSMUSG00000053137;ENSMUSG00000002688;ENSMUSG00000022994;ENSMUSG00000029231;ENSMUSG00000062960;ENSMUSG00000030403;ENSMUSG00000020357;ENSMUSG00000027765;ENSMUSG00000049044;ENSMUSG00000038668;ENSMUSG00000029580	K04441+K06070+K08046+K04363+K05098+K06274+K05097+K04270+K04351+K04289+K05692
Human Diseases	Infectious diseases	HTLV-I infection	12	287	0.834748	1	ko05166	ENSMUSG00000016319;ENSMUSG00000038418;ENSMUSG00000000708;ENSMUSG00000045482;ENSMUSG00000033016;ENSMUSG00000022994;ENSMUSG00000004221;ENSMUSG00000067235;ENSMUSG00000028161;ENSMUSG00000073802;ENSMUSG00000005034;ENSMUSG00000060802	K05863+K09203+K06062+K08874+K04446+K08046+K07210+K06751+K04348+K04685+K04345+K08055
Metabolism	Carbohydrate metabolism	Propanoate metabolism	1	34	0.841871	1	ko00640	ENSMUSG00000027605	K01895
Genetic Information Processing	Folding, sorting and degradation	SNARE interactions in vesicular transport	1	34	0.841871	1	ko04130	ENSMUSG00000021124	K08493
Cellular Processes	Transport and catabolism	Autophagy - other eukaryotes	1	34	0.841871	1	ko04136	ENSMUSG00000025583	K07204
Genetic Information Processing	Replication and repair	Base excision repair	1	35	0.850236	1	ko03410	ENSMUSG00000056394	K10747
Environmental Information Processing	Signal transduction	Phospholipase D signaling pathway	11	273	0.859467	1	ko04072	ENSMUSG00000095079;ENSMUSG00000049115;ENSMUSG00000022994;ENSMUSG00000029231;ENSMUSG00000004815;ENSMUSG00000017132;ENSMUSG00000070738;ENSMUSG00000049044;ENSMUSG00000020312;ENSMUSG00000038668;ENSMUSG00000058715	K06856+K04166+K08046+K04363+K00901+K18441+K00901+K04351+K17447+K04289+K07983
Organismal Systems	Nervous system	Long-term depression	2	65	0.864214	1	ko04730	ENSMUSG00000033910;ENSMUSG00000049796	K12318+K05256
Genetic Information Processing	Replication and repair	DNA replication	1	37	0.865664	1	ko03030	ENSMUSG00000056394	K10747
Organismal Systems	Endocrine system	PPAR signaling pathway	3	92	0.870331	1	ko03320	ENSMUSG00000015568;ENSMUSG00000019874;ENSMUSG00000026385	K01059+K08756+K08762
Metabolism	Amino acid metabolism	Alanine, aspartate and glutamate metabolism	1	38	0.872773	1	ko00250	ENSMUSG00000013629	K11540
Organismal Systems	Endocrine system	Renin-angiotensin system	1	38	0.872773	1	ko04614	ENSMUSG00000049115	K04166
Metabolism	Glycan biosynthesis and metabolism	Various types of N-glycan biosynthesis	1	40	0.885884	1	ko00513	ENSMUSG00000039740	K03843
Metabolism	Carbohydrate metabolism	Pyruvate metabolism	1	40	0.885884	1	ko00620	ENSMUSG00000027605	K01895
Organismal Systems	Excretory system	Aldosterone-regulated sodium reabsorption	1	40	0.885884	1	ko04960	ENSMUSG00000019970	K13302
Organismal Systems	Digestive system	Fat digestion and absorption	1	40	0.885884	1	ko04975	ENSMUSG00000041193	K01047
Human Diseases	Infectious disease: bacterial	Yersinia infection	6	169	0.887393	1	ko05135	ENSMUSG00000053137;ENSMUSG00000031309;ENSMUSG00000033016;ENSMUSG00000004221;ENSMUSG00000086040;ENSMUSG00000029580	K04441+K04373+K04446+K07210+K19475+K05692
Environmental Information Processing	Signal transduction	TNF signaling pathway	4	121	0.887646	1	ko04668	ENSMUSG00000054072;ENSMUSG00000053137;ENSMUSG00000004221;ENSMUSG00000018899	K17072+K04441+K07210+K09444
Human Diseases	Cancers	Renal cell carcinoma	2	70	0.89034	1	ko05211	ENSMUSG00000035105;ENSMUSG00000055839	K09592+K03873
Human Diseases	Infectious diseases	Hepatitis C	6	170	0.89061	1	ko05160	ENSMUSG00000031639;ENSMUSG00000022132;ENSMUSG00000020849;ENSMUSG00000022052;ENSMUSG00000004221;ENSMUSG00000037625	K05401+K06087+K06630+K04354+K07210+K06087
Human Diseases	Cancers	Bladder cancer	1	41	0.891925	1	ko05219	ENSMUSG00000032380	K08803
Environmental Information Processing	Signaling molecules and interaction	Viral protein interaction with cytokine and cytokine receptor	3	97	0.892288	1	ko04061	ENSMUSG00000020007;ENSMUSG00000009185;ENSMUSG00000079227	K05136+K16596+K04180
Organismal Systems	Immune system	Th17 cell differentiation	5	147	0.893364	1	ko04659	ENSMUSG00000053137;ENSMUSG00000033016;ENSMUSG00000004221;ENSMUSG00000028161;ENSMUSG00000030748	K04441+K04446+K07210+K04348+K05071
Cellular Processes	Cell motility	Regulation of actin cytoskeleton	8	218	0.894961	1	ko04810	ENSMUSG00000029622;ENSMUSG00000029231;ENSMUSG00000005640;ENSMUSG00000049775;ENSMUSG00000040495;ENSMUSG00000038668;ENSMUSG00000029580;ENSMUSG00000026879	K05757+K04363+K05086+K05764+K04132+K04289+K05692+K05768
Cellular Processes	Cell growth and death	Cell cycle	4	124	0.898497	1	ko04110	ENSMUSG00000020849;ENSMUSG00000021548;ENSMUSG00000073802;ENSMUSG00000006215	K06630+K06634+K04685+K10500
Organismal Systems	Nervous system	Neurotrophin signaling pathway	4	124	0.898497	1	ko04722	ENSMUSG00000053137;ENSMUSG00000020849;ENSMUSG00000031309;ENSMUSG00000020312	K04441+K06630+K04373+K17447
Metabolism	Carbohydrate metabolism	Inositol phosphate metabolism	2	73	0.903695	1	ko00562	ENSMUSG00000041720;ENSMUSG00000026113	K00888+K01109
Metabolism	Metabolism of cofactors and vitamins	Retinol metabolism	3	102	0.910856	1	ko00830	ENSMUSG00000028174;ENSMUSG00000025921;ENSMUSG00000053279	K11158+K11151+K07249
Human Diseases	Cancers	Glioma	2	76	0.915521	1	ko05214	ENSMUSG00000029231;ENSMUSG00000020312	K04363+K17447
Organismal Systems	Sensory system	Inflammatory mediator regulation of TRP channels	4	131	0.920299	1	ko04750	ENSMUSG00000053137;ENSMUSG00000022994;ENSMUSG00000052914;ENSMUSG00000005034	K04441+K08046+K07418+K04345
Human Diseases	Immune diseases	Inflammatiory bowel disease (IBD)	3	105	0.920555	1	ko05321	ENSMUSG00000018341;ENSMUSG00000033016;ENSMUSG00000030748	K05064+K04446+K05071
Environmental Information Processing	Signal transduction	Jak-STAT signaling pathway	6	183	0.925804	1	ko04630	ENSMUSG00000018341;ENSMUSG00000005268;ENSMUSG00000032578;ENSMUSG00000029231;ENSMUSG00000020007;ENSMUSG00000030748	K05064+K05081+K04701+K04363+K05136+K05071
Genetic Information Processing	Folding, sorting and degradation	Proteasome	1	48	0.926157	1	ko03050	ENSMUSG00000042165	K06691
Genetic Information Processing	Replication and repair	Homologous recombination	1	51	0.937284	1	ko03440	ENSMUSG00000002814	K03165
Human Diseases	Infectious diseases	Hepatitis B	5	166	0.942407	1	ko05161	ENSMUSG00000031639;ENSMUSG00000053137;ENSMUSG00000033016;ENSMUSG00000004221;ENSMUSG00000028763	K05401+K04441+K04446+K07210+K06255
Human Diseases	Cardiovascular diseases	Dilated cardiomyopathy (DCM)	7	217	0.94453	1	ko05414	ENSMUSG00000095079;ENSMUSG00000030376;ENSMUSG00000022994;ENSMUSG00000053395;ENSMUSG00000005034;ENSMUSG00000051331;ENSMUSG00000029580	K06856+K05849+K08046+K04873+K04345+K04850+K05692
Human Diseases	Infectious disease: viral	Human immunodeficiency virus 1 infection	10	290	0.946395	1	ko05170	ENSMUSG00000055839;ENSMUSG00000053137;ENSMUSG00000033016;ENSMUSG00000004221;ENSMUSG00000067235;ENSMUSG00000025739;ENSMUSG00000028161;ENSMUSG00000068523;ENSMUSG00000060802;ENSMUSG00000079227	K03873+K04441+K04446+K07210+K06751+K04547+K04348+K04542+K08055+K04180
Organismal Systems	Immune system	NOD-like receptor signaling pathway	7	224	0.955161	1	ko04621	ENSMUSG00000053137;ENSMUSG00000020849;ENSMUSG00000004221;ENSMUSG00000047098;ENSMUSG00000037860;ENSMUSG00000073491;ENSMUSG00000064289	K04441+K06630+K07210+K11974+K12966+K20914+K12650
Organismal Systems	Immune system	T cell receptor signaling pathway	4	147	0.955185	1	ko04660	ENSMUSG00000053137;ENSMUSG00000033016;ENSMUSG00000004221;ENSMUSG00000028161	K04441+K04446+K07210+K04348
Organismal Systems	Immune system	B cell receptor signaling pathway	6	201	0.958014	1	ko04662	ENSMUSG00000095079;ENSMUSG00000033016;ENSMUSG00000004221;ENSMUSG00000028161;ENSMUSG00000070873;ENSMUSG00000026656	K06856+K04446+K07210+K04348+K06512+K12560
Organismal Systems	Immune system	Complement and coagulation cascades	2	95	0.963977	1	ko04610	ENSMUSG00000028128;ENSMUSG00000073418	K03901+K03989
Cellular Processes	Cell growth and death	Apoptosis	4	153	0.964155	1	ko04210	ENSMUSG00000029433;ENSMUSG00000004221;ENSMUSG00000068329;ENSMUSG00000029580	K10522+K07210+K08669+K05692
Human Diseases	Infectious diseases	Amoebiasis	7	232	0.965046	1	ko05146	ENSMUSG00000095079;ENSMUSG00000067158;ENSMUSG00000042842;ENSMUSG00000015647;ENSMUSG00000028691;ENSMUSG00000026639;ENSMUSG00000005034	K06856+K06237+K13963+K06240+K13279+K06244+K04345
Human Diseases	Infectious diseases	Influenza A	5	183	0.96795	1	ko05164	ENSMUSG00000016319;ENSMUSG00000031639;ENSMUSG00000004221;ENSMUSG00000027951;ENSMUSG00000029580	K05863+K05401+K07210+K12968+K05692
Metabolism	Amino acid metabolism	Lysine degradation	1	66	0.972308	1	ko00310	ENSMUSG00000049327	K11428
Human Diseases	Infectious diseases	Measles	5	197	0.98064	1	ko05162	ENSMUSG00000091971;ENSMUSG00000007033;ENSMUSG00000004221;ENSMUSG00000027951;ENSMUSG00000026656	K03283+K03283+K07210+K12968+K12560
Cellular Processes	Cell growth and death	p53 signaling pathway	1	73	0.9811	1	ko04115	ENSMUSG00000028893	K20394
Human Diseases	Cancers	Melanoma	1	74	0.982104	1	ko05218	ENSMUSG00000029231	K04363
Human Diseases	Cancers	Pancreatic cancer	1	78	0.985615	1	ko05212	ENSMUSG00000004221	K07210
Human Diseases	Infectious diseases	Chagas disease (American trypanosomiasis)	3	150	0.987456	1	ko05142	ENSMUSG00000053137;ENSMUSG00000022052;ENSMUSG00000004221	K04441+K04354+K07210
Organismal Systems	Immune system	Fc gamma R-mediated phagocytosis	5	213	0.989342	1	ko04666	ENSMUSG00000095079;ENSMUSG00000029622;ENSMUSG00000030403;ENSMUSG00000026656;ENSMUSG00000026879	K06856+K05757+K06274+K12560+K05768
Human Diseases	Cancers	Transcriptional misregulation in cancers	10	347	0.989694	1	ko05202	ENSMUSG00000069265;ENSMUSG00000020275;ENSMUSG00000095079;ENSMUSG00000048251;ENSMUSG00000047507;ENSMUSG00000026739;ENSMUSG00000006215;ENSMUSG00000036858;ENSMUSG00000006586;ENSMUSG00000027315	K11253+K09254+K06856+K22046+K15621+K11459+K10500+K06056+K10053+K15619
Environmental Information Processing	Signal transduction	ErbB signaling pathway	1	86	0.990709	1	ko04012	ENSMUSG00000020312	K17447
Cellular Processes	Transport and catabolism	Phagosome	8	307	0.993023	1	ko04145	ENSMUSG00000018707;ENSMUSG00000095079;ENSMUSG00000067235;ENSMUSG00000019302;ENSMUSG00000015575;ENSMUSG00000026656;ENSMUSG00000029580;ENSMUSG00000078974	K10413+K06856+K06751+K02154+K02153+K12560+K05692+K07342
Organismal Systems	Immune system	Natural killer cell mediated cytotoxicity	5	228	0.994018	1	ko04650	ENSMUSG00000095079;ENSMUSG00000033016;ENSMUSG00000028161;ENSMUSG00000020312;ENSMUSG00000058715	K06856+K04446+K04348+K17447+K07983
Human Diseases	Immune diseases	Graft-versus-host disease	1	97	0.99491	1	ko05332	ENSMUSG00000067235	K06751
Human Diseases	Infectious diseases	Malaria	1	98	0.995181	1	ko05144	ENSMUSG00000040249	K04550
Metabolism	Lipid metabolism	Steroid hormone biosynthesis	1	103	0.996335	1	ko00140	ENSMUSG00000039519	K07430
Human Diseases	Endocrine and metabolic diseases	Type I diabetes mellitus	1	109	0.997362	1	ko04940	ENSMUSG00000067235	K06751
Organismal Systems	Immune system	Fc epsilon RI signaling pathway	3	190	0.997872	1	ko04664	ENSMUSG00000095079;ENSMUSG00000053137;ENSMUSG00000058715	K06856+K04441+K07983
Human Diseases	Immune diseases	Primary immunodeficiency	2	161	0.998468	1	ko05340	ENSMUSG00000095079;ENSMUSG00000004221	K06856+K07210
Human Diseases	Immune diseases	Autoimmune thyroid disease	4	238	0.998895	1	ko05320	ENSMUSG00000095079;ENSMUSG00000053469;ENSMUSG00000020673;ENSMUSG00000067235	K06856+K10809+K00431+K06751
Human Diseases	Immune diseases	Systemic lupus erythematosus	6	304	0.999044	1	ko05322	ENSMUSG00000047246;ENSMUSG00000018102;ENSMUSG00000069265;ENSMUSG00000095079;ENSMUSG00000073418;ENSMUSG00000030966	K11252+K11252+K11253+K06856+K03989+K10651
Human Diseases	Infectious diseases	Tuberculosis	6	305	0.999082	1	ko05152	ENSMUSG00000095079;ENSMUSG00000053137;ENSMUSG00000019302;ENSMUSG00000028161;ENSMUSG00000026656;ENSMUSG00000058715	K06856+K04441+K02154+K04348+K12560+K07983
Human Diseases	Cardiovascular diseases	Viral myocarditis	4	246	0.999222	1	ko05416	ENSMUSG00000095079;ENSMUSG00000007655;ENSMUSG00000067235;ENSMUSG00000029580	K06856+K06278+K06751+K05692
Human Diseases	Infectious diseases	Epstein-Barr virus infection	9	399	0.999292	1	ko05169	ENSMUSG00000095079;ENSMUSG00000053137;ENSMUSG00000004221;ENSMUSG00000067235;ENSMUSG00000022528;ENSMUSG00000026728;ENSMUSG00000035692;ENSMUSG00000060802;ENSMUSG00000042165	K06856+K04441+K07210+K06751+K06054+K07606+K12159+K08055+K06691
Human Diseases	Immune diseases	Asthma	2	188	0.999602	1	ko05310	ENSMUSG00000095079;ENSMUSG00000058715	K06856+K07983
Human Diseases	Infectious diseases	Pathogenic Escherichia coli infection	1	145	0.999635	1	ko05130	ENSMUSG00000095079	K06856
Human Diseases	Infectious diseases	Leishmaniasis	2	192	0.999674	1	ko05140	ENSMUSG00000095079;ENSMUSG00000053137	K06856+K04441
Human Diseases	Infectious diseases	African trypanosomiasis	1	158	0.999822	1	ko05143	ENSMUSG00000095079	K06856
Organismal Systems	Immune system	Hematopoietic cell lineage	2	217	0.999908	1	ko04640	ENSMUSG00000095079;ENSMUSG00000030748	K06856+K05071
Human Diseases	Infectious diseases	Staphylococcus aureus infection	4	295	0.999915	1	ko05150	ENSMUSG00000095079;ENSMUSG00000073418;ENSMUSG00000048163;ENSMUSG00000026656	K06856+K03989+K06544+K12560
Human Diseases	Immune diseases	Rheumatoid arthritis	3	260	0.999921	1	ko05323	ENSMUSG00000095079;ENSMUSG00000019302;ENSMUSG00000015575	K06856+K02154+K02153
Human Diseases	Immune diseases	Allograft rejection	2	222	0.999929	1	ko05330	ENSMUSG00000095079;ENSMUSG00000067235	K06856+K06751
Environmental Information Processing	Signal transduction	NF-kappa B signaling pathway	3	269	0.999949	1	ko04064	ENSMUSG00000095079;ENSMUSG00000004221;ENSMUSG00000095105	K06856+K07210+K23324
Organismal Systems	Immune system	Intestinal immune network for IgA production	1	207	0.999988	1	ko04672	ENSMUSG00000095079	K06856
Organismal Systems	Sensory system	Olfactory transduction	5	1199	1	1	ko04740	ENSMUSG00000030376;ENSMUSG00000025739;ENSMUSG00000004347;ENSMUSG00000059864;ENSMUSG00000005034	K05849+K04547+K13755+K04257+K04345

## Sheet: noDep vs. Ctrl
KEGG_A_class	KEGG_B_class	Pathway	out (750)	All (9221)	Pvalue	Qvalue	Pathway ID	Genes	K_IDs
Cellular Processes	Cellular community - eukaryotes	Gap junction	21	87	4.32097e-06	0.000872794	ko04540	ENSMUSG00000021536;ENSMUSG00000063358;ENSMUSG00000033910;ENSMUSG00000030516;ENSMUSG00000058672;ENSMUSG00000062591;ENSMUSG00000032562;ENSMUSG00000049583;ENSMUSG00000022994;ENSMUSG00000029231;ENSMUSG00000023004;ENSMUSG00000043091;ENSMUSG00000020654;ENSMUSG00000062380;ENSMUSG00000027852;ENSMUSG00000000001;ENSMUSG00000030137;ENSMUSG00000026202;ENSMUSG00000052889;ENSMUSG00000039943;ENSMUSG00000068615	K08042+K04371+K12318+K05701+K07375+K07375+K04630+K04604+K08046+K04363+K07374+K07374+K08043+K07375+K07828+K04630+K07374+K07374+K19662+K05858+K07373
Organismal Systems	Environmental adaptation	Circadian entrainment	23	104	7.48981e-06	0.000872794	ko04713	ENSMUSG00000021250;ENSMUSG00000021536;ENSMUSG00000063358;ENSMUSG00000001986;ENSMUSG00000033910;ENSMUSG00000021180;ENSMUSG00000032562;ENSMUSG00000019370;ENSMUSG00000022994;ENSMUSG00000021303;ENSMUSG00000025739;ENSMUSG00000020654;ENSMUSG00000021820;ENSMUSG00000059003;ENSMUSG00000068523;ENSMUSG00000055866;ENSMUSG00000000001;ENSMUSG00000025958;ENSMUSG00000002771;ENSMUSG00000029361;ENSMUSG00000052889;…	K04379+K08042+K04371+K05199+K12318+K04445+K04630+K02183+K08046+K04541+K04547+K08043+K04515+K05209+K04542+K02633+K04630+K05870+K05212+K13240+K19662+K05208+K05858
Organismal Systems	Nervous system	Glutamatergic synapse	25	119	8.00728e-06	0.000872794	ko04724	ENSMUSG00000021536;ENSMUSG00000063358;ENSMUSG00000005360;ENSMUSG00000024935;ENSMUSG00000001986;ENSMUSG00000032562;ENSMUSG00000056073;ENSMUSG00000049583;ENSMUSG00000022462;ENSMUSG00000022994;ENSMUSG00000032017;ENSMUSG00000007617;ENSMUSG00000021303;ENSMUSG00000025739;ENSMUSG00000020654;ENSMUSG00000059003;ENSMUSG00000068523;ENSMUSG00000000001;ENSMUSG00000005357;ENSMUSG00000002771;ENSMUSG00000005089;…	K08042+K04371+K05614+K05612+K05199+K04630+K05202+K04604+K14207+K08046+K05204+K15010+K04541+K04547+K08043+K05209+K04542+K04630+K05617+K05212+K05613+K19662+K05208+K06268+K05858
Human Diseases	Substance dependence	Amphetamine addiction	17	68	2.14369e-05	0.00175247	ko05031	ENSMUSG00000021250;ENSMUSG00000038128;ENSMUSG00000020063;ENSMUSG00000001986;ENSMUSG00000019777;ENSMUSG00000022602;ENSMUSG00000019370;ENSMUSG00000021820;ENSMUSG00000059003;ENSMUSG00000025958;ENSMUSG00000002771;ENSMUSG00000028466;ENSMUSG00000014956;ENSMUSG00000052889;ENSMUSG00000026959;ENSMUSG00000000214;ENSMUSG00000033953	K04379+K05869+K11411+K05199+K06067+K15867+K02183+K04515+K05209+K05870+K05212+K09048+K06269+K19662+K05208+K00501+K06268
Organismal Systems	Nervous system	Cholinergic synapse	23	118	6.40499e-05	0.00418886	ko04725	ENSMUSG00000021250;ENSMUSG00000021536;ENSMUSG00000038128;ENSMUSG00000063358;ENSMUSG00000024789;ENSMUSG00000056258;ENSMUSG00000032562;ENSMUSG00000032773;ENSMUSG00000022994;ENSMUSG00000021303;ENSMUSG00000025739;ENSMUSG00000020654;ENSMUSG00000021820;ENSMUSG00000027852;ENSMUSG00000068523;ENSMUSG00000027950;ENSMUSG00000000001;ENSMUSG00000025958;ENSMUSG00000040495;ENSMUSG00000028466;ENSMUSG00000052889;…	K04379+K08042+K05869+K04371+K04447+K04928+K04630+K04129+K08046+K04541+K04547+K08043+K04515+K07828+K04542+K04813+K04630+K05870+K04132+K09048+K19662+K01049+K05858
Organismal Systems	Nervous system	Long-term potentiation	15	67	0.000246842	0.0134529	ko04720	ENSMUSG00000038128;ENSMUSG00000063358;ENSMUSG00000031309;ENSMUSG00000049583;ENSMUSG00000019370;ENSMUSG00000021820;ENSMUSG00000027852;ENSMUSG00000059003;ENSMUSG00000002413;ENSMUSG00000002771;ENSMUSG00000014956;ENSMUSG00000052889;ENSMUSG00000026959;ENSMUSG00000033953;ENSMUSG00000039943	K05869+K04371+K04373+K04604+K02183+K04515+K07828+K05209+K04365+K05212+K06269+K19662+K05208+K06268+K05858
Organismal Systems	Nervous system	Synaptic vesicle cycle	16	77	0.000384084	0.0154297	ko04721	ENSMUSG00000053375;ENSMUSG00000005360;ENSMUSG00000024935;ENSMUSG00000047547;ENSMUSG00000022841;ENSMUSG00000019302;ENSMUSG00000030806;ENSMUSG00000060279;ENSMUSG00000028542;ENSMUSG00000015575;ENSMUSG00000030307;ENSMUSG00000005357;ENSMUSG00000030108;ENSMUSG00000005089;ENSMUSG00000026825;ENSMUSG00000026797	K02150+K05614+K05612+K04645+K11826+K02154+K08486+K11824+K05038+K02153+K05044+K05617+K05046+K05613+K01528+K15292
Human Diseases	Neurodegenerative diseases	Huntington disease	39	274	0.000386394	0.0154297	ko05016	ENSMUSG00000064341;ENSMUSG00000064351;ENSMUSG00000064360;ENSMUSG00000079941;ENSMUSG00000024862;ENSMUSG00000021606;ENSMUSG00000021288;ENSMUSG00000005360;ENSMUSG00000001986;ENSMUSG00000019777;ENSMUSG00000024773;ENSMUSG00000047547;ENSMUSG00000058672;ENSMUSG00000062591;ENSMUSG00000074657;ENSMUSG00000022841;ENSMUSG00000049583;ENSMUSG00000006930;ENSMUSG00000023004;ENSMUSG00000043091;ENSMUSG00000019027;…	K03878+K02256+K03880+K02265+K10407+K03939+K10407+K05614+K05199+K06067+K17906+K04645+K07375+K07375+K10396+K11826+K04604+K04647+K07374+K07374+K10408+K11824+K07375+K03942+K09565+K05870+K08331+K03940+K03006+K07374+K04648+K09048+K05003+K10408+K07374+K05613+K03955+K05208+K05858
Cellular Processes	Cellular community - eukaryotes	Signaling pathways regulating pluripotency of stem cells	24	142	0.000440508	0.0154297	ko04550	ENSMUSG00000063358;ENSMUSG00000021994;ENSMUSG00000024789;ENSMUSG00000053137;ENSMUSG00000042745;ENSMUSG00000054252;ENSMUSG00000031540;ENSMUSG00000033623;ENSMUSG00000041324;ENSMUSG00000027852;ENSMUSG00000021796;ENSMUSG00000007872;ENSMUSG00000052430;ENSMUSG00000027840;ENSMUSG00000032402;ENSMUSG00000026739;ENSMUSG00000050288;ENSMUSG00000031565;ENSMUSG00000020135;ENSMUSG00000020167;ENSMUSG00000029595;…	K04371+K00444+K04447+K04441+K04680+K05094+K11305+K11488+K04667+K07828+K04673+K17694+K13578+K00182+K23605+K11459+K02235+K04362+K02085+K09063+K18493+K13596+K13568+K04675
Human Diseases	Neurodegenerative diseases	Alzheimer disease	46	343	0.000471858	0.0154297	ko05010	ENSMUSG00000064341;ENSMUSG00000064351;ENSMUSG00000064360;ENSMUSG00000079941;ENSMUSG00000024862;ENSMUSG00000063358;ENSMUSG00000021606;ENSMUSG00000021288;ENSMUSG00000021994;ENSMUSG00000024778;ENSMUSG00000074698;ENSMUSG00000024773;ENSMUSG00000058672;ENSMUSG00000062591;ENSMUSG00000074657;ENSMUSG00000032773;ENSMUSG00000049583;ENSMUSG00000019370;ENSMUSG00000015568;ENSMUSG00000040249;ENSMUSG00000023004;…	K03878+K02256+K03880+K02265+K10407+K04371+K03939+K10407+K00444+K04390+K03097+K17906+K07375+K07375+K10396+K04129+K04604+K02183+K01059+K04550+K07374+K07374+K07375+K03942+K07828+K05209+K04524+K04210+K00182+K09565+K02235+K04365+K08331+K03940+K02085+K04380+K04726+K05212+K07374+K13240+K07374+K03955+K09027+K05208+K06268+K05858
Organismal Systems	Endocrine system	Aldosterone synthesis and secretion	19	103	0.000562789	0.0167302	ko04925	ENSMUSG00000021536;ENSMUSG00000038128;ENSMUSG00000031376;ENSMUSG00000036760;ENSMUSG00000019370;ENSMUSG00000022994;ENSMUSG00000023027;ENSMUSG00000033161;ENSMUSG00000023034;ENSMUSG00000020654;ENSMUSG00000021820;ENSMUSG00000032193;ENSMUSG00000016179;ENSMUSG00000026463;ENSMUSG00000025958;ENSMUSG00000040907;ENSMUSG00000028466;ENSMUSG00000052889;ENSMUSG00000039943	K08042+K05869+K05850+K04919+K02183+K08046+K09053+K01539+K04465+K08043+K04515+K12473+K08794+K05850+K05870+K01539+K09048+K19662+K05858
Organismal Systems	Nervous system	Dopaminergic synapse	23	137	0.000633942	0.0172749	ko04728	ENSMUSG00000021250;ENSMUSG00000001986;ENSMUSG00000053137;ENSMUSG00000032562;ENSMUSG00000074657;ENSMUSG00000019370;ENSMUSG00000021303;ENSMUSG00000025739;ENSMUSG00000021820;ENSMUSG00000059003;ENSMUSG00000026626;ENSMUSG00000007564;ENSMUSG00000055116;ENSMUSG00000068523;ENSMUSG00000000001;ENSMUSG00000025958;ENSMUSG00000018909;ENSMUSG00000057177;ENSMUSG00000028466;ENSMUSG00000014956;ENSMUSG00000052889;…	K04379+K05199+K04441+K04630+K10396+K02183+K04541+K04547+K04515+K05209+K11584+K03456+K02296+K04542+K04630+K05870+K04439+K08822+K09048+K06269+K19662+K00501+K05858
Environmental Information Processing	Signal transduction	cGMP - PKG signaling pathway	27	175	0.000874562	0.0211237	ko04022	ENSMUSG00000020580;ENSMUSG00000021536;ENSMUSG00000063358;ENSMUSG00000031376;ENSMUSG00000033910;ENSMUSG00000030376;ENSMUSG00000032562;ENSMUSG00000005583;ENSMUSG00000019370;ENSMUSG00000022994;ENSMUSG00000079033;ENSMUSG00000030403;ENSMUSG00000033161;ENSMUSG00000020654;ENSMUSG00000005611;ENSMUSG00000031789;ENSMUSG00000021868;ENSMUSG00000026463;ENSMUSG00000000001;ENSMUSG00000025958;ENSMUSG00000040907;…	K17388+K08042+K04371+K05850+K12318+K05849+K04630+K04454+K02183+K08046+K09261+K06274+K01539+K08043+K12337+K04952+K09565+K05850+K04630+K05870+K01539+K09048+K12324+K06269+K03121+K06268+K05858
Organismal Systems	Circulatory system	Adrenergic signaling in cardiomyocytes	24	150	0.00098952	0.0211237	ko04261	ENSMUSG00000021536;ENSMUSG00000063358;ENSMUSG00000031376;ENSMUSG00000053137;ENSMUSG00000030376;ENSMUSG00000021180;ENSMUSG00000032562;ENSMUSG00000019370;ENSMUSG00000022994;ENSMUSG00000053395;ENSMUSG00000091898;ENSMUSG00000033161;ENSMUSG00000020654;ENSMUSG00000021820;ENSMUSG00000026626;ENSMUSG00000007564;ENSMUSG00000026463;ENSMUSG00000000001;ENSMUSG00000025958;ENSMUSG00000040907;ENSMUSG00000032511;…	K08042+K04371+K05850+K04441+K05849+K04445+K04630+K02183+K08046+K04873+K05865+K01539+K08043+K04515+K11584+K03456+K05850+K04630+K05870+K01539+K04838+K09048+K06269+K05858
Organismal Systems	Endocrine system	Parathyroid hormone synthesis, secretion and action	19	108	0.00102774	0.0211237	ko04928	ENSMUSG00000021250;ENSMUSG00000021536;ENSMUSG00000063358;ENSMUSG00000039656;ENSMUSG00000038418;ENSMUSG00000032562;ENSMUSG00000005583;ENSMUSG00000022994;ENSMUSG00000020654;ENSMUSG00000000001;ENSMUSG00000025958;ENSMUSG00000031565;ENSMUSG00000071076;ENSMUSG00000002413;ENSMUSG00000018909;ENSMUSG00000028466;ENSMUSG00000052889;ENSMUSG00000029436;ENSMUSG00000039943	K04379+K08042+K04371+K08525+K09203+K04630+K04454+K08046+K08043+K04630+K05870+K04362+K04449+K04365+K04439+K09048+K19662+K07997+K05858
Organismal Systems	Excretory system	Endocrine and other factor-regulated calcium reabsorption	13	61	0.00103358	0.0211237	ko04961	ENSMUSG00000031376;ENSMUSG00000047547;ENSMUSG00000030376;ENSMUSG00000022841;ENSMUSG00000022994;ENSMUSG00000033161;ENSMUSG00000060279;ENSMUSG00000026463;ENSMUSG00000040907;ENSMUSG00000028222;ENSMUSG00000052889;ENSMUSG00000026825;ENSMUSG00000039943	K05850+K04645+K05849+K11826+K08046+K01539+K11824+K05850+K01539+K14757+K19662+K01528+K05858
Metabolism	Lipid metabolism	Glycerophospholipid metabolism	18	101	0.00118293	0.022754	ko00564	ENSMUSG00000021518;ENSMUSG00000060002;ENSMUSG00000003363;ENSMUSG00000036095;ENSMUSG00000004815;ENSMUSG00000017715;ENSMUSG00000034731;ENSMUSG00000004565;ENSMUSG00000035596;ENSMUSG00000024843;ENSMUSG00000028670;ENSMUSG00000020910;ENSMUSG00000025137;ENSMUSG00000070644;ENSMUSG00000025903;ENSMUSG00000046338;ENSMUSG00000023328;ENSMUSG00000058793	K08729+K00994+K16860+K00901+K00901+K00995+K00901+K14676+K13516+K14156+K06130+K01517+K00967+K00894+K06128+K00629+K01049+K00981
Metabolism	Lipid metabolism	Biosynthesis of unsaturated fatty acids	9	35	0.00152096	0.0252496	ko01040	ENSMUSG00000021364;ENSMUSG00000031708;ENSMUSG00000032262;ENSMUSG00000024665;ENSMUSG00000025203;ENSMUSG00000037071;ENSMUSG00000028937;ENSMUSG00000041220;ENSMUSG00000072949	K10205+K10258+K10249+K10226+K00507+K00507+K17360+K10203+K01068
Organismal Systems	Development	Axon guidance	27	182	0.00159172	0.0252496	ko04360	ENSMUSG00000020580;ENSMUSG00000022687;ENSMUSG00000029869;ENSMUSG00000063358;ENSMUSG00000026235;ENSMUSG00000021994;ENSMUSG00000031391;ENSMUSG00000001227;ENSMUSG00000038777;ENSMUSG00000059810;ENSMUSG00000022231;ENSMUSG00000032562;ENSMUSG00000037926;ENSMUSG00000034330;ENSMUSG00000000627;ENSMUSG00000031398;ENSMUSG00000028064;ENSMUSG00000021820;ENSMUSG00000027852;ENSMUSG00000052430;ENSMUSG00000053646;…	K17388+K20020+K05114+K04371+K05105+K00444+K06550+K06842+K06842+K07524+K06841+K04630+K05766+K05859+K06521+K06820+K06521+K04515+K07828+K13578+K06821+K06820+K04630+K05103+K05743+K06268+K16621
Cellular Processes	Transport and catabolism	Endocytosis	36	266	0.00161019	0.0252496	ko04144	ENSMUSG00000020184;ENSMUSG00000008475;ENSMUSG00000024347;ENSMUSG00000003228;ENSMUSG00000028126;ENSMUSG00000044147;ENSMUSG00000109901;ENSMUSG00000047547;ENSMUSG00000054252;ENSMUSG00000004843;ENSMUSG00000074657;ENSMUSG00000022841;ENSMUSG00000040990;ENSMUSG00000018820;ENSMUSG00000091971;ENSMUSG00000015733;ENSMUSG00000029231;ENSMUSG00000060550;ENSMUSG00000086040;ENSMUSG00000027598;ENSMUSG00000026770;…	K06643+K05754+K12494+K08291+K00889+K07941+K12197+K04645+K05094+K12192+K10396+K11826+K12470+K19368+K03283+K10364+K04363+K06751+K19475+K05632+K05068+K12489+K05069+K11824+K12488+K06503+K23612+K12484+K12491+K12473+K23605+K04439+K12495+K05633+K01528+K13712
Organismal Systems	Endocrine system	Glucagon signaling pathway	18	104	0.00167168	0.0252496	ko04922	ENSMUSG00000021536;ENSMUSG00000020063;ENSMUSG00000020463;ENSMUSG00000019370;ENSMUSG00000033065;ENSMUSG00000044167;ENSMUSG00000021820;ENSMUSG00000032294;ENSMUSG00000078650;ENSMUSG00000034793;ENSMUSG00000025958;ENSMUSG00000020277;ENSMUSG00000028466;ENSMUSG00000063229;ENSMUSG00000041798;ENSMUSG00000033953;ENSMUSG00000039943;ENSMUSG00000033059	K08042+K11411+K17491+K02183+K00850+K07201+K04515+K00873+K01084+K01084+K05870+K00850+K09048+K00016+K12407+K06268+K05858+K00688
Cellular Processes	Cell growth and death	Oocyte meiosis	20	121	0.00169875	0.0252496	ko04114	ENSMUSG00000021536;ENSMUSG00000063358;ENSMUSG00000029003;ENSMUSG00000053137;ENSMUSG00000031309;ENSMUSG00000022285;ENSMUSG00000019370;ENSMUSG00000022994;ENSMUSG00000020415;ENSMUSG00000025060;ENSMUSG00000024974;ENSMUSG00000020654;ENSMUSG00000021820;ENSMUSG00000046532;ENSMUSG00000026626;ENSMUSG00000002324;ENSMUSG00000007564;ENSMUSG00000014956;ENSMUSG00000026965;ENSMUSG00000033953	K08042+K04371+K13728+K04441+K04373+K16197+K02183+K08046+K06635+K08836+K06669+K08043+K04515+K08557+K11584+K13054+K03456+K06269+K03349+K06268
Organismal Systems	Nervous system	Retrograde endocannabinoid signaling	23	154	0.00313946	0.0446349	ko04723	ENSMUSG00000064341;ENSMUSG00000064360;ENSMUSG00000021536;ENSMUSG00000063358;ENSMUSG00000021606;ENSMUSG00000001986;ENSMUSG00000000560;ENSMUSG00000029211;ENSMUSG00000053137;ENSMUSG00000032562;ENSMUSG00000049583;ENSMUSG00000022994;ENSMUSG00000021303;ENSMUSG00000025739;ENSMUSG00000020654;ENSMUSG00000037916;ENSMUSG00000068523;ENSMUSG00000000001;ENSMUSG00000020153;ENSMUSG00000044288;ENSMUSG00000030869;…	K03878+K03880+K08042+K04371+K03939+K05199+K05175+K05175+K04441+K04630+K04604+K08046+K04541+K04547+K08043+K03942+K04542+K04630+K03940+K04277+K03955+K19662+K05858
Organismal Systems	Nervous system	GABAergic synapse	16	94	0.00351744	0.0479251	ko04727	ENSMUSG00000021536;ENSMUSG00000000560;ENSMUSG00000029211;ENSMUSG00000032562;ENSMUSG00000006930;ENSMUSG00000022462;ENSMUSG00000022994;ENSMUSG00000021303;ENSMUSG00000025739;ENSMUSG00000020654;ENSMUSG00000030307;ENSMUSG00000068523;ENSMUSG00000000001;ENSMUSG00000030108;ENSMUSG00000017740;ENSMUSG00000052889	K08042+K05175+K05175+K04630+K04647+K14207+K08046+K04541+K04547+K08043+K05044+K04542+K04630+K05046+K23967+K19662
Environmental Information Processing	Signal transduction	Apelin signaling pathway	21	138	0.00371602	0.0486056	ko04371	ENSMUSG00000021536;ENSMUSG00000038128;ENSMUSG00000063358;ENSMUSG00000038418;ENSMUSG00000029304;ENSMUSG00000030376;ENSMUSG00000032562;ENSMUSG00000005583;ENSMUSG00000019370;ENSMUSG00000022994;ENSMUSG00000079033;ENSMUSG00000021303;ENSMUSG00000025739;ENSMUSG00000020654;ENSMUSG00000027852;ENSMUSG00000032402;ENSMUSG00000068523;ENSMUSG00000000001;ENSMUSG00000029361;ENSMUSG00000039943;ENSMUSG00000027276	K08042+K05869+K04371+K09203+K06250+K05849+K04630+K04454+K02183+K08046+K09261+K04541+K04547+K08043+K07828+K23605+K04542+K04630+K13240+K05858+K06052
Environmental Information Processing	Signal transduction	TGF-beta signaling pathway	16	95	0.00391992	0.0493005	ko04350	ENSMUSG00000063358;ENSMUSG00000042745;ENSMUSG00000019929;ENSMUSG00000041324;ENSMUSG00000027552;ENSMUSG00000021796;ENSMUSG00000007872;ENSMUSG00000052430;ENSMUSG00000007564;ENSMUSG00000032402;ENSMUSG00000050069;ENSMUSG00000008999;ENSMUSG00000027358;ENSMUSG00000052155;ENSMUSG00000026834;ENSMUSG00000026836	K04371+K04680+K04660+K04667+K04682+K04673+K17694+K13578+K03456+K23605+K23318+K16621+K21283+K13596+K13568+K04675
Organismal Systems	Endocrine system	Melanogenesis	17	105	0.0045543	0.0551577	ko04916	ENSMUSG00000021536;ENSMUSG00000063358;ENSMUSG00000021994;ENSMUSG00000032562;ENSMUSG00000019370;ENSMUSG00000019966;ENSMUSG00000022994;ENSMUSG00000020654;ENSMUSG00000021820;ENSMUSG00000027852;ENSMUSG00000027840;ENSMUSG00000000001;ENSMUSG00000050288;ENSMUSG00000025958;ENSMUSG00000028466;ENSMUSG00000052889;ENSMUSG00000039943	K08042+K04371+K00444+K04630+K02183+K05461+K08046+K08043+K04515+K07828+K00182+K04630+K02235+K05870+K09048+K19662+K05858
Human Diseases	Cancers	Pathways in cancer	62	551	0.0049827	0.0562744	ko05200	ENSMUSG00000035105;ENSMUSG00000020580;ENSMUSG00000021250;ENSMUSG00000021536;ENSMUSG00000020184;ENSMUSG00000063358;ENSMUSG00000039656;ENSMUSG00000021994;ENSMUSG00000024789;ENSMUSG00000019464;ENSMUSG00000019777;ENSMUSG00000024778;ENSMUSG00000036585;ENSMUSG00000054252;ENSMUSG00000015647;ENSMUSG00000021180;ENSMUSG00000048402;ENSMUSG00000032562;ENSMUSG00000025407;ENSMUSG00000034330;ENSMUSG00000019370;…	K09592+K17388+K04379+K08042+K06643+K04371+K08525+K00444+K04447+K04258+K06067+K04390+K18496+K05094+K06240+K04445+K16798+K04630+K16797+K05859+K02183+K05461+K08046+K04363+K10151+K07201+K04541+K05068+K04547+K08043+K04515+K05069+K07834+K07828+K05097+K04453+K10456+K08557+K00799+K00182+K04079+K06244+K23605+K04542+K00799+K09091+K04630+K10500+K06476+K02235+K05126+K04362+K04365+K08803+K02085+K04726+K06487+…
Metabolism	Carbohydrate metabolism	Galactose metabolism	8	34	0.0049907	0.0562744	ko00052	ENSMUSG00000037012;ENSMUSG00000033065;ENSMUSG00000025579;ENSMUSG00000078650;ENSMUSG00000034793;ENSMUSG00000020277;ENSMUSG00000045594;ENSMUSG00000041798	K00844+K00850+K12316+K01084+K01084+K00850+K12309+K12407
Organismal Systems	Nervous system	Long-term depression	12	65	0.00558164	0.0608399	ko04730	ENSMUSG00000063358;ENSMUSG00000001986;ENSMUSG00000033910;ENSMUSG00000032562;ENSMUSG00000027852;ENSMUSG00000071424;ENSMUSG00000007564;ENSMUSG00000000001;ENSMUSG00000002413;ENSMUSG00000029361;ENSMUSG00000052889;ENSMUSG00000039943	K04371+K05199+K12318+K04630+K07828+K05207+K03456+K04630+K04365+K13240+K19662+K05858
Organismal Systems	Immune system	Platelet activation	19	127	0.00677002	0.0714127	ko04611	ENSMUSG00000020580;ENSMUSG00000021536;ENSMUSG00000063358;ENSMUSG00000033910;ENSMUSG00000053137;ENSMUSG00000021457;ENSMUSG00000032562;ENSMUSG00000034330;ENSMUSG00000022994;ENSMUSG00000030403;ENSMUSG00000020654;ENSMUSG00000036353;ENSMUSG00000027765;ENSMUSG00000000001;ENSMUSG00000034664;ENSMUSG00000058715;ENSMUSG00000014956;ENSMUSG00000030987;ENSMUSG00000039943	K17388+K08042+K04371+K12318+K04441+K05855+K04630+K05859+K08046+K06274+K08043+K04298+K04270+K04630+K06476+K07983+K06269+K16059+K05858
Metabolism	Carbohydrate metabolism	Starch and sucrose metabolism	8	36	0.00720006	0.0717718	ko00500	ENSMUSG00000037012;ENSMUSG00000025579;ENSMUSG00000078650;ENSMUSG00000034793;ENSMUSG00000037370;ENSMUSG00000036427;ENSMUSG00000041798;ENSMUSG00000033059	K00844+K12316+K01084+K01084+K01513+K01810+K12407+K00688
Human Diseases	Neurodegenerative diseases	Amyotrophic lateral sclerosis (ALS)	11	59	0.00724303	0.0717718	ko05014	ENSMUSG00000053137;ENSMUSG00000022054;ENSMUSG00000059003;ENSMUSG00000002984;ENSMUSG00000004446;ENSMUSG00000002771;ENSMUSG00000005674;ENSMUSG00000029361;ENSMUSG00000005089;ENSMUSG00000026959;ENSMUSG00000033953	K04441+K04573+K05209+K11518+K04726+K05212+K11518+K13240+K05613+K05208+K06268
Human Diseases	Cancers	Central carbon metabolism in cancer	12	68	0.00806918	0.0764679	ko05230	ENSMUSG00000037012;ENSMUSG00000063358;ENSMUSG00000054252;ENSMUSG00000033065;ENSMUSG00000029231;ENSMUSG00000032294;ENSMUSG00000027852;ENSMUSG00000030110;ENSMUSG00000031565;ENSMUSG00000020277;ENSMUSG00000063229;ENSMUSG00000041798	K00844+K04371+K05094+K00850+K04363+K00873+K07828+K05126+K04362+K00850+K00016+K12407
Organismal Systems	Endocrine system	Oxytocin signaling pathway	22	157	0.00818464	0.0764679	ko04921	ENSMUSG00000020580;ENSMUSG00000021250;ENSMUSG00000021536;ENSMUSG00000038128;ENSMUSG00000063358;ENSMUSG00000033910;ENSMUSG00000032562;ENSMUSG00000005583;ENSMUSG00000019370;ENSMUSG00000022994;ENSMUSG00000053395;ENSMUSG00000020654;ENSMUSG00000021820;ENSMUSG00000027852;ENSMUSG00000016179;ENSMUSG00000000001;ENSMUSG00000034994;ENSMUSG00000028469;ENSMUSG00000014956;ENSMUSG00000052889;ENSMUSG00000033953;…	K17388+K04379+K08042+K05869+K04371+K12318+K04630+K04454+K02183+K08046+K04873+K08043+K04515+K07828+K08794+K04630+K03234+K12324+K06269+K19662+K06268+K05858
Environmental Information Processing	Signal transduction	cAMP signaling pathway	28	216	0.00910064	0.0826641	ko04024	ENSMUSG00000020580;ENSMUSG00000021250;ENSMUSG00000021536;ENSMUSG00000026322;ENSMUSG00000038128;ENSMUSG00000063358;ENSMUSG00000031376;ENSMUSG00000001986;ENSMUSG00000024998;ENSMUSG00000032562;ENSMUSG00000032773;ENSMUSG00000025407;ENSMUSG00000019370;ENSMUSG00000022994;ENSMUSG00000033161;ENSMUSG00000020654;ENSMUSG00000021820;ENSMUSG00000059003;ENSMUSG00000031789;ENSMUSG00000026463;ENSMUSG00000000001;…	K17388+K04379+K08042+K04160+K05869+K04371+K05850+K05199+K05860+K04630+K04129+K16797+K02183+K08046+K01539+K08043+K04515+K05209+K04952+K05850+K04630+K05870+K04365+K01539+K05212+K09048+K06269+K05208
Metabolism	Carbohydrate metabolism	Glycolysis / Gluconeogenesis	12	70	0.0101592	0.0897855	ko00010	ENSMUSG00000037012;ENSMUSG00000004267;ENSMUSG00000033065;ENSMUSG00000027605;ENSMUSG00000032294;ENSMUSG00000078650;ENSMUSG00000034793;ENSMUSG00000007833;ENSMUSG00000020277;ENSMUSG00000063229;ENSMUSG00000036427;ENSMUSG00000041798	K00844+K01689+K00850+K01895+K00873+K01084+K01084+K00128+K00850+K00016+K01810+K12407
Organismal Systems	Endocrine system	Growth hormone synthesis, secretion and action	17	117	0.0133444	0.114832	ko04935	ENSMUSG00000021250;ENSMUSG00000021536;ENSMUSG00000063358;ENSMUSG00000024789;ENSMUSG00000053137;ENSMUSG00000032562;ENSMUSG00000052837;ENSMUSG00000020027;ENSMUSG00000034330;ENSMUSG00000022994;ENSMUSG00000020654;ENSMUSG00000027852;ENSMUSG00000000001;ENSMUSG00000025958;ENSMUSG00000028466;ENSMUSG00000052889;ENSMUSG00000039943	K04379+K08042+K04371+K04447+K04441+K04630+K09028+K04695+K05859+K08046+K08043+K07828+K04630+K05870+K09048+K19662+K05858
Environmental Information Processing	Signal transduction	AMPK signaling pathway	18	127	0.0141571	0.118702	ko04152	ENSMUSG00000020063;ENSMUSG00000025203;ENSMUSG00000037071;ENSMUSG00000033065;ENSMUSG00000044167;ENSMUSG00000026773;ENSMUSG00000078650;ENSMUSG00000025583;ENSMUSG00000026626;ENSMUSG00000034793;ENSMUSG00000007564;ENSMUSG00000025153;ENSMUSG00000025958;ENSMUSG00000020277;ENSMUSG00000030168;ENSMUSG00000034994;ENSMUSG00000028466;ENSMUSG00000017950	K11411+K00507+K00507+K00850+K07201+K01103+K01084+K07204+K11584+K01084+K03456+K00665+K05870+K00850+K07297+K03234+K09048+K07292
Environmental Information Processing	Signal transduction	Hippo signaling pathway	21	157	0.0158934	0.129928	ko04390	ENSMUSG00000021994;ENSMUSG00000042745;ENSMUSG00000036585;ENSMUSG00000048402;ENSMUSG00000048285;ENSMUSG00000022285;ENSMUSG00000053110;ENSMUSG00000000184;ENSMUSG00000027803;ENSMUSG00000021796;ENSMUSG00000052430;ENSMUSG00000022568;ENSMUSG00000027840;ENSMUSG00000007564;ENSMUSG00000055320;ENSMUSG00000032402;ENSMUSG00000050288;ENSMUSG00000020135;ENSMUSG00000014956;ENSMUSG00000008999;ENSMUSG00000027358	K00444+K04680+K18496+K16798+K16822+K16197+K16687+K10151+K16820+K04673+K13578+K16175+K00182+K03456+K09448+K23605+K02235+K02085+K06269+K16621+K21283
Genetic Information Processing	Translation	Ribosome	20	148	0.0165199	0.131757	ko03010	ENSMUSG00000048758;ENSMUSG00000017404;ENSMUSG00000062456;ENSMUSG00000079435;ENSMUSG00000078193;ENSMUSG00000008682;ENSMUSG00000043716;ENSMUSG00000046364;ENSMUSG00000025362;ENSMUSG00000003429;ENSMUSG00000061983;ENSMUSG00000031320;ENSMUSG00000025290;ENSMUSG00000060938;ENSMUSG00000002767;ENSMUSG00000036781;ENSMUSG00000026087;ENSMUSG00000028234;ENSMUSG00000068240;ENSMUSG00000016833	K02905+K02885+K02940+K02929+K02918+K02866+K02937+K02900+K02976+K02949+K02951+K02987+K02974+K02898+K02886+K02978+K02907+K02969+K02927+K02963
Organismal Systems	Digestive system	Gastric acid secretion	12	75	0.0172164	0.134042	ko04971	ENSMUSG00000021536;ENSMUSG00000032562;ENSMUSG00000019370;ENSMUSG00000022994;ENSMUSG00000033161;ENSMUSG00000020654;ENSMUSG00000021820;ENSMUSG00000000001;ENSMUSG00000040907;ENSMUSG00000044708;ENSMUSG00000052889;ENSMUSG00000039943	K08042+K04630+K02183+K08046+K01539+K08043+K04515+K04630+K01539+K05003+K19662+K05858
Organismal Systems	Immune system	Chemokine signaling pathway	24	191	0.0212299	0.161446	ko04062	ENSMUSG00000020580;ENSMUSG00000021536;ENSMUSG00000063358;ENSMUSG00000024789;ENSMUSG00000003228;ENSMUSG00000059456;ENSMUSG00000032562;ENSMUSG00000022994;ENSMUSG00000021303;ENSMUSG00000025739;ENSMUSG00000020654;ENSMUSG00000027852;ENSMUSG00000068523;ENSMUSG00000000001;ENSMUSG00000035373;ENSMUSG00000035352;ENSMUSG00000002413;ENSMUSG00000018909;ENSMUSG00000057177;ENSMUSG00000095675;ENSMUSG00000096596;…	K17388+K08042+K04371+K04447+K08291+K05871+K04630+K08046+K04541+K04547+K08043+K07828+K04542+K04630+K05509+K14624+K04365+K04439+K08822+K16062+K16062+K04177+K19662+K05858
Cellular Processes	Cell growth and death	Cell cycle	17	124	0.0226859	0.165297	ko04110	ENSMUSG00000022672;ENSMUSG00000020184;ENSMUSG00000029003;ENSMUSG00000025862;ENSMUSG00000019777;ENSMUSG00000022285;ENSMUSG00000021548;ENSMUSG00000000184;ENSMUSG00000020415;ENSMUSG00000024974;ENSMUSG00000031016;ENSMUSG00000027552;ENSMUSG00000096472;ENSMUSG00000032402;ENSMUSG00000006215;ENSMUSG00000026965;ENSMUSG00000026761	K06642+K06643+K13728+K06671+K06067+K16197+K06634+K10151+K06635+K06669+K06632+K04682+K06623+K23605+K10500+K03349+K02606
Organismal Systems	Endocrine system	Insulin secretion	13	87	0.0229408	0.165297	ko04911	ENSMUSG00000021536;ENSMUSG00000022994;ENSMUSG00000033161;ENSMUSG00000020654;ENSMUSG00000021820;ENSMUSG00000000794;ENSMUSG00000025958;ENSMUSG00000040907;ENSMUSG00000040136;ENSMUSG00000028466;ENSMUSG00000052889;ENSMUSG00000041798;ENSMUSG00000039943	K08042+K08046+K01539+K08043+K04515+K04944+K05870+K01539+K05032+K09048+K19662+K12407+K05858
Environmental Information Processing	Signal transduction	FoxO signaling pathway	18	134	0.0234349	0.165297	ko04068	ENSMUSG00000020184;ENSMUSG00000063358;ENSMUSG00000025915;ENSMUSG00000020063;ENSMUSG00000053137;ENSMUSG00000021701;ENSMUSG00000020950;ENSMUSG00000000184;ENSMUSG00000044167;ENSMUSG00000007617;ENSMUSG00000078650;ENSMUSG00000027852;ENSMUSG00000096472;ENSMUSG00000034793;ENSMUSG00000019970;ENSMUSG00000032402;ENSMUSG00000002413;ENSMUSG00000078566	K06643+K04371+K13304+K11411+K04441+K08861+K09385+K10151+K07201+K15010+K01084+K07828+K06623+K01084+K13302+K23605+K04365+K15464
Human Diseases	Substance dependence	Alcoholism	25	203	0.0237583	0.165297	ko05034	ENSMUSG00000018102;ENSMUSG00000038128;ENSMUSG00000063358;ENSMUSG00000019777;ENSMUSG00000034245;ENSMUSG00000032562;ENSMUSG00000022475;ENSMUSG00000019370;ENSMUSG00000068855;ENSMUSG00000081058;ENSMUSG00000015937;ENSMUSG00000021303;ENSMUSG00000031161;ENSMUSG00000025739;ENSMUSG00000027852;ENSMUSG00000059003;ENSMUSG00000068523;ENSMUSG00000000001;ENSMUSG00000025958;ENSMUSG00000002413;ENSMUSG00000002771;…	K11252+K05869+K04371+K06067+K11418+K04630+K11408+K02183+K11251+K11253+K11251+K04541+K11407+K04547+K07828+K05209+K04542+K04630+K05870+K04365+K05212+K09048+K06269+K05208+K00501
Environmental Information Processing	Signal transduction	Rap1 signaling pathway	31	265	0.0249261	0.169809	ko04015	ENSMUSG00000021536;ENSMUSG00000063358;ENSMUSG00000053137;ENSMUSG00000042745;ENSMUSG00000024998;ENSMUSG00000036585;ENSMUSG00000054252;ENSMUSG00000041992;ENSMUSG00000032562;ENSMUSG00000035954;ENSMUSG00000019370;ENSMUSG00000019966;ENSMUSG00000022994;ENSMUSG00000029231;ENSMUSG00000030403;ENSMUSG00000020654;ENSMUSG00000008859;ENSMUSG00000027852;ENSMUSG00000020357;ENSMUSG00000059003;ENSMUSG00000001995;…	K08042+K04371+K04441+K04680+K05860+K18496+K05094+K08019+K04630+K17697+K02183+K05461+K08046+K04363+K06274+K08043+K07834+K07828+K05097+K05209+K17702+K04270+K04630+K05103+K06476+K04362+K04365+K04277+K19662+K05208+K05858
Genetic Information Processing	Transcription	Basal transcription factors	8	45	0.0269236	0.177731	ko03022	ENSMUSG00000047242;ENSMUSG00000020962;ENSMUSG00000009596;ENSMUSG00000021548;ENSMUSG00000030400;ENSMUSG00000023980;ENSMUSG00000029387;ENSMUSG00000023079	K03133+K03122+K03132+K06634+K10844+K14649+K03143+K03121
Environmental Information Processing	Signaling molecules and interaction	ECM-receptor interaction	13	89	0.0271759	0.177731	ko04512	ENSMUSG00000029306;ENSMUSG00000029304;ENSMUSG00000015647;ENSMUSG00000025321;ENSMUSG00000038486;ENSMUSG00000021702;ENSMUSG00000020592;ENSMUSG00000028763;ENSMUSG00000026639;ENSMUSG00000034664;ENSMUSG00000034687;ENSMUSG00000027087;ENSMUSG00000001507	K06253+K06250+K06240+K06591+K06258+K04659+K06257+K06255+K06244+K06476+K23379+K06487+K06482
Organismal Systems	Digestive system	Mineral absorption	9	54	0.0287605	0.184405	ko04978	ENSMUSG00000031376;ENSMUSG00000030376;ENSMUSG00000023030;ENSMUSG00000033161;ENSMUSG00000027015;ENSMUSG00000042268;ENSMUSG00000031209;ENSMUSG00000026463;ENSMUSG00000040907	K05850+K05849+K21398+K01539+K08370+K14706+K14735+K05850+K01539
Metabolism	Global and overview maps	Biosynthesis of amino acids	12	81	0.0299327	0.185403	ko01230	ENSMUSG00000021957;ENSMUSG00000004267;ENSMUSG00000024892;ENSMUSG00000031700;ENSMUSG00000033065;ENSMUSG00000021311;ENSMUSG00000032294;ENSMUSG00000022477;ENSMUSG00000020277;ENSMUSG00000024039;ENSMUSG00000026005;ENSMUSG00000027406	K00615+K01689+K01958+K00814+K00850+K00548+K00873+K01681+K00850+K01697+K01783+K00030
Organismal Systems	Endocrine system	Thyroid hormone synthesis	11	72	0.0300501	0.185403	ko04918	ENSMUSG00000021536;ENSMUSG00000025823;ENSMUSG00000022994;ENSMUSG00000033161;ENSMUSG00000020654;ENSMUSG00000000792;ENSMUSG00000025958;ENSMUSG00000040907;ENSMUSG00000028466;ENSMUSG00000052889;ENSMUSG00000039943	K08042+K09582+K08046+K01539+K08043+K14385+K05870+K01539+K09048+K19662+K05858
Cellular Processes	Cell motility	Regulation of actin cytoskeleton	26	218	0.030622	0.185433	ko04810	ENSMUSG00000020580;ENSMUSG00000063358;ENSMUSG00000008475;ENSMUSG00000034480;ENSMUSG00000028126;ENSMUSG00000019831;ENSMUSG00000036585;ENSMUSG00000054252;ENSMUSG00000025321;ENSMUSG00000032773;ENSMUSG00000037926;ENSMUSG00000029231;ENSMUSG00000027852;ENSMUSG00000049775;ENSMUSG00000029684;ENSMUSG00000025372;ENSMUSG00000026782;ENSMUSG00000034664;ENSMUSG00000031565;ENSMUSG00000002413;ENSMUSG00000020135;…	K17388+K04371+K05754+K05741+K00889+K05753+K18496+K05094+K06591+K04129+K05766+K04363+K07828+K05764+K23612+K05627+K05751+K06476+K04362+K04365+K02085+K04132+K05743+K06269+K06487+K06482
Metabolism	Lipid metabolism	Fatty acid elongation	6	30	0.0312108	0.185562	ko00062	ENSMUSG00000021364;ENSMUSG00000031708;ENSMUSG00000032262;ENSMUSG00000028937;ENSMUSG00000041220;ENSMUSG00000072949	K10205+K10258+K10249+K17360+K10203+K01068
Organismal Systems	Circulatory system	Vascular smooth muscle contraction	18	139	0.0324796	0.186889	ko04270	ENSMUSG00000020580;ENSMUSG00000021536;ENSMUSG00000063358;ENSMUSG00000033910;ENSMUSG00000019370;ENSMUSG00000022994;ENSMUSG00000026778;ENSMUSG00000001240;ENSMUSG00000020654;ENSMUSG00000005611;ENSMUSG00000029761;ENSMUSG00000002413;ENSMUSG00000028469;ENSMUSG00000014956;ENSMUSG00000052889;ENSMUSG00000037727;ENSMUSG00000041046;ENSMUSG00000039943	K17388+K08042+K04371+K12318+K02183+K08046+K18052+K08448+K08043+K12337+K12327+K04365+K12324+K06269+K19662+K05242+K08449+K05858
Organismal Systems	Digestive system	Salivary secretion	12	82	0.0325771	0.186889	ko04970	ENSMUSG00000021536;ENSMUSG00000031376;ENSMUSG00000033910;ENSMUSG00000019370;ENSMUSG00000022994;ENSMUSG00000033161;ENSMUSG00000020654;ENSMUSG00000026463;ENSMUSG00000040907;ENSMUSG00000029361;ENSMUSG00000052889;ENSMUSG00000039943	K08042+K05850+K12318+K02183+K08046+K01539+K08043+K05850+K01539+K13240+K19662+K05858
Human Diseases	Substance dependence	Cocaine addiction	8	48	0.0380943	0.214773	ko05030	ENSMUSG00000032562;ENSMUSG00000059003;ENSMUSG00000000001;ENSMUSG00000025958;ENSMUSG00000002771;ENSMUSG00000028466;ENSMUSG00000026959;ENSMUSG00000000214	K04630+K05209+K04630+K05870+K05212+K09048+K05208+K00501
Metabolism	Carbohydrate metabolism	Pyruvate metabolism	7	40	0.0402835	0.218498	ko00620	ENSMUSG00000024892;ENSMUSG00000031958;ENSMUSG00000027605;ENSMUSG00000032294;ENSMUSG00000007833;ENSMUSG00000035637;ENSMUSG00000063229	K01958+K00102+K01895+K00873+K00128+K00049+K00016
Human Diseases	Substance dependence	Nicotine addiction	7	40	0.0402835	0.218498	ko05033	ENSMUSG00000001986;ENSMUSG00000000560;ENSMUSG00000029211;ENSMUSG00000059003;ENSMUSG00000027950;ENSMUSG00000002771;ENSMUSG00000026959	K05199+K05175+K05175+K05209+K04813+K05212+K05208
Metabolism	Metabolism of terpenoids and polyketides	Terpenoid backbone biosynthesis	5	24	0.0407913	0.218498	ko00900	ENSMUSG00000027875;ENSMUSG00000093930;ENSMUSG00000012117;ENSMUSG00000027952;ENSMUSG00000041939	K01641+K01641+K11778+K13273+K00869
Human Diseases	Endocrine and metabolic diseases	Cushing syndrome	20	163	0.0414277	0.218498	ko04934	ENSMUSG00000021536;ENSMUSG00000063358;ENSMUSG00000021994;ENSMUSG00000032562;ENSMUSG00000022994;ENSMUSG00000023034;ENSMUSG00000020654;ENSMUSG00000021820;ENSMUSG00000024847;ENSMUSG00000027840;ENSMUSG00000032193;ENSMUSG00000000001;ENSMUSG00000050288;ENSMUSG00000025958;ENSMUSG00000031575;ENSMUSG00000002413;ENSMUSG00000020135;ENSMUSG00000028466;ENSMUSG00000042604;ENSMUSG00000039943	K08042+K04371+K00444+K04630+K08046+K04465+K08043+K04515+K17767+K00182+K12473+K04630+K02235+K05870+K14964+K04365+K02085+K09048+K04877+K05858
Human Diseases	Cancers	Glioma	11	76	0.0425332	0.220768	ko05214	ENSMUSG00000020184;ENSMUSG00000038128;ENSMUSG00000063358;ENSMUSG00000034330;ENSMUSG00000019370;ENSMUSG00000029231;ENSMUSG00000021820;ENSMUSG00000027852;ENSMUSG00000016179;ENSMUSG00000002413;ENSMUSG00000052889	K06643+K05869+K04371+K05859+K02183+K04363+K04515+K07828+K08794+K04365+K19662
Metabolism	Global and overview maps	Carbon metabolism	16	124	0.0432887	0.221178	ko01200	ENSMUSG00000037012;ENSMUSG00000043445;ENSMUSG00000021957;ENSMUSG00000004267;ENSMUSG00000024892;ENSMUSG00000031700;ENSMUSG00000033065;ENSMUSG00000027605;ENSMUSG00000021913;ENSMUSG00000032294;ENSMUSG00000022477;ENSMUSG00000020277;ENSMUSG00000026005;ENSMUSG00000036427;ENSMUSG00000041798;ENSMUSG00000027406	K00844+K19269+K00615+K01689+K01958+K00814+K00850+K01895+K00164+K00873+K01681+K00850+K01783+K01810+K12407+K00030
Human Diseases	Cancers	Bladder cancer	7	41	0.0453086	0.22498	ko05219	ENSMUSG00000020184;ENSMUSG00000063358;ENSMUSG00000054252;ENSMUSG00000021180;ENSMUSG00000027852;ENSMUSG00000002413;ENSMUSG00000032380	K06643+K04371+K05094+K04445+K07828+K04365+K08803
Environmental Information Processing	Signal transduction	MAPK signaling pathway	33	300	0.0454089	0.22498	ko04010	ENSMUSG00000021250;ENSMUSG00000063358;ENSMUSG00000024778;ENSMUSG00000032577;ENSMUSG00000053137;ENSMUSG00000036585;ENSMUSG00000022619;ENSMUSG00000054252;ENSMUSG00000031309;ENSMUSG00000021180;ENSMUSG00000091971;ENSMUSG00000017291;ENSMUSG00000005583;ENSMUSG00000019960;ENSMUSG00000024163;ENSMUSG00000032356;ENSMUSG00000019966;ENSMUSG00000029231;ENSMUSG00000053395;ENSMUSG00000023034;ENSMUSG00000027852;…	K04379+K04371+K04390+K04444+K04441+K18496+K04435+K05094+K04373+K04445+K03283+K04429+K04454+K21946+K04436+K04349+K05461+K04363+K04873+K04465+K07828+K05097+K04453+K04423+K04424+K05103+K04362+K04449+K04365+K04439+K04380+K19662+K06268
Human Diseases	Infectious diseases	Human cytomegalovirus infection	29	259	0.0479773	0.234158	ko05163	ENSMUSG00000020580;ENSMUSG00000021536;ENSMUSG00000020184;ENSMUSG00000063358;ENSMUSG00000019464;ENSMUSG00000059456;ENSMUSG00000024778;ENSMUSG00000024339;ENSMUSG00000053137;ENSMUSG00000032562;ENSMUSG00000019370;ENSMUSG00000022994;ENSMUSG00000029231;ENSMUSG00000060550;ENSMUSG00000021303;ENSMUSG00000025739;ENSMUSG00000020654;ENSMUSG00000027852;ENSMUSG00000068523;ENSMUSG00000000001;ENSMUSG00000035352;…	K17388+K08042+K06643+K04371+K04258+K05871+K04390+K05654+K04441+K04630+K02183+K08046+K04363+K06751+K04541+K04547+K08043+K07828+K04542+K04630+K14624+K08055+K05870+K04726+K09048+K06487+K19662+K06268+K05858
Human Diseases	Substance dependence	Morphine addiction	13	97	0.0499019	0.23997	ko05032	ENSMUSG00000021536;ENSMUSG00000003228;ENSMUSG00000000560;ENSMUSG00000029211;ENSMUSG00000032562;ENSMUSG00000022994;ENSMUSG00000021303;ENSMUSG00000025739;ENSMUSG00000020654;ENSMUSG00000068523;ENSMUSG00000000001;ENSMUSG00000018909;ENSMUSG00000052889	K08042+K08291+K05175+K05175+K04630+K08046+K04541+K04547+K08043+K04542+K04630+K04439+K19662
Organismal Systems	Endocrine system	Relaxin signaling pathway	17	137	0.0520948	0.246884	ko04926	ENSMUSG00000021250;ENSMUSG00000021536;ENSMUSG00000063358;ENSMUSG00000053137;ENSMUSG00000032562;ENSMUSG00000022994;ENSMUSG00000021303;ENSMUSG00000025739;ENSMUSG00000020654;ENSMUSG00000027852;ENSMUSG00000068523;ENSMUSG00000000001;ENSMUSG00000025958;ENSMUSG00000018909;ENSMUSG00000029361;ENSMUSG00000028466;ENSMUSG00000039943	K04379+K08042+K04371+K04441+K04630+K08046+K04541+K04547+K08043+K07828+K04542+K04630+K05870+K04439+K13240+K09048+K05858
Genetic Information Processing	Transcription	Spliceosome	18	148	0.0548884	0.25612	ko03040	ENSMUSG00000039148;ENSMUSG00000039630;ENSMUSG00000020850;ENSMUSG00000037475;ENSMUSG00000038446;ENSMUSG00000039449;ENSMUSG00000020018;ENSMUSG00000091971;ENSMUSG00000003360;ENSMUSG00000037361;ENSMUSG00000025580;ENSMUSG00000028676;ENSMUSG00000002524;ENSMUSG00000090553;ENSMUSG00000031848;ENSMUSG00000109378;ENSMUSG00000028330;ENSMUSG00000027404	K11984+K12888+K12856+K12879+K12816+K12817+K11098+K03283+K12858+K12833+K13025+K12900+K12838+K11097+K12623+K12836+K12882+K11086
Metabolism	Biosynthesis of other secondary metabolites	Neomycin, kanamycin and gentamicin biosynthesis	2	5	0.05599	0.25612	ko00524	ENSMUSG00000037012;ENSMUSG00000041798	K00844+K12407
Metabolism	Global and overview maps	Fatty acid metabolism	9	61	0.0568403	0.25612	ko01212	ENSMUSG00000021364;ENSMUSG00000031708;ENSMUSG00000032262;ENSMUSG00000024665;ENSMUSG00000025203;ENSMUSG00000037071;ENSMUSG00000041220;ENSMUSG00000015016;ENSMUSG00000025153	K10205+K10258+K10249+K10226+K00507+K00507+K10203+K18660+K00665
Environmental Information Processing	Signal transduction	Phosphatidylinositol signaling system	13	99	0.0571766	0.25612	ko04070	ENSMUSG00000028126;ENSMUSG00000024998;ENSMUSG00000025178;ENSMUSG00000036095;ENSMUSG00000057963;ENSMUSG00000034330;ENSMUSG00000019370;ENSMUSG00000004815;ENSMUSG00000034731;ENSMUSG00000052889;ENSMUSG00000058793;ENSMUSG00000039943;ENSMUSG00000026925	K00889+K05860+K13711+K00901+K00913+K05859+K02183+K00901+K00901+K19662+K00981+K05858+K20278
Organismal Systems	Excretory system	Vasopressin-regulated water reabsorption	7	44	0.0627151	0.277133	ko04962	ENSMUSG00000022994;ENSMUSG00000020654;ENSMUSG00000025958;ENSMUSG00000009013;ENSMUSG00000031865;ENSMUSG00000028466;ENSMUSG00000037727	K08046+K08043+K05870+K10418+K04648+K09048+K05242
Human Diseases	Cancers	Choline metabolism in cancer	13	101	0.0651357	0.283992	ko05231	ENSMUSG00000021250;ENSMUSG00000063358;ENSMUSG00000060002;ENSMUSG00000028126;ENSMUSG00000019831;ENSMUSG00000036095;ENSMUSG00000029231;ENSMUSG00000004815;ENSMUSG00000034731;ENSMUSG00000024843;ENSMUSG00000027852;ENSMUSG00000025903;ENSMUSG00000052889	K04379+K04371+K00994+K00889+K05753+K00901+K04363+K00901+K00901+K14156+K07828+K06128+K19662
Organismal Systems	Aging	Longevity regulating pathway - mammal	12	92	0.0686443	0.294866	ko04211	ENSMUSG00000021536;ENSMUSG00000038128;ENSMUSG00000020063;ENSMUSG00000022994;ENSMUSG00000044167;ENSMUSG00000020654;ENSMUSG00000027852;ENSMUSG00000025583;ENSMUSG00000025958;ENSMUSG00000027244;ENSMUSG00000030168;ENSMUSG00000028466	K08042+K05869+K11411+K08046+K07201+K08043+K07828+K07204+K05870+K08331+K07297+K09048
Environmental Information Processing	Signal transduction	Hippo signaling pathway - multiple species	5	28	0.072331	0.294866	ko04392	ENSMUSG00000048285;ENSMUSG00000053110;ENSMUSG00000027803;ENSMUSG00000055320;ENSMUSG00000027339	K16822+K16687+K16820+K09448+K09851
Organismal Systems	Aging	Longevity regulating pathway - multiple species	9	64	0.0729465	0.294866	ko04213	ENSMUSG00000021536;ENSMUSG00000020063;ENSMUSG00000019777;ENSMUSG00000091971;ENSMUSG00000022994;ENSMUSG00000044167;ENSMUSG00000020654;ENSMUSG00000027852;ENSMUSG00000025583	K08042+K11411+K06067+K03283+K08046+K07201+K08043+K07828+K07204
Organismal Systems	Endocrine system	GnRH signaling pathway	12	93	0.0732852	0.294866	ko04912	ENSMUSG00000021536;ENSMUSG00000063358;ENSMUSG00000038418;ENSMUSG00000059456;ENSMUSG00000053137;ENSMUSG00000019370;ENSMUSG00000022994;ENSMUSG00000020654;ENSMUSG00000021820;ENSMUSG00000027852;ENSMUSG00000052889;ENSMUSG00000039943	K08042+K04371+K09203+K05871+K04441+K02183+K08046+K08043+K04515+K07828+K19662+K05858
Organismal Systems	Endocrine system	Progesterone-mediated oocyte maturation	12	93	0.0732852	0.294866	ko04914	ENSMUSG00000021536;ENSMUSG00000063358;ENSMUSG00000029003;ENSMUSG00000053137;ENSMUSG00000031309;ENSMUSG00000032562;ENSMUSG00000022994;ENSMUSG00000020654;ENSMUSG00000023944;ENSMUSG00000000001;ENSMUSG00000002413;ENSMUSG00000026965	K08042+K04371+K13728+K04441+K04373+K04630+K08046+K08043+K04079+K04630+K04365+K03349
Human Diseases	Endocrine and metabolic diseases	AGE-RAGE signaling pathway in diabetic complications	13	103	0.0737959	0.294866	ko04933	ENSMUSG00000063358;ENSMUSG00000038418;ENSMUSG00000024789;ENSMUSG00000028128;ENSMUSG00000053137;ENSMUSG00000024998;ENSMUSG00000034330;ENSMUSG00000044167;ENSMUSG00000027852;ENSMUSG00000032402;ENSMUSG00000035352;ENSMUSG00000052889;ENSMUSG00000039943	K04371+K09203+K04447+K03901+K04441+K05860+K05859+K07201+K07828+K23605+K14624+K19662+K05858
Metabolism	Global and overview maps	2-Oxocarboxylic acid metabolism	4	20	0.0739419	0.294866	ko01210	ENSMUSG00000057228;ENSMUSG00000031700;ENSMUSG00000022477;ENSMUSG00000027406	K00825+K00814+K01681+K00030
Metabolism	Metabolism of other amino acids	Phosphonate and phosphinate metabolism	2	6	0.0795395	0.312905	ko00440	ENSMUSG00000060002;ENSMUSG00000025137	K00994+K00967
Metabolism	Metabolism of terpenoids and polyketides	Insect hormone biosynthesis	1	1	0.0813361	0.312905	ko00981	ENSMUSG00000007833	K00128
Organismal Systems	Environmental adaptation	Circadian rhythm - fly	1	1	0.0813361	0.312905	ko04711	ENSMUSG00000003949	K09057
Metabolism	Metabolism of other amino acids	Taurine and hypotaurine metabolism	3	13	0.0829568	0.315429	ko00430	ENSMUSG00000057134;ENSMUSG00000033022;ENSMUSG00000027603	K10712+K00456+K00681
Organismal Systems	Environmental adaptation	Circadian rhythm	5	30	0.0919512	0.34561	ko04710	ENSMUSG00000036192;ENSMUSG00000055116;ENSMUSG00000055866;ENSMUSG00000025958;ENSMUSG00000026077	K08533+K02296+K02633+K05870+K09026
Organismal Systems	Excretory system	Aldosterone-regulated sodium reabsorption	6	40	0.102293	0.380111	ko04960	ENSMUSG00000031618;ENSMUSG00000063358;ENSMUSG00000033161;ENSMUSG00000019970;ENSMUSG00000040907;ENSMUSG00000052889	K08555+K04371+K01539+K13302+K01539+K19662
Organismal Systems	Endocrine system	Estrogen signaling pathway	16	140	0.103669	0.380485	ko04915	ENSMUSG00000021250;ENSMUSG00000021536;ENSMUSG00000063358;ENSMUSG00000032562;ENSMUSG00000045545;ENSMUSG00000091971;ENSMUSG00000019370;ENSMUSG00000022994;ENSMUSG00000030357;ENSMUSG00000020654;ENSMUSG00000027852;ENSMUSG00000023944;ENSMUSG00000000001;ENSMUSG00000025958;ENSMUSG00000028466;ENSMUSG00000039943	K04379+K08042+K04371+K04630+K07604+K03283+K02183+K08046+K09571+K08043+K07828+K04079+K04630+K05870+K09048+K05858
Organismal Systems	Endocrine system	Prolactin signaling pathway	11	89	0.10606	0.380485	ko04917	ENSMUSG00000021250;ENSMUSG00000063358;ENSMUSG00000024789;ENSMUSG00000053137;ENSMUSG00000020027;ENSMUSG00000000184;ENSMUSG00000027852;ENSMUSG00000018899;ENSMUSG00000026321;ENSMUSG00000041798;ENSMUSG00000000214	K04379+K04371+K04447+K04441+K04695+K10151+K07828+K09444+K05147+K12407+K00501
Human Diseases	Infectious diseases	Human papillomavirus infection	36	358	0.106358	0.380485	ko05165	ENSMUSG00000053375;ENSMUSG00000020184;ENSMUSG00000063358;ENSMUSG00000021994;ENSMUSG00000019777;ENSMUSG00000024778;ENSMUSG00000029306;ENSMUSG00000029304;ENSMUSG00000015647;ENSMUSG00000025321;ENSMUSG00000031925;ENSMUSG00000000184;ENSMUSG00000044167;ENSMUSG00000060550;ENSMUSG00000021702;ENSMUSG00000019302;ENSMUSG00000045007;ENSMUSG00000032294;ENSMUSG00000027852;ENSMUSG00000026626;ENSMUSG00000015575;…	K02150+K06643+K04371+K00444+K06067+K04390+K06253+K06250+K06240+K06591+K06061+K10151+K07201+K06751+K04659+K02154+K10389+K00873+K07828+K11584+K02153+K16175+K00182+K03456+K06244+K09091+K09444+K14608+K06476+K02235+K05870+K02085+K09048+K06487+K06482+K06052
Environmental Information Processing	Signal transduction	Wnt signaling pathway	18	162	0.108099	0.380485	ko04310	ENSMUSG00000020580;ENSMUSG00000021994;ENSMUSG00000074698;ENSMUSG00000020218;ENSMUSG00000018822;ENSMUSG00000000184;ENSMUSG00000014226;ENSMUSG00000021820;ENSMUSG00000022428;ENSMUSG00000027840;ENSMUSG00000035305;ENSMUSG00000032402;ENSMUSG00000050288;ENSMUSG00000020135;ENSMUSG00000026556;ENSMUSG00000052889;ENSMUSG00000033953;ENSMUSG00000039943	K17388+K00444+K03097+K01691+K02222+K10151+K04507+K04515+K23402+K00182+K05122+K23605+K02235+K02085+K04510+K19662+K06268+K05858
Organismal Systems	Digestive system	Carbohydrate digestion and absorption	7	50	0.108211	0.380485	ko04973	ENSMUSG00000037012;ENSMUSG00000033161;ENSMUSG00000078650;ENSMUSG00000034793;ENSMUSG00000040907;ENSMUSG00000052889;ENSMUSG00000039943	K00844+K01539+K01084+K01084+K01539+K19662+K05858
Environmental Information Processing	Signal transduction	TNF signaling pathway	14	121	0.113442	0.391429	ko04668	ENSMUSG00000054072;ENSMUSG00000021250;ENSMUSG00000063358;ENSMUSG00000024778;ENSMUSG00000053137;ENSMUSG00000021180;ENSMUSG00000052837;ENSMUSG00000027598;ENSMUSG00000018899;ENSMUSG00000035352;ENSMUSG00000025958;ENSMUSG00000028466;ENSMUSG00000027276;ENSMUSG00000026883	K17072+K04379+K04371+K04390+K04441+K04445+K09028+K05632+K09444+K14624+K05870+K09048+K06052+K19901
Organismal Systems	Endocrine system	Insulin signaling pathway	16	142	0.113718	0.391429	ko04910	ENSMUSG00000037012;ENSMUSG00000063358;ENSMUSG00000067279;ENSMUSG00000020027;ENSMUSG00000019370;ENSMUSG00000044167;ENSMUSG00000078650;ENSMUSG00000027852;ENSMUSG00000025583;ENSMUSG00000034793;ENSMUSG00000025153;ENSMUSG00000002413;ENSMUSG00000014956;ENSMUSG00000025855;ENSMUSG00000041798;ENSMUSG00000033059	K00844+K04371+K07189+K04695+K02183+K07201+K01084+K07828+K07204+K01084+K00665+K04365+K06269+K04739+K12407+K00688
Metabolism	Glycan biosynthesis and metabolism	Glycosphingolipid biosynthesis - ganglio series	3	15	0.117138	0.396284	ko00604	ENSMUSG00000039037;ENSMUSG00000045594;ENSMUSG00000026811	K03375+K12309+K03376
Human Diseases	Cancers	Prostate cancer	12	101	0.117552	0.396284	ko05215	ENSMUSG00000020184;ENSMUSG00000063358;ENSMUSG00000029231;ENSMUSG00000044167;ENSMUSG00000027852;ENSMUSG00000046532;ENSMUSG00000023944;ENSMUSG00000025958;ENSMUSG00000031565;ENSMUSG00000002413;ENSMUSG00000028466;ENSMUSG00000027315	K06643+K04371+K04363+K07201+K07828+K08557+K04079+K05870+K04362+K04365+K09048+K15619
Environmental Information Processing	Signal transduction	Hedgehog signaling pathway	8	61	0.119638	0.399201	ko04340	ENSMUSG00000022687;ENSMUSG00000048402;ENSMUSG00000025407;ENSMUSG00000000184;ENSMUSG00000032384;ENSMUSG00000018909;ENSMUSG00000045039;ENSMUSG00000046096	K20020+K16798+K16797+K10151+K08958+K04439+K23664+K23663
Metabolism	Carbohydrate metabolism	Pentose phosphate pathway	5	33	0.125904	0.411498	ko00030	ENSMUSG00000021957;ENSMUSG00000033065;ENSMUSG00000020277;ENSMUSG00000026005;ENSMUSG00000036427	K00615+K00850+K00850+K01783+K01810
Organismal Systems	Endocrine system	PPAR signaling pathway	11	92	0.125973	0.411498	ko03320	ENSMUSG00000039656;ENSMUSG00000024665;ENSMUSG00000025203;ENSMUSG00000037071;ENSMUSG00000015568;ENSMUSG00000019874;ENSMUSG00000059316;ENSMUSG00000027875;ENSMUSG00000093930;ENSMUSG00000008348;ENSMUSG00000050445	K08525+K10226+K00507+K00507+K01059+K08756+K08745+K01641+K01641+K08770+K07431
Cellular Processes	Cellular community - eukaryotes	Adherens junction	9	72	0.128357	0.411498	ko04520	ENSMUSG00000063358;ENSMUSG00000074698;ENSMUSG00000019831;ENSMUSG00000030516;ENSMUSG00000029684;ENSMUSG00000025372;ENSMUSG00000032402;ENSMUSG00000031565;ENSMUSG00000006411	K04371+K03097+K05753+K05701+K23612+K05627+K23605+K04362+K06593
Organismal Systems	Endocrine system	Cortisol synthesis and secretion	9	72	0.128357	0.411498	ko04927	ENSMUSG00000021536;ENSMUSG00000022994;ENSMUSG00000023034;ENSMUSG00000020654;ENSMUSG00000032193;ENSMUSG00000025958;ENSMUSG00000028466;ENSMUSG00000042604;ENSMUSG00000039943	K08042+K08046+K04465+K08043+K12473+K05870+K09048+K04877+K05858
Human Diseases	Cancers	MicroRNAs in cancer	18	167	0.132923	0.422	ko05206	ENSMUSG00000020184;ENSMUSG00000063358;ENSMUSG00000020063;ENSMUSG00000019777;ENSMUSG00000054252;ENSMUSG00000021180;ENSMUSG00000034330;ENSMUSG00000029231;ENSMUSG00000000184;ENSMUSG00000030067;ENSMUSG00000027852;ENSMUSG00000025583;ENSMUSG00000022194;ENSMUSG00000026728;ENSMUSG00000054387;ENSMUSG00000026739;ENSMUSG00000020135;ENSMUSG00000052889	K06643+K04371+K11411+K06067+K05094+K04445+K05859+K04363+K10151+K23582+K07828+K07204+K02163+K07606+K10127+K11459+K02085+K19662
Human Diseases	Cancers	Proteoglycans in cancer	22	211	0.135606	0.426378	ko05205	ENSMUSG00000020580;ENSMUSG00000020184;ENSMUSG00000063358;ENSMUSG00000021994;ENSMUSG00000024778;ENSMUSG00000053137;ENSMUSG00000024998;ENSMUSG00000019929;ENSMUSG00000034330;ENSMUSG00000074852;ENSMUSG00000005718;ENSMUSG00000021820;ENSMUSG00000020592;ENSMUSG00000027852;ENSMUSG00000028763;ENSMUSG00000027840;ENSMUSG00000050288;ENSMUSG00000031565;ENSMUSG00000002413;ENSMUSG00000014956;ENSMUSG00000027087;…	K17388+K06643+K04371+K00444+K04390+K04441+K05860+K04660+K05859+K07965+K09108+K04515+K06257+K07828+K06255+K00182+K02235+K04362+K04365+K06269+K06487+K19662
Metabolism	Global and overview maps	Metabolic pathways	142	1606	0.137683	0.428786	ko01100	ENSMUSG00000064341;ENSMUSG00000064351;ENSMUSG00000064360;ENSMUSG00000047161;ENSMUSG00000022793;ENSMUSG00000021518;ENSMUSG00000021364;ENSMUSG00000047379;ENSMUSG00000079941;ENSMUSG00000022962;ENSMUSG00000021536;ENSMUSG00000053375;ENSMUSG00000037012;ENSMUSG00000057363;ENSMUSG00000034926;ENSMUSG00000021606;ENSMUSG00000031708;ENSMUSG00000032067;ENSMUSG00000021273;ENSMUSG00000020063;ENSMUSG00000021340;…	K03878+K02256+K03880+K09673+K07969+K08729+K10205+K21032+K02265+K11787+K08042+K02150+K00844+K08678+K09828+K03939+K10258+K01737+K00801+K11411+K01127+K01794+K00994+K13811+K10712+K00889+K12318+K03375+K19269+K01698+K00615+K01611+K10249+K01689+K05860+K07413+K03850+K00456+K00825+K01958+K01510+K00102+K18309+K10808+K01231+K16860+K13711+K00901+K10158+K00913+K05859+K07965+K10226+K00814+K00507+K00507+K10203+…
Human Diseases	Neurodegenerative diseases	Parkinson disease	16	147	0.141298	0.435892	ko05012	ENSMUSG00000064341;ENSMUSG00000064351;ENSMUSG00000064360;ENSMUSG00000079941;ENSMUSG00000021606;ENSMUSG00000032562;ENSMUSG00000037916;ENSMUSG00000036273;ENSMUSG00000001924;ENSMUSG00000021868;ENSMUSG00000000001;ENSMUSG00000020153;ENSMUSG00000068329;ENSMUSG00000030869;ENSMUSG00000020794;ENSMUSG00000000214	K03878+K02256+K03880+K02265+K03939+K04630+K03942+K08844+K03178+K09565+K04630+K03940+K08669+K03955+K10575+K00501
Human Diseases	Cardiovascular diseases	Fluid shear stress and atherosclerosis	17	158	0.142679	0.436037	ko05418	ENSMUSG00000021250;ENSMUSG00000053137;ENSMUSG00000005583;ENSMUSG00000019370;ENSMUSG00000020592;ENSMUSG00000021796;ENSMUSG00000003308;ENSMUSG00000052430;ENSMUSG00000015837;ENSMUSG00000008540;ENSMUSG00000023944;ENSMUSG00000068762;ENSMUSG00000035352;ENSMUSG00000034664;ENSMUSG00000027087;ENSMUSG00000052155;ENSMUSG00000026836	K04379+K04441+K04454+K02183+K06257+K04673+K10456+K13578+K14381+K00799+K04079+K00799+K14624+K06476+K06487+K13596+K04675
Metabolism	Metabolism of other amino acids	Selenocompound metabolism	3	17	0.155577	0.469583	ko00450	ENSMUSG00000024899;ENSMUSG00000021311;ENSMUSG00000029173	K13811+K00548+K03341
Metabolism	Amino acid metabolism	Arginine and proline metabolism	7	55	0.156528	0.469583	ko00330	ENSMUSG00000075232;ENSMUSG00000019916;ENSMUSG00000000308;ENSMUSG00000007833;ENSMUSG00000028789;ENSMUSG00000029361;ENSMUSG00000027333	K01611+K00472+K00933+K00128+K01583+K13240+K12259
Metabolism	Nucleotide metabolism	Purine metabolism	15	139	0.158315	0.470626	ko00230	ENSMUSG00000022962;ENSMUSG00000021536;ENSMUSG00000024899;ENSMUSG00000033910;ENSMUSG00000048120;ENSMUSG00000022292;ENSMUSG00000022994;ENSMUSG00000041323;ENSMUSG00000020654;ENSMUSG00000032294;ENSMUSG00000003500;ENSMUSG00000037370;ENSMUSG00000020910;ENSMUSG00000029366;ENSMUSG00000028469	K11787+K08042+K13811+K12318+K01510+K10808+K08046+K00939+K08043+K00873+K00088+K01513+K01517+K00893+K12324
Organismal Systems	Endocrine system	GnRH secretion	8	66	0.165381	0.487204	ko04929	ENSMUSG00000063358;ENSMUSG00000029304;ENSMUSG00000027852;ENSMUSG00000028051;ENSMUSG00000000794;ENSMUSG00000018909;ENSMUSG00000052889;ENSMUSG00000039943	K04371+K06250+K07828+K04956+K04944+K04439+K19662+K05858
Organismal Systems	Endocrine system	Thyroid hormone signaling pathway	13	119	0.168789	0.492804	ko04919	ENSMUSG00000020184;ENSMUSG00000063358;ENSMUSG00000039656;ENSMUSG00000019777;ENSMUSG00000024998;ENSMUSG00000034330;ENSMUSG00000044167;ENSMUSG00000033161;ENSMUSG00000027852;ENSMUSG00000040907;ENSMUSG00000027087;ENSMUSG00000052889;ENSMUSG00000039943	K06643+K04371+K08525+K06067+K05860+K05859+K07201+K01539+K07828+K01539+K06487+K19662+K05858
Metabolism	Glycan biosynthesis and metabolism	Other glycan degradation	3	18	0.17608	0.509541	ko00511	ENSMUSG00000005142;ENSMUSG00000033857;ENSMUSG00000045594	K12311+K01227+K12309
Human Diseases	Infectious diseases	Hepatitis B	17	166	0.19208	0.548599	ko05161	ENSMUSG00000021250;ENSMUSG00000063358;ENSMUSG00000024789;ENSMUSG00000037868;ENSMUSG00000059456;ENSMUSG00000024778;ENSMUSG00000053137;ENSMUSG00000033730;ENSMUSG00000022285;ENSMUSG00000027852;ENSMUSG00000028763;ENSMUSG00000032402;ENSMUSG00000025958;ENSMUSG00000002413;ENSMUSG00000004446;ENSMUSG00000028466;ENSMUSG00000052889	K04379+K04371+K04447+K12496+K05871+K04390+K04441+K12497+K16197+K07828+K06255+K23605+K05870+K04365+K04726+K09048+K19662
Human Diseases	Cancers	Thyroid cancer	5	38	0.192932	0.548599	ko05216	ENSMUSG00000063358;ENSMUSG00000039656;ENSMUSG00000027852;ENSMUSG00000030110;ENSMUSG00000002413	K04371+K08525+K07828+K05126+K04365
Human Diseases	Endocrine and metabolic diseases	Insulin resistance	12	112	0.198387	0.559248	ko04931	ENSMUSG00000067279;ENSMUSG00000031309;ENSMUSG00000044167;ENSMUSG00000059316;ENSMUSG00000026778;ENSMUSG00000078650;ENSMUSG00000034793;ENSMUSG00000025958;ENSMUSG00000028466;ENSMUSG00000014956;ENSMUSG00000052889;ENSMUSG00000033059	K07189+K04373+K07201+K08745+K18052+K01084+K01084+K05870+K09048+K06269+K19662+K00688
Human Diseases	Drug resistance	EGFR tyrosine kinase inhibitor resistance	9	80	0.200672	0.560853	ko01521	ENSMUSG00000063358;ENSMUSG00000024789;ENSMUSG00000054252;ENSMUSG00000034330;ENSMUSG00000029231;ENSMUSG00000027852;ENSMUSG00000062991;ENSMUSG00000002413;ENSMUSG00000052889	K04371+K04447+K05094+K05859+K04363+K07828+K05455+K04365+K19662
Organismal Systems	Immune system	C-type lectin receptor signaling pathway	12	113	0.206765	0.572984	ko04625	ENSMUSG00000020184;ENSMUSG00000063358;ENSMUSG00000037868;ENSMUSG00000053137;ENSMUSG00000021457;ENSMUSG00000033730;ENSMUSG00000034330;ENSMUSG00000019370;ENSMUSG00000027852;ENSMUSG00000018899;ENSMUSG00000058715;ENSMUSG00000033953	K06643+K04371+K12496+K04441+K05855+K12497+K05859+K02183+K07828+K09444+K07983+K06268
Environmental Information Processing	Signal transduction	VEGF signaling pathway	7	60	0.212948	0.585159	ko04370	ENSMUSG00000063358;ENSMUSG00000032577;ENSMUSG00000053137;ENSMUSG00000034330;ENSMUSG00000027852;ENSMUSG00000052889;ENSMUSG00000033953	K04371+K04444+K04441+K05859+K07828+K19662+K06268
Environmental Information Processing	Signal transduction	Sphingolipid signaling pathway	13	125	0.21543	0.587046	ko04071	ENSMUSG00000020580;ENSMUSG00000063358;ENSMUSG00000053137;ENSMUSG00000032562;ENSMUSG00000027852;ENSMUSG00000020097;ENSMUSG00000026626;ENSMUSG00000007564;ENSMUSG00000000001;ENSMUSG00000004446;ENSMUSG00000058715;ENSMUSG00000052889;ENSMUSG00000039943	K17388+K04371+K04441+K04630+K07828+K01634+K11584+K03456+K04630+K04726+K07983+K19662+K05858
Human Diseases	Endocrine and metabolic diseases	Type II diabetes mellitus	6	50	0.218427	0.587095	ko04930	ENSMUSG00000037012;ENSMUSG00000063358;ENSMUSG00000020027;ENSMUSG00000032294;ENSMUSG00000040136;ENSMUSG00000041798	K00844+K04371+K04695+K00873+K05032+K12407
Metabolism	Glycan biosynthesis and metabolism	Glycosaminoglycan biosynthesis - chondroitin sulfate / dermatan sulfate	3	20	0.219038	0.587095	ko00532	ENSMUSG00000039497;ENSMUSG00000071649;ENSMUSG00000038181	K01794+K10158+K03419
Environmental Information Processing	Signal transduction	mTOR signaling pathway	16	159	0.220914	0.587308	ko04150	ENSMUSG00000053375;ENSMUSG00000063358;ENSMUSG00000061175;ENSMUSG00000021994;ENSMUSG00000031309;ENSMUSG00000027852;ENSMUSG00000025583;ENSMUSG00000019970;ENSMUSG00000027840;ENSMUSG00000050288;ENSMUSG00000015944;ENSMUSG00000002413;ENSMUSG00000035992;ENSMUSG00000047496;ENSMUSG00000052889;ENSMUSG00000020176	K02150+K04371+K20401+K00444+K04373+K07828+K07204+K13302+K00182+K02235+K23081+K04365+K20400+K15705+K19662+K20064
Genetic Information Processing	Folding, sorting and degradation	RNA degradation	9	83	0.231445	0.608591	ko03018	ENSMUSG00000027714;ENSMUSG00000004267;ENSMUSG00000040356;ENSMUSG00000033065;ENSMUSG00000029647;ENSMUSG00000020362;ENSMUSG00000031848;ENSMUSG00000020277;ENSMUSG00000034724	K03678+K01689+K12599+K00850+K12572+K12603+K12623+K00850+K12603
Human Diseases	Drug resistance	Endocrine resistance	10	94	0.232642	0.608591	ko01522	ENSMUSG00000021250;ENSMUSG00000021536;ENSMUSG00000020184;ENSMUSG00000063358;ENSMUSG00000053137;ENSMUSG00000022994;ENSMUSG00000020654;ENSMUSG00000027852;ENSMUSG00000002413;ENSMUSG00000027276	K04379+K08042+K06643+K04371+K04441+K08046+K08043+K07828+K04365+K06052
Metabolism	Carbohydrate metabolism	Inositol phosphate metabolism	8	73	0.24048	0.61395	ko00562	ENSMUSG00000028126;ENSMUSG00000024998;ENSMUSG00000025178;ENSMUSG00000057963;ENSMUSG00000034330;ENSMUSG00000046854;ENSMUSG00000039943;ENSMUSG00000026925	K00889+K05860+K13711+K00913+K05859+K13712+K05858+K20278
Organismal Systems	Development	Osteoclast differentiation	13	128	0.240629	0.61395	ko04380	ENSMUSG00000021250;ENSMUSG00000038128;ENSMUSG00000063358;ENSMUSG00000053137;ENSMUSG00000021457;ENSMUSG00000052837;ENSMUSG00000034330;ENSMUSG00000015837;ENSMUSG00000025958;ENSMUSG00000071076;ENSMUSG00000026321;ENSMUSG00000029135;ENSMUSG00000033953	K04379+K05869+K04371+K04441+K05855+K09028+K05859+K14381+K05870+K04449+K05147+K09030+K06268
Metabolism	Glycan biosynthesis and metabolism	Glycosaminoglycan degradation	3	21	0.241258	0.61395	ko00531	ENSMUSG00000074852;ENSMUSG00000001751;ENSMUSG00000045594	K07965+K01205+K12309
Metabolism	Carbohydrate metabolism	Glyoxylate and dicarboxylate metabolism	4	31	0.242201	0.61395	ko00630	ENSMUSG00000043445;ENSMUSG00000027605;ENSMUSG00000022477;ENSMUSG00000035637	K19269+K01895+K01681+K00049
Human Diseases	Cancers	Basal cell carcinoma	7	63	0.249911	0.626065	ko05217	ENSMUSG00000021994;ENSMUSG00000048402;ENSMUSG00000025407;ENSMUSG00000027840;ENSMUSG00000050288;ENSMUSG00000020135;ENSMUSG00000027358	K00444+K16798+K16797+K00182+K02235+K02085+K21283
Environmental Information Processing	Signal transduction	HIF-1 signaling pathway	12	118	0.250809	0.626065	ko04066	ENSMUSG00000035105;ENSMUSG00000037012;ENSMUSG00000063358;ENSMUSG00000004267;ENSMUSG00000034330;ENSMUSG00000033065;ENSMUSG00000026773;ENSMUSG00000021820;ENSMUSG00000022797;ENSMUSG00000020277;ENSMUSG00000063229;ENSMUSG00000052889	K09592+K00844+K04371+K01689+K05859+K00850+K01103+K04515+K06503+K00850+K00016+K19662
Metabolism	Lipid metabolism	Synthesis and degradation of ketone bodies	2	12	0.254791	0.631186	ko00072	ENSMUSG00000027875;ENSMUSG00000093930	K01641+K01641
Metabolism	Carbohydrate metabolism	Citrate cycle (TCA cycle)	4	32	0.260513	0.634167	ko00020	ENSMUSG00000024892;ENSMUSG00000021913;ENSMUSG00000022477;ENSMUSG00000027406	K01958+K00164+K01681+K00030
Organismal Systems	Endocrine system	Renin secretion	8	75	0.263809	0.634167	ko04924	ENSMUSG00000033910;ENSMUSG00000032562;ENSMUSG00000019370;ENSMUSG00000022994;ENSMUSG00000000001;ENSMUSG00000025958;ENSMUSG00000033953;ENSMUSG00000039943	K12318+K04630+K02183+K08046+K04630+K05870+K06268+K05858
Human Diseases	Infectious diseases	Bacterial invasion of epithelial cells	8	75	0.263809	0.634167	ko05100	ENSMUSG00000037148;ENSMUSG00000029003;ENSMUSG00000008475;ENSMUSG00000019831;ENSMUSG00000047547;ENSMUSG00000029684;ENSMUSG00000036885;ENSMUSG00000026825	K13736+K13728+K05754+K05753+K04645+K23612+K13744+K01528
Metabolism	Lipid metabolism	Steroid biosynthesis	3	22	0.263822	0.634167	ko00100	ENSMUSG00000034926;ENSMUSG00000021273;ENSMUSG00000058454	K09828+K00801+K00213
Organismal Systems	Sensory system	Inflammatory mediator regulation of TRP channels	13	131	0.266902	0.634167	ko04750	ENSMUSG00000021536;ENSMUSG00000053137;ENSMUSG00000054827;ENSMUSG00000034330;ENSMUSG00000019370;ENSMUSG00000022994;ENSMUSG00000026778;ENSMUSG00000020654;ENSMUSG00000021820;ENSMUSG00000052914;ENSMUSG00000014956;ENSMUSG00000052889;ENSMUSG00000039943	K08042+K04441+K07413+K05859+K02183+K08046+K18052+K08043+K04515+K07418+K06269+K19662+K05858
Organismal Systems	Environmental adaptation	Thermogenesis	22	234	0.268193	0.634167	ko04714	ENSMUSG00000064341;ENSMUSG00000064351;ENSMUSG00000064360;ENSMUSG00000079941;ENSMUSG00000021536;ENSMUSG00000021606;ENSMUSG00000053470;ENSMUSG00000053137;ENSMUSG00000031309;ENSMUSG00000037935;ENSMUSG00000022994;ENSMUSG00000020654;ENSMUSG00000037916;ENSMUSG00000027852;ENSMUSG00000025583;ENSMUSG00000025958;ENSMUSG00000031565;ENSMUSG00000020153;ENSMUSG00000044288;ENSMUSG00000028466;ENSMUSG00000030869;…	K03878+K02256+K03880+K02265+K08042+K03939+K15601+K04441+K04373+K11651+K08046+K08043+K03942+K07828+K07204+K05870+K04362+K03940+K04277+K09048+K03955+K02258
Metabolism	Metabolism of cofactors and vitamins	Porphyrin and chlorophyll metabolism	5	43	0.269569	0.634167	ko00860	ENSMUSG00000028393;ENSMUSG00000032126;ENSMUSG00000031209;ENSMUSG00000070704;ENSMUSG00000029575	K01698+K01749+K14735+K00699+K00798
Cellular Processes	Cellular community - eukaryotes	Focal adhesion	19	200	0.271959	0.635218	ko04510	ENSMUSG00000020580;ENSMUSG00000063358;ENSMUSG00000029306;ENSMUSG00000029304;ENSMUSG00000015647;ENSMUSG00000025321;ENSMUSG00000032356;ENSMUSG00000029231;ENSMUSG00000000184;ENSMUSG00000021702;ENSMUSG00000030403;ENSMUSG00000020357;ENSMUSG00000026639;ENSMUSG00000034664;ENSMUSG00000002413;ENSMUSG00000014956;ENSMUSG00000027087;ENSMUSG00000052889;ENSMUSG00000001507	K17388+K04371+K06253+K06250+K06240+K06591+K04349+K04363+K10151+K04659+K06274+K05097+K06244+K06476+K04365+K06269+K06487+K19662+K06482
Human Diseases	Neurodegenerative disease	Spinocerebellar ataxia	10	99	0.28396	0.638088	ko05017	ENSMUSG00000001986;ENSMUSG00000024773;ENSMUSG00000059003;ENSMUSG00000005357;ENSMUSG00000027244;ENSMUSG00000002771;ENSMUSG00000020484;ENSMUSG00000052889;ENSMUSG00000026959;ENSMUSG00000039943	K05199+K17906+K05209+K05617+K08331+K05212+K09027+K19662+K05208+K05858
Genetic Information Processing	Translation	Aminoacyl-tRNA biosynthesis	5	44	0.285663	0.638088	ko00970	ENSMUSG00000028811;ENSMUSG00000031960;ENSMUSG00000007029;ENSMUSG00000021266;ENSMUSG00000029173	K01866+K01872+K01873+K01867+K03341
Genetic Information Processing	Replication and repair	Non-homologous end-joining	2	13	0.286033	0.638088	ko03450	ENSMUSG00000022672;ENSMUSG00000021615	K06642+K10886
Genetic Information Processing	Translation	Ribosome biogenesis in eukaryotes	8	77	0.287771	0.638088	ko03008	ENSMUSG00000020290;ENSMUSG00000079470;ENSMUSG00000074698;ENSMUSG00000040688;ENSMUSG00000062309;ENSMUSG00000051062;ENSMUSG00000027613;ENSMUSG00000028430	K14290+K14567+K03097+K14555+K14525+K14563+K03264+K14544
Human Diseases	Infectious diseases	Pertussis	8	77	0.287771	0.638088	ko05133	ENSMUSG00000021250;ENSMUSG00000063358;ENSMUSG00000053137;ENSMUSG00000073418;ENSMUSG00000032562;ENSMUSG00000019370;ENSMUSG00000018899;ENSMUSG00000000001	K04379+K04371+K04441+K03989+K04630+K02183+K09444+K04630
Environmental Information Processing	Signal transduction	Hippo signaling pathway -fly	1	4	0.287801	0.638088	ko04391	ENSMUSG00000046982	K09236
Human Diseases	Infectious diseases	Vibrio cholerae infection	1	4	0.287801	0.638088	ko05110	ENSMUSG00000010830	K10949
Genetic Information Processing	Folding, sorting and degradation	Protein processing in endoplasmic reticulum	16	168	0.290972	0.638088	ko04141	ENSMUSG00000043019;ENSMUSG00000041556;ENSMUSG00000025823;ENSMUSG00000019802;ENSMUSG00000091971;ENSMUSG00000003746;ENSMUSG00000024807;ENSMUSG00000023944;ENSMUSG00000063802;ENSMUSG00000040435;ENSMUSG00000028452;ENSMUSG00000026203;ENSMUSG00000020484;ENSMUSG00000018442;ENSMUSG00000020794;ENSMUSG00000078974	K10086+K10099+K09582+K09540+K03283+K01230+K10601+K04079+K09562+K14019+K13525+K09508+K09027+K13989+K10575+K07342
Human Diseases	Infectious diseases	Salmonella infection	21	226	0.292701	0.638088	ko05132	ENSMUSG00000024862;ENSMUSG00000020580;ENSMUSG00000021250;ENSMUSG00000063358;ENSMUSG00000021288;ENSMUSG00000008475;ENSMUSG00000092009;ENSMUSG00000053137;ENSMUSG00000044147;ENSMUSG00000026499;ENSMUSG00000061244;ENSMUSG00000029434;ENSMUSG00000008859;ENSMUSG00000031176;ENSMUSG00000029684;ENSMUSG00000036885;ENSMUSG00000023944;ENSMUSG00000028917;ENSMUSG00000009013;ENSMUSG00000041959;ENSMUSG00000034216	K10407+K17388+K04379+K04371+K10407+K05754+K10352+K04441+K07941+K23935+K19984+K20182+K07834+K10420+K23612+K13744+K04079+K15348+K10418+K17274+K20181
Human Diseases	Cancers	Viral carcinogenesis	21	226	0.292701	0.638088	ko05203	ENSMUSG00000018102;ENSMUSG00000020184;ENSMUSG00000063358;ENSMUSG00000019777;ENSMUSG00000037868;ENSMUSG00000020962;ENSMUSG00000021457;ENSMUSG00000033730;ENSMUSG00000034245;ENSMUSG00000022285;ENSMUSG00000022475;ENSMUSG00000000184;ENSMUSG00000060550;ENSMUSG00000031161;ENSMUSG00000032294;ENSMUSG00000027852;ENSMUSG00000001424;ENSMUSG00000022568;ENSMUSG00000025958;ENSMUSG00000028466;ENSMUSG00000029387	K11252+K06643+K04371+K06067+K12496+K03122+K05855+K12497+K11418+K16197+K11408+K10151+K06751+K11407+K00873+K07828+K15979+K16175+K05870+K09048+K03143
Human Diseases	Cardiovascular diseases	Arrhythmogenic right ventricular cardiomyopathy (ARVC)	8	78	0.299953	0.649544	ko05412	ENSMUSG00000041957;ENSMUSG00000030376;ENSMUSG00000025321;ENSMUSG00000053395;ENSMUSG00000028063;ENSMUSG00000034664;ENSMUSG00000027087;ENSMUSG00000001507	K12642+K05849+K06591+K04873+K12641+K06476+K06487+K06482
Genetic Information Processing	Replication and repair	Nucleotide excision repair	5	45	0.301929	0.649544	ko03420	ENSMUSG00000021548;ENSMUSG00000030400;ENSMUSG00000020471;ENSMUSG00000029387;ENSMUSG00000056394	K06634+K10844+K02328+K03143+K10747
Organismal Systems	Nervous system	Neurotrophin signaling pathway	12	124	0.307592	0.657402	ko04722	ENSMUSG00000038128;ENSMUSG00000063358;ENSMUSG00000053137;ENSMUSG00000031309;ENSMUSG00000021180;ENSMUSG00000034330;ENSMUSG00000019370;ENSMUSG00000021820;ENSMUSG00000027852;ENSMUSG00000025151;ENSMUSG00000002413;ENSMUSG00000004933	K05869+K04371+K04441+K04373+K04445+K05859+K02183+K04515+K07828+K12464+K04365+K08888
Human Diseases	Infectious diseases	Toxoplasmosis	11	116	0.34304	0.728404	ko05145	ENSMUSG00000063358;ENSMUSG00000024789;ENSMUSG00000053137;ENSMUSG00000015647;ENSMUSG00000032562;ENSMUSG00000091971;ENSMUSG00000026639;ENSMUSG00000032193;ENSMUSG00000021868;ENSMUSG00000000001;ENSMUSG00000069874	K04371+K04447+K04441+K06240+K04630+K03283+K06244+K12473+K09565+K04630+K14139
Organismal Systems	Nervous system	Serotonergic synapse	13	140	0.350622	0.7397	ko04726	ENSMUSG00000026322;ENSMUSG00000063358;ENSMUSG00000054827;ENSMUSG00000032562;ENSMUSG00000021303;ENSMUSG00000025739;ENSMUSG00000027852;ENSMUSG00000052914;ENSMUSG00000068523;ENSMUSG00000000001;ENSMUSG00000002413;ENSMUSG00000052889;ENSMUSG00000039943	K04160+K04371+K07413+K04630+K04541+K04547+K07828+K07418+K04542+K04630+K04365+K19662+K05858
Metabolism	Carbohydrate metabolism	Fructose and mannose metabolism	4	37	0.354805	0.743727	ko00051	ENSMUSG00000037012;ENSMUSG00000033065;ENSMUSG00000026773;ENSMUSG00000020277	K00844+K00850+K01103+K00850
Metabolism	Nucleotide metabolism	Pyrimidine metabolism	6	60	0.361884	0.753733	ko00240	ENSMUSG00000048120;ENSMUSG00000022292;ENSMUSG00000022814;ENSMUSG00000037370;ENSMUSG00000089917;ENSMUSG00000029366	K01510+K10808+K13421+K01513+K00876+K00893
Organismal Systems	Excretory system	Collecting duct acid secretion	3	27	0.378411	0.783167	ko04966	ENSMUSG00000053375;ENSMUSG00000019302;ENSMUSG00000015575	K02150+K02154+K02153
Cellular Processes	Cell growth and death	p53 signaling pathway	7	73	0.383036	0.787754	ko04115	ENSMUSG00000020184;ENSMUSG00000024778;ENSMUSG00000034730;ENSMUSG00000022292;ENSMUSG00000000184;ENSMUSG00000054387;ENSMUSG00000004446	K06643+K04390+K04596+K10808+K10151+K10127+K04726
Genetic Information Processing	Translation	mRNA surveillance pathway	9	97	0.391145	0.795212	ko03015	ENSMUSG00000020994;ENSMUSG00000021111;ENSMUSG00000034022;ENSMUSG00000025580;ENSMUSG00000026626;ENSMUSG00000019977;ENSMUSG00000007564;ENSMUSG00000028330;ENSMUSG00000014956	K13114+K14376+K14401+K13025+K11584+K14416+K03456+K12882+K06269
Human Diseases	Cancers	Melanoma	7	74	0.39672	0.795212	ko05218	ENSMUSG00000020184;ENSMUSG00000063358;ENSMUSG00000036585;ENSMUSG00000029231;ENSMUSG00000027852;ENSMUSG00000031565;ENSMUSG00000002413	K06643+K04371+K18496+K04363+K07828+K04362+K04365
Genetic Information Processing	Folding, sorting and degradation	Ubiquitin mediated proteolysis	13	145	0.399094	0.795212	ko04120	ENSMUSG00000016308;ENSMUSG00000020184;ENSMUSG00000041556;ENSMUSG00000020802;ENSMUSG00000027598;ENSMUSG00000024807;ENSMUSG00000070923;ENSMUSG00000003308;ENSMUSG00000001924;ENSMUSG00000038545;ENSMUSG00000041058;ENSMUSG00000026965;ENSMUSG00000020794	K10573+K06643+K10099+K10581+K05632+K10601+K10447+K10456+K03178+K10613+K05633+K03349+K10575
Human Diseases	Infectious disease: bacterial	Yersinia infection	15	169	0.401066	0.795212	ko05135	ENSMUSG00000020580;ENSMUSG00000021250;ENSMUSG00000063358;ENSMUSG00000059456;ENSMUSG00000028126;ENSMUSG00000053137;ENSMUSG00000044147;ENSMUSG00000031309;ENSMUSG00000026341;ENSMUSG00000086040;ENSMUSG00000029684;ENSMUSG00000025372;ENSMUSG00000026117;ENSMUSG00000035352;ENSMUSG00000029674	K17388+K04379+K04371+K05871+K00889+K04441+K07941+K04373+K18584+K19475+K23612+K05627+K07360+K14624+K05743
Genetic Information Processing	Folding, sorting and degradation	Protein export	3	28	0.401097	0.795212	ko03060	ENSMUSG00000054408;ENSMUSG00000019802;ENSMUSG00000078974	K12948+K09540+K07342
Metabolism	Carbohydrate metabolism	Amino sugar and nucleotide sugar metabolism	5	51	0.401254	0.795212	ko00520	ENSMUSG00000037012;ENSMUSG00000057363;ENSMUSG00000018042;ENSMUSG00000036427;ENSMUSG00000041798	K00844+K08678+K00326+K01810+K12407
Cellular Processes	Transport and catabolism	Lysosome	13	146	0.408863	0.80541	ko04142	ENSMUSG00000047547;ENSMUSG00000041247;ENSMUSG00000025759;ENSMUSG00000005142;ENSMUSG00000019302;ENSMUSG00000001751;ENSMUSG00000023030;ENSMUSG00000004207;ENSMUSG00000021824;ENSMUSG00000033128;ENSMUSG00000025579;ENSMUSG00000045594;ENSMUSG00000009090	K04645+K06562+K12307+K12311+K02154+K01205+K21398+K12382+K12398+K12404+K12316+K12309+K12392
Environmental Information Processing	Signal transduction	Ras signaling pathway	24	279	0.417727	0.815174	ko04014	ENSMUSG00000024883;ENSMUSG00000063358;ENSMUSG00000044147;ENSMUSG00000024998;ENSMUSG00000036585;ENSMUSG00000054252;ENSMUSG00000041992;ENSMUSG00000034330;ENSMUSG00000019370;ENSMUSG00000032356;ENSMUSG00000019966;ENSMUSG00000029231;ENSMUSG00000021303;ENSMUSG00000025739;ENSMUSG00000008859;ENSMUSG00000027852;ENSMUSG00000020357;ENSMUSG00000059003;ENSMUSG00000068523;ENSMUSG00000026117;ENSMUSG00000006445;…	K17638+K04371+K07941+K05860+K18496+K05094+K08019+K05859+K02183+K04349+K05461+K04363+K04541+K04547+K07834+K07828+K05097+K05209+K04542+K07360+K05103+K04362+K19662+K05208
Genetic Information Processing	Transcription	RNA polymerase	3	29	0.423543	0.815174	ko03020	ENSMUSG00000028104;ENSMUSG00000005198;ENSMUSG00000030880	K03024+K03006+K14721
Human Diseases	Endocrine and metabolic diseases	Maturity onset diabetes of the young	3	29	0.423543	0.815174	ko04950	ENSMUSG00000020679;ENSMUSG00000017950;ENSMUSG00000041798	K08034+K07292+K12407
Environmental Information Processing	Signal transduction	PI3K-Akt signaling pathway	42	499	0.430848	0.815174	ko04151	ENSMUSG00000020184;ENSMUSG00000063358;ENSMUSG00000024789;ENSMUSG00000025915;ENSMUSG00000029306;ENSMUSG00000021457;ENSMUSG00000029304;ENSMUSG00000036585;ENSMUSG00000054252;ENSMUSG00000015647;ENSMUSG00000025321;ENSMUSG00000032773;ENSMUSG00000022285;ENSMUSG00000019966;ENSMUSG00000029231;ENSMUSG00000000184;ENSMUSG00000021702;ENSMUSG00000021303;ENSMUSG00000023034;ENSMUSG00000026770;ENSMUSG00000025739;…	K06643+K04371+K04447+K13304+K06253+K05855+K06250+K18496+K05094+K06240+K06591+K04129+K16197+K05461+K04363+K10151+K04659+K04541+K04465+K05068+K04547+K05069+K01084+K07828+K05097+K07204+K09554+K11584+K09420+K01084+K13302+K03456+K04079+K06244+K04542+K05103+K06476+K05870+K04362+K09048+K06487+K06482
Metabolism	Lipid metabolism	Glycerolipid metabolism	6	65	0.436433	0.815174	ko00561	ENSMUSG00000036095;ENSMUSG00000015568;ENSMUSG00000004815;ENSMUSG00000034731;ENSMUSG00000007833;ENSMUSG00000046338	K00901+K01059+K00901+K00901+K00128+K00629
Metabolism	Lipid metabolism	Fatty acid biosynthesis	2	18	0.436839	0.815174	ko00061	ENSMUSG00000015016;ENSMUSG00000025153	K18660+K00665
Metabolism	Lipid metabolism	Primary bile acid biosynthesis	2	18	0.436839	0.815174	ko00120	ENSMUSG00000039519;ENSMUSG00000050445	K07430+K07431
Human Diseases	Cancers	Breast cancer	13	149	0.438207	0.815174	ko05224	ENSMUSG00000021250;ENSMUSG00000063358;ENSMUSG00000021994;ENSMUSG00000036585;ENSMUSG00000027852;ENSMUSG00000020357;ENSMUSG00000027840;ENSMUSG00000032744;ENSMUSG00000050288;ENSMUSG00000031565;ENSMUSG00000002413;ENSMUSG00000020135;ENSMUSG00000027276	K04379+K04371+K00444+K18496+K07828+K05097+K00182+K09091+K02235+K04362+K04365+K02085+K06052
Metabolism	Energy metabolism	Oxidative phosphorylation	12	137	0.438528	0.815174	ko00190	ENSMUSG00000064341;ENSMUSG00000064351;ENSMUSG00000064360;ENSMUSG00000079941;ENSMUSG00000053375;ENSMUSG00000021606;ENSMUSG00000019302;ENSMUSG00000037916;ENSMUSG00000015575;ENSMUSG00000020153;ENSMUSG00000030869;ENSMUSG00000020544	K03878+K02256+K03880+K02265+K02150+K03939+K02154+K03942+K02153+K03940+K03955+K02258
Organismal Systems	Digestive system	Protein digestion and absorption	9	101	0.438748	0.815174	ko04974	ENSMUSG00000024935;ENSMUSG00000030376;ENSMUSG00000022462;ENSMUSG00000043885;ENSMUSG00000033161;ENSMUSG00000023914;ENSMUSG00000028197;ENSMUSG00000040907;ENSMUSG00000029675	K05612+K05849+K14207+K14209+K01539+K01395+K19721+K01539+K14211
Metabolism	Amino acid metabolism	Cysteine and methionine metabolism	5	54	0.450645	0.827869	ko00270	ENSMUSG00000075232;ENSMUSG00000033022;ENSMUSG00000021311;ENSMUSG00000024039;ENSMUSG00000063229	K01611+K00456+K00548+K01697+K00016
Environmental Information Processing	Signal transduction	Notch signaling pathway	5	54	0.450645	0.827869	ko04330	ENSMUSG00000019777;ENSMUSG00000040415;ENSMUSG00000031925;ENSMUSG00000032744;ENSMUSG00000027276	K06067+K06058+K06061+K09091+K06052
Human Diseases	Cancers	Hepatocellular carcinoma	15	176	0.464554	0.840125	ko05225	ENSMUSG00000063358;ENSMUSG00000021994;ENSMUSG00000037935;ENSMUSG00000034330;ENSMUSG00000042323;ENSMUSG00000027852;ENSMUSG00000003308;ENSMUSG00000008540;ENSMUSG00000027840;ENSMUSG00000032402;ENSMUSG00000068762;ENSMUSG00000050288;ENSMUSG00000002413;ENSMUSG00000020135;ENSMUSG00000052889	K04371+K00444+K11651+K05859+K11757+K07828+K10456+K00799+K00182+K23605+K00799+K02235+K04365+K02085+K19662
Metabolism	Metabolism of cofactors and vitamins	One carbon pool by folate	2	19	0.465023	0.840125	ko00670	ENSMUSG00000022962;ENSMUSG00000021311	K11787+K00548
Human Diseases	Infectious diseases	Shigellosis	2	19	0.465023	0.840125	ko05131	ENSMUSG00000066621;ENSMUSG00000109378	K17988+K12836
Cellular Processes	Cell growth and death	Apoptosis	13	153	0.477203	0.857391	ko04210	ENSMUSG00000024590;ENSMUSG00000021250;ENSMUSG00000063358;ENSMUSG00000024778;ENSMUSG00000023004;ENSMUSG00000043091;ENSMUSG00000028063;ENSMUSG00000027852;ENSMUSG00000004446;ENSMUSG00000030137;ENSMUSG00000068329;ENSMUSG00000026202;ENSMUSG00000026883	K07611+K04379+K04371+K04390+K07374+K07374+K12641+K07828+K04726+K07374+K08669+K07374+K19901
Human Diseases	Cancers	Non-small cell lung cancer	6	68	0.480491	0.858582	ko05223	ENSMUSG00000063358;ENSMUSG00000039656;ENSMUSG00000034330;ENSMUSG00000027852;ENSMUSG00000002413;ENSMUSG00000052889	K04371+K08525+K05859+K07828+K04365+K19662
Human Diseases	Cardiovascular diseases	Hypertrophic cardiomyopathy (HCM)	8	93	0.488605	0.861829	ko05410	ENSMUSG00000030376;ENSMUSG00000025321;ENSMUSG00000053395;ENSMUSG00000091898;ENSMUSG00000028063;ENSMUSG00000034664;ENSMUSG00000027087;ENSMUSG00000001507	K05849+K06591+K04873+K05865+K12641+K06476+K06487+K06482
Metabolism	Amino acid metabolism	Arginine biosynthesis	2	20	0.492355	0.861829	ko00220	ENSMUSG00000031700;ENSMUSG00000029361	K00814+K13240
Metabolism	Metabolism of cofactors and vitamins	Riboflavin metabolism	1	8	0.49285	0.861829	ko00740	ENSMUSG00000037370	K01513
Genetic Information Processing	Folding, sorting and degradation	Sulfur relay system	1	8	0.49285	0.861829	ko04122	ENSMUSG00000069020	K12161
Organismal Systems	Immune system	Th1 and Th2 cell differentiation	11	131	0.502277	0.872953	ko04658	ENSMUSG00000021250;ENSMUSG00000063358;ENSMUSG00000024789;ENSMUSG00000053137;ENSMUSG00000031925;ENSMUSG00000026778;ENSMUSG00000026770;ENSMUSG00000068227;ENSMUSG00000026117;ENSMUSG00000033953;ENSMUSG00000027276	K04379+K04371+K04447+K04441+K06061+K18052+K05068+K05069+K07360+K06268+K06052
Human Diseases	Infectious diseases	Herpes simplex infection	45	550	0.507162	0.872953	ko05168	ENSMUSG00000090641;ENSMUSG00000063281;ENSMUSG00000069206;ENSMUSG00000071291;ENSMUSG00000021510;ENSMUSG00000058331;ENSMUSG00000078546;ENSMUSG00000033972;ENSMUSG00000074165;ENSMUSG00000024789;ENSMUSG00000078899;ENSMUSG00000024778;ENSMUSG00000056592;ENSMUSG00000078886;ENSMUSG00000095648;ENSMUSG00000069184;ENSMUSG00000024339;ENSMUSG00000021457;ENSMUSG00000078779;ENSMUSG00000096916;ENSMUSG00000110444;…	K09228+K09228+K09228+K09228+K09228+K09228+K09228+K09228+K09228+K04447+K09228+K04390+K09228+K09228+K09228+K09228+K05654+K05855+K09228+K09228+K09228+K09228+K06751+K09228+K09228+K09228+K09228+K09228+K09228+K09228+K09228+K15409+K09228+K14624+K09228+K08055+K09228+K09364+K09228+K04726+K09228+K06269+K09228+K09228+K09228
Organismal Systems	Endocrine system	Ovarian Steroidogenesis	6	70	0.509282	0.872953	ko04913	ENSMUSG00000021536;ENSMUSG00000022994;ENSMUSG00000072949;ENSMUSG00000020654;ENSMUSG00000052914;ENSMUSG00000032193	K08042+K08046+K01068+K08043+K07418+K12473
Human Diseases	Neurodegenerative diseases	Prion diseases	3	33	0.50989	0.872953	ko05020	ENSMUSG00000063358;ENSMUSG00000038418;ENSMUSG00000015083	K04371+K09203+K03999
Organismal Systems	Digestive system	Bile secretion	7	83	0.517948	0.879964	ko04976	ENSMUSG00000021536;ENSMUSG00000030378;ENSMUSG00000022994;ENSMUSG00000033161;ENSMUSG00000020654;ENSMUSG00000032193;ENSMUSG00000040907	K08042+K11822+K08046+K01539+K08043+K12473+K01539
Environmental Information Processing	Signal transduction	Calcium signaling pathway	29	355	0.519367	0.879964	ko04020	ENSMUSG00000021536;ENSMUSG00000026322;ENSMUSG00000038128;ENSMUSG00000052821;ENSMUSG00000031376;ENSMUSG00000019464;ENSMUSG00000059456;ENSMUSG00000024998;ENSMUSG00000030376;ENSMUSG00000032773;ENSMUSG00000049583;ENSMUSG00000034330;ENSMUSG00000019370;ENSMUSG00000029231;ENSMUSG00000091898;ENSMUSG00000020654;ENSMUSG00000021820;ENSMUSG00000059003;ENSMUSG00000016179;ENSMUSG00000021868;ENSMUSG00000026463;…	K08042+K04160+K05869+K04322+K05850+K04258+K05871+K05860+K05849+K04129+K04604+K05859+K02183+K04363+K05865+K08043+K04515+K05209+K08794+K09565+K05850+K05212+K13240+K19662+K16059+K05208+K05219+K06268+K05858
Organismal Systems	Endocrine system	Adipocytokine signaling pathway	6	71	0.523456	0.880428	ko04920	ENSMUSG00000039656;ENSMUSG00000024789;ENSMUSG00000026778;ENSMUSG00000078650;ENSMUSG00000034793;ENSMUSG00000030168	K08525+K04447+K18052+K01084+K01084+K07297
Human Diseases	Cancers	Small cell lung cancer	8	96	0.525445	0.880428	ko05222	ENSMUSG00000039656;ENSMUSG00000015647;ENSMUSG00000059436;ENSMUSG00000026639;ENSMUSG00000006215;ENSMUSG00000034664;ENSMUSG00000027087;ENSMUSG00000001507	K08525+K06240+K04453+K06244+K10500+K06476+K06487+K06482
Genetic Information Processing	Folding, sorting and degradation	SNARE interactions in vesicular transport	3	34	0.530411	0.880428	ko04130	ENSMUSG00000030337;ENSMUSG00000030806;ENSMUSG00000024191	K08510+K08486+K08497
Cellular Processes	Transport and catabolism	Autophagy - other eukaryotes	3	34	0.530411	0.880428	ko04136	ENSMUSG00000024773;ENSMUSG00000025583;ENSMUSG00000027244	K17906+K07204+K08331
Metabolism	Metabolism of cofactors and vitamins	Vitamin B6 metabolism	1	9	0.534135	0.881156	ko00750	ENSMUSG00000027088	K13248
Environmental Information Processing	Signaling molecules and interaction	Viral protein interaction with cytokine and cytokine receptor	8	97	0.537517	0.881156	ko04061	ENSMUSG00000026770;ENSMUSG00000068227;ENSMUSG00000020007;ENSMUSG00000035373;ENSMUSG00000035352;ENSMUSG00000095675;ENSMUSG00000096596;ENSMUSG00000049103	K05068+K05069+K05136+K05509+K14624+K16062+K16062+K04177
Organismal Systems	Immune system	Th17 cell differentiation	12	147	0.538933	0.881156	ko04659	ENSMUSG00000021250;ENSMUSG00000063358;ENSMUSG00000039656;ENSMUSG00000024789;ENSMUSG00000053137;ENSMUSG00000026778;ENSMUSG00000026770;ENSMUSG00000068227;ENSMUSG00000023944;ENSMUSG00000032402;ENSMUSG00000026117;ENSMUSG00000033953	K04379+K04371+K08525+K04447+K04441+K18052+K05068+K05069+K04079+K23605+K07360+K06268
Organismal Systems	Excretory system	Proximal tubule bicarbonate reclamation	2	22	0.544283	0.882979	ko04964	ENSMUSG00000033161;ENSMUSG00000040907	K01539+K01539
Organismal Systems	Endocrine system	Regulation of lipolysis in adipocyte	5	60	0.545449	0.882979	ko04923	ENSMUSG00000021536;ENSMUSG00000032562;ENSMUSG00000022994;ENSMUSG00000020654;ENSMUSG00000000001	K08042+K04630+K08046+K08043+K04630
Cellular Processes	Cell growth and death	Apoptosis - multiple species	3	35	0.550441	0.88667	ko04215	ENSMUSG00000026278;ENSMUSG00000004446;ENSMUSG00000068329	K02561+K04726+K08669
Metabolism	Lipid metabolism	Ether lipid metabolism	4	48	0.555721	0.887719	ko00565	ENSMUSG00000060002;ENSMUSG00000038173;ENSMUSG00000003363;ENSMUSG00000005447	K00994+K08743+K16860+K16795
Environmental Information Processing	Signal transduction	ErbB signaling pathway	7	86	0.556521	0.887719	ko04012	ENSMUSG00000063358;ENSMUSG00000034330;ENSMUSG00000021820;ENSMUSG00000027852;ENSMUSG00000062991;ENSMUSG00000002413;ENSMUSG00000052889	K04371+K05859+K04515+K07828+K05455+K04365+K19662
Human Diseases	Infectious diseases	Legionellosis	5	62	0.575309	0.913233	ko05134	ENSMUSG00000091971;ENSMUSG00000016349;ENSMUSG00000019977;ENSMUSG00000028452;ENSMUSG00000078566	K03283+K03231+K14416+K13525+K15464
Organismal Systems	Digestive system	Pancreatic secretion	9	114	0.587553	0.924437	ko04972	ENSMUSG00000021536;ENSMUSG00000031376;ENSMUSG00000022994;ENSMUSG00000033161;ENSMUSG00000020654;ENSMUSG00000026463;ENSMUSG00000040907;ENSMUSG00000052889;ENSMUSG00000039943	K08042+K05850+K08046+K01539+K08043+K05850+K01539+K19662+K05858
Genetic Information Processing	Replication and repair	DNA replication	3	37	0.588941	0.924437	ko03030	ENSMUSG00000052926;ENSMUSG00000020471;ENSMUSG00000056394	K10743+K02328+K10747
Metabolism	Glycan biosynthesis and metabolism	Glycosaminoglycan biosynthesis - heparan sulfate / heparin	2	24	0.592389	0.924437	ko00534	ENSMUSG00000071649;ENSMUSG00000051022	K10158+K01024
Organismal Systems	Circulatory system	Cardiac muscle contraction	7	89	0.593675	0.924437	ko04260	ENSMUSG00000064351;ENSMUSG00000079941;ENSMUSG00000030376;ENSMUSG00000053395;ENSMUSG00000091898;ENSMUSG00000033161;ENSMUSG00000040907	K02256+K02265+K05849+K04873+K05865+K01539+K01539
Metabolism	Glycan biosynthesis and metabolism	N-Glycan biosynthesis	4	51	0.604686	0.926141	ko00510	ENSMUSG00000075470;ENSMUSG00000024085;ENSMUSG00000003746;ENSMUSG00000022885	K03850+K01231+K01230+K00778
Human Diseases	Cancers	Colorectal cancer	7	90	0.605705	0.926141	ko05210	ENSMUSG00000021250;ENSMUSG00000063358;ENSMUSG00000008859;ENSMUSG00000027852;ENSMUSG00000032402;ENSMUSG00000002413;ENSMUSG00000020135	K04379+K04371+K07834+K07828+K23605+K04365+K02085
Metabolism	Energy metabolism	Sulfur metabolism	1	11	0.606908	0.926141	ko00920	ENSMUSG00000024899	K13811
Cellular Processes	Cell growth and death	Cellular senescence	14	180	0.610235	0.926141	ko04218	ENSMUSG00000020184;ENSMUSG00000063358;ENSMUSG00000020063;ENSMUSG00000053137;ENSMUSG00000019370;ENSMUSG00000000184;ENSMUSG00000044167;ENSMUSG00000060550;ENSMUSG00000027852;ENSMUSG00000027552;ENSMUSG00000015837;ENSMUSG00000032402;ENSMUSG00000014956;ENSMUSG00000033953	K06643+K04371+K11411+K04441+K02183+K10151+K07201+K06751+K07828+K04682+K14381+K23605+K06269+K06268
Human Diseases	Endocrine and metabolic diseases	Non-alcoholic fatty liver disease (NAFLD)	12	155	0.614621	0.926141	ko04932	ENSMUSG00000064351;ENSMUSG00000079941;ENSMUSG00000021606;ENSMUSG00000024778;ENSMUSG00000027598;ENSMUSG00000037916;ENSMUSG00000020153;ENSMUSG00000030168;ENSMUSG00000004446;ENSMUSG00000057177;ENSMUSG00000030869;ENSMUSG00000020484	K02256+K02265+K03939+K04390+K05632+K03942+K03940+K07297+K04726+K08822+K03955+K09027
Genetic Information Processing	Replication and repair	Mismatch repair	2	25	0.614981	0.926141	ko03430	ENSMUSG00000020471;ENSMUSG00000056394	K02328+K10747
Human Diseases	Cancers	Chronic myeloid leukemia	6	78	0.617378	0.926141	ko05220	ENSMUSG00000020184;ENSMUSG00000063358;ENSMUSG00000019777;ENSMUSG00000027852;ENSMUSG00000032402;ENSMUSG00000002413	K06643+K04371+K06067+K07828+K23605+K04365
Cellular Processes	Transport and catabolism	Mitophagy - animal	5	65	0.618078	0.926141	ko04137	ENSMUSG00000074698;ENSMUSG00000022051;ENSMUSG00000027852;ENSMUSG00000015837;ENSMUSG00000078566	K03097+K15465+K07828+K14381+K15464
Organismal Systems	Digestive system	Cholesterol metabolism	4	52	0.62026	0.926141	ko04979	ENSMUSG00000015568;ENSMUSG00000040249;ENSMUSG00000002985;ENSMUSG00000032193	K01059+K04550+K04524+K12473
Organismal Systems	Immune system	Leukocyte transendothelial migration	9	118	0.629614	0.935836	ko04670	ENSMUSG00000020580;ENSMUSG00000059456;ENSMUSG00000053137;ENSMUSG00000032562;ENSMUSG00000034330;ENSMUSG00000032011;ENSMUSG00000030403;ENSMUSG00000000001;ENSMUSG00000052889	K17388+K05871+K04441+K04630+K05859+K06514+K06274+K04630+K19662
Environmental Information Processing	Signal transduction	Phospholipase D signaling pathway	21	273	0.639624	0.942238	ko04072	ENSMUSG00000021536;ENSMUSG00000063358;ENSMUSG00000059456;ENSMUSG00000028126;ENSMUSG00000044147;ENSMUSG00000021457;ENSMUSG00000049583;ENSMUSG00000036095;ENSMUSG00000034330;ENSMUSG00000019966;ENSMUSG00000022994;ENSMUSG00000029231;ENSMUSG00000004815;ENSMUSG00000034731;ENSMUSG00000020654;ENSMUSG00000008859;ENSMUSG00000027852;ENSMUSG00000058715;ENSMUSG00000026825;ENSMUSG00000037727;ENSMUSG00000039943	K08042+K04371+K05871+K00889+K07941+K05855+K04604+K00901+K05859+K05461+K08046+K04363+K00901+K00901+K08043+K07834+K07828+K07983+K01528+K05242+K05858
Environmental Information Processing	Signaling molecules and interaction	Neuroactive ligand-receptor interaction	29	375	0.642274	0.942238	ko04080	ENSMUSG00000056380;ENSMUSG00000026322;ENSMUSG00000032360;ENSMUSG00000052821;ENSMUSG00000001986;ENSMUSG00000019464;ENSMUSG00000000560;ENSMUSG00000029211;ENSMUSG00000028778;ENSMUSG00000032773;ENSMUSG00000056073;ENSMUSG00000049583;ENSMUSG00000032017;ENSMUSG00000018589;ENSMUSG00000059003;ENSMUSG00000031212;ENSMUSG00000027765;ENSMUSG00000071424;ENSMUSG00000020090;ENSMUSG00000027950;ENSMUSG00000026271;…	K04287+K04160+K04239+K04322+K05199+K04258+K05175+K05175+K04238+K04129+K05202+K04604+K05204+K05194+K05209+K04210+K04270+K05207+K04240+K04813+K04276+K04132+K05212+K04277+K04589+K05242+K05208+K05219+K04201
Metabolism	Glycan biosynthesis and metabolism	Various types of N-glycan biosynthesis	3	40	0.642566	0.942238	ko00513	ENSMUSG00000047161;ENSMUSG00000024085;ENSMUSG00000003746	K09673+K01231+K01230
Organismal Systems	Sensory system	Phototransduction	2	27	0.657256	0.959477	ko04744	ENSMUSG00000019370;ENSMUSG00000031789	K02183+K04952
Human Diseases	Infectious disease: viral	Human immunodeficiency virus 1 infection	22	290	0.667328	0.96985	ko05170	ENSMUSG00000021250;ENSMUSG00000063358;ENSMUSG00000059456;ENSMUSG00000024778;ENSMUSG00000024339;ENSMUSG00000053137;ENSMUSG00000032562;ENSMUSG00000034330;ENSMUSG00000019370;ENSMUSG00000060550;ENSMUSG00000021303;ENSMUSG00000031016;ENSMUSG00000025739;ENSMUSG00000027852;ENSMUSG00000068523;ENSMUSG00000000001;ENSMUSG00000060802;ENSMUSG00000004446;ENSMUSG00000029674;ENSMUSG00000009090;ENSMUSG00000052889;…	K04379+K04371+K05871+K04390+K05654+K04441+K04630+K05859+K02183+K06751+K04541+K06632+K04547+K07828+K04542+K04630+K08055+K04726+K05743+K12392+K19662+K06268
Metabolism	Amino acid metabolism	Histidine metabolism	2	28	0.676961	0.971836	ko00340	ENSMUSG00000007833;ENSMUSG00000027360	K00128+K01590
Metabolism	Carbohydrate metabolism	Butanoate metabolism	2	28	0.676961	0.971836	ko00650	ENSMUSG00000027875;ENSMUSG00000093930	K01641+K01641
Human Diseases	Drug resistance	Platinum drug resistance	6	83	0.677611	0.971836	ko01524	ENSMUSG00000020184;ENSMUSG00000063358;ENSMUSG00000024778;ENSMUSG00000008540;ENSMUSG00000068762;ENSMUSG00000004446	K06643+K04371+K04390+K00799+K00799+K04726
Genetic Information Processing	Translation	RNA transport	13	176	0.683207	0.972241	ko03013	ENSMUSG00000021374;ENSMUSG00000020994;ENSMUSG00000020290;ENSMUSG00000037475;ENSMUSG00000062309;ENSMUSG00000003226;ENSMUSG00000000838;ENSMUSG00000025580;ENSMUSG00000016349;ENSMUSG00000022391;ENSMUSG00000027939;ENSMUSG00000018765;ENSMUSG00000028330	K14296+K13114+K14290+K12879+K14525+K12172+K15516+K13025+K03231+K14319+K14314+K15516+K12882
Metabolism	Xenobiotics biodegradation and metabolism	Drug metabolism - other enzymes	7	97	0.684297	0.972241	ko00983	ENSMUSG00000022292;ENSMUSG00000022814;ENSMUSG00000003500;ENSMUSG00000008540;ENSMUSG00000070704;ENSMUSG00000068762;ENSMUSG00000089917	K10808+K13421+K00088+K00799+K00699+K00799+K00876
Cellular Processes	Cell growth and death	Ferroptosis	3	43	0.691064	0.972241	ko04216	ENSMUSG00000027737;ENSMUSG00000023030;ENSMUSG00000022797	K13869+K21398+K06503
Metabolism	Amino acid metabolism	Valine, leucine and isoleucine degradation	4	57	0.692137	0.972241	ko00280	ENSMUSG00000027875;ENSMUSG00000093930;ENSMUSG00000015016;ENSMUSG00000007833	K01641+K01641+K18660+K00128
Metabolism	Glycan biosynthesis and metabolism	Glycosaminoglycan biosynthesis - keratan sulfate	1	14	0.695341	0.972241	ko00533	ENSMUSG00000022793	K07969
Metabolism	Metabolism of cofactors and vitamins	Folate biosynthesis	2	29	0.695732	0.972241	ko00790	ENSMUSG00000032067;ENSMUSG00000000214	K01737+K00501
Cellular Processes	Cell growth and death	Necroptosis	13	178	0.698755	0.972311	ko04217	ENSMUSG00000024789;ENSMUSG00000024778;ENSMUSG00000109901;ENSMUSG00000004843;ENSMUSG00000068855;ENSMUSG00000015937;ENSMUSG00000033594;ENSMUSG00000021820;ENSMUSG00000015837;ENSMUSG00000047098;ENSMUSG00000023944;ENSMUSG00000004446;ENSMUSG00000033059	K04447+K04390+K12197+K12192+K11251+K11251+K17595+K04515+K14381+K11974+K04079+K04726+K00688
Human Diseases	Infectious diseases	Kaposi sarcoma-associated herpesvirus infection	16	218	0.704018	0.972468	ko05167	ENSMUSG00000021250;ENSMUSG00000063358;ENSMUSG00000024789;ENSMUSG00000024778;ENSMUSG00000053137;ENSMUSG00000021457;ENSMUSG00000034330;ENSMUSG00000019370;ENSMUSG00000060550;ENSMUSG00000021303;ENSMUSG00000025739;ENSMUSG00000027852;ENSMUSG00000068523;ENSMUSG00000025958;ENSMUSG00000004446;ENSMUSG00000033953	K04379+K04371+K04447+K04390+K04441+K05855+K05859+K02183+K06751+K04541+K04547+K07828+K04542+K05870+K04726+K06268
Organismal Systems	Immune system	IL-17 signaling pathway	7	99	0.704816	0.972468	ko04657	ENSMUSG00000021250;ENSMUSG00000063358;ENSMUSG00000053137;ENSMUSG00000023944;ENSMUSG00000035373;ENSMUSG00000035352;ENSMUSG00000071076	K04379+K04371+K04441+K04079+K05509+K14624+K04449
Metabolism	Carbohydrate metabolism	Ascorbate and aldarate metabolism	2	30	0.713592	0.974451	ko00053	ENSMUSG00000007833;ENSMUSG00000070704	K00128+K00699
Human Diseases	Cancers	Endometrial cancer	4	59	0.718023	0.974451	ko05213	ENSMUSG00000063358;ENSMUSG00000027852;ENSMUSG00000002413;ENSMUSG00000020135	K04371+K07828+K04365+K02085
Human Diseases	Cancers	Acute myeloid leukemia	5	73	0.718767	0.974451	ko05221	ENSMUSG00000063358;ENSMUSG00000019960;ENSMUSG00000027852;ENSMUSG00000055866;ENSMUSG00000002413	K04371+K21946+K07828+K02633+K04365
Cellular Processes	Transport and catabolism	Peroxisome	6	87	0.721154	0.974451	ko04146	ENSMUSG00000005069;ENSMUSG00000019809;ENSMUSG00000027952;ENSMUSG00000041939;ENSMUSG00000002763;ENSMUSG00000027222	K13342+K13336+K13273+K00869+K13339+K13335
Organismal Systems	Sensory system	Taste transduction	6	87	0.721154	0.974451	ko04742	ENSMUSG00000000560;ENSMUSG00000029211;ENSMUSG00000022994;ENSMUSG00000025739;ENSMUSG00000027765;ENSMUSG00000009246	K05175+K05175+K08046+K04547+K04270+K04980
Human Diseases	Infectious diseases	HTLV-I infection	21	287	0.727721	0.979279	ko05166	ENSMUSG00000021250;ENSMUSG00000021536;ENSMUSG00000063358;ENSMUSG00000020290;ENSMUSG00000038418;ENSMUSG00000037868;ENSMUSG00000022994;ENSMUSG00000000184;ENSMUSG00000060550;ENSMUSG00000020415;ENSMUSG00000026770;ENSMUSG00000020654;ENSMUSG00000068227;ENSMUSG00000027852;ENSMUSG00000032402;ENSMUSG00000060802;ENSMUSG00000025958;ENSMUSG00000020167;ENSMUSG00000028466;ENSMUSG00000026965;ENSMUSG00000033953	K04379+K08042+K04371+K14290+K09203+K12496+K08046+K10151+K06751+K06635+K05068+K08043+K05069+K07828+K23605+K08055+K05870+K09063+K09048+K03349+K06268
Cellular Processes	Cellular community - eukaryotes	Tight junction	12	170	0.737927	0.988943	ko04530	ENSMUSG00000020580;ENSMUSG00000092009;ENSMUSG00000030516;ENSMUSG00000026341;ENSMUSG00000013076;ENSMUSG00000023004;ENSMUSG00000043091;ENSMUSG00000030403;ENSMUSG00000022568;ENSMUSG00000007564;ENSMUSG00000030137;ENSMUSG00000026202	K17388+K10352+K05701+K18584+K06104+K07374+K07374+K06274+K16175+K03456+K07374+K07374
Metabolism	Metabolism of cofactors and vitamins	Thiamine metabolism	1	16	0.742957	0.99162	ko00730	ENSMUSG00000041323	K00939
Human Diseases	Cancer: overview	PD-L1 expression and PD-1 checkpoint pathway in cancer	9	131	0.748728	0.995261	ko05235	ENSMUSG00000021250;ENSMUSG00000063358;ENSMUSG00000024789;ENSMUSG00000074698;ENSMUSG00000053137;ENSMUSG00000026778;ENSMUSG00000027852;ENSMUSG00000026117;ENSMUSG00000033953	K04379+K04371+K04447+K03097+K04441+K18052+K07828+K07360+K06268
Genetic Information Processing	Folding, sorting and degradation	Proteasome	3	48	0.760592	1	ko03050	ENSMUSG00000005779;ENSMUSG00000039041;ENSMUSG00000006998	K02736+K06691+K03028
Metabolism	Metabolism of other amino acids	beta-Alanine metabolism	2	33	0.761951	1	ko00410	ENSMUSG00000007833;ENSMUSG00000027333	K00128+K12259
Metabolism	Energy metabolism	Nitrogen metabolism	1	17	0.7639	1	ko00910	ENSMUSG00000028463	K01672
Human Diseases	Cancers	Transcriptional misregulation in cancers	25	347	0.768503	1	ko05202	ENSMUSG00000068457;ENSMUSG00000020184;ENSMUSG00000039656;ENSMUSG00000001986;ENSMUSG00000019777;ENSMUSG00000005583;ENSMUSG00000081058;ENSMUSG00000019960;ENSMUSG00000000184;ENSMUSG00000044167;ENSMUSG00000026349;ENSMUSG00000048251;ENSMUSG00000023027;ENSMUSG00000047507;ENSMUSG00000068227;ENSMUSG00000028496;ENSMUSG00000059436;ENSMUSG00000026739;ENSMUSG00000025142;ENSMUSG00000055866;ENSMUSG00000006215;…	K11447+K06643+K08525+K05199+K06067+K04454+K11253+K21946+K10151+K07201+K15188+K22046+K09053+K15621+K05069+K15187+K04453+K11459+K15627+K02633+K10500+K09063+K08559+K15610+K15619
Metabolism	Carbohydrate metabolism	Propanoate metabolism	2	34	0.776423	1	ko00640	ENSMUSG00000027605;ENSMUSG00000063229	K01895+K00016
Metabolism	Metabolism of cofactors and vitamins	Pantothenate and CoA biosynthesis	1	18	0.783139	1	ko00770	ENSMUSG00000037370	K01513
Human Diseases	Cancers	Gastric cancer	10	150	0.78808	1	ko05226	ENSMUSG00000063358;ENSMUSG00000039656;ENSMUSG00000021994;ENSMUSG00000036585;ENSMUSG00000027852;ENSMUSG00000027840;ENSMUSG00000032402;ENSMUSG00000050288;ENSMUSG00000002413;ENSMUSG00000020135	K04371+K08525+K00444+K18496+K07828+K00182+K23605+K02235+K04365+K02085
Genetic Information Processing	Replication and repair	Base excision repair	2	35	0.790118	1	ko03410	ENSMUSG00000020471;ENSMUSG00000056394	K02328+K10747
Genetic Information Processing	Replication and repair	Homologous recombination	3	51	0.795864	1	ko03440	ENSMUSG00000002814;ENSMUSG00000059060;ENSMUSG00000020471	K03165+K10869+K02328
Metabolism	Amino acid metabolism	Lysine degradation	4	66	0.795895	1	ko00310	ENSMUSG00000057228;ENSMUSG00000007833;ENSMUSG00000029004;ENSMUSG00000049327	K00825+K00128+K09189+K11428
Metabolism	Carbohydrate metabolism	Pentose and glucuronate interconversions	2	37	0.815305	1	ko00040	ENSMUSG00000070704;ENSMUSG00000026005	K00699+K01783
Environmental Information Processing	Signaling molecules and interaction	Cytokine-cytokine receptor interaction	21	306	0.823979	1	ko04060	ENSMUSG00000024778;ENSMUSG00000033467;ENSMUSG00000026770;ENSMUSG00000068227;ENSMUSG00000041324;ENSMUSG00000021796;ENSMUSG00000052430;ENSMUSG00000020007;ENSMUSG00000035373;ENSMUSG00000035352;ENSMUSG00000026321;ENSMUSG00000026069;ENSMUSG00000095675;ENSMUSG00000096596;ENSMUSG00000008318;ENSMUSG00000049103;ENSMUSG00000008999;ENSMUSG00000027358;ENSMUSG00000052155;ENSMUSG00000026834;ENSMUSG00000026836	K04390+K05078+K05068+K05069+K04667+K04673+K13578+K05136+K05509+K14624+K05147+K05171+K16062+K16062+K05156+K04177+K16621+K21283+K13596+K13568+K04675
Metabolism	Amino acid metabolism	Alanine, aspartate and glutamate metabolism	2	38	0.826857	1	ko00250	ENSMUSG00000048142;ENSMUSG00000031700	K18309+K00814
Human Diseases	Cancers	Renal cell carcinoma	4	70	0.832009	1	ko05211	ENSMUSG00000035105;ENSMUSG00000063358;ENSMUSG00000027852;ENSMUSG00000002413	K09592+K04371+K07828+K04365
Metabolism	Metabolism of other amino acids	Glutathione metabolism	4	71	0.840159	1	ko00480	ENSMUSG00000022292;ENSMUSG00000027603;ENSMUSG00000008540;ENSMUSG00000068762	K10808+K00681+K00799+K00799
Environmental Information Processing	Membrane transport	ABC transporters	3	57	0.853442	1	ko02010	ENSMUSG00000031333;ENSMUSG00000024339;ENSMUSG00000040136	K05662+K05654+K05032
Metabolism	Amino acid metabolism	Glycine, serine and threonine metabolism	2	42	0.866817	1	ko00260	ENSMUSG00000024039;ENSMUSG00000035637	K01697+K00049
Metabolism	Glycan biosynthesis and metabolism	Mannose type O-glycan biosyntheis	1	24	0.869801	1	ko00515	ENSMUSG00000047379	K21032
Human Diseases	Infectious diseases	Chagas disease (American trypanosomiasis)	9	150	0.870468	1	ko05142	ENSMUSG00000021250;ENSMUSG00000063358;ENSMUSG00000024778;ENSMUSG00000053137;ENSMUSG00000032562;ENSMUSG00000007564;ENSMUSG00000000001;ENSMUSG00000035352;ENSMUSG00000039943	K04379+K04371+K04390+K04441+K04630+K03456+K04630+K14624+K05858
Cellular Processes	Transport and catabolism	Autophagy - animal	9	152	0.879913	1	ko04140	ENSMUSG00000063358;ENSMUSG00000024773;ENSMUSG00000026778;ENSMUSG00000027852;ENSMUSG00000025583;ENSMUSG00000015837;ENSMUSG00000032380;ENSMUSG00000027244;ENSMUSG00000078566	K04371+K17906+K18052+K07828+K07204+K14381+K08803+K08331+K15464
Metabolism	Glycan biosynthesis and metabolism	Glycosylphosphatidylinositol(GPI)-anchor biosynthesis	1	25	0.880419	1	ko00563	ENSMUSG00000021340	K01127
Organismal Systems	Digestive system	Vitamin digestion and absorption	1	25	0.880419	1	ko04977	ENSMUSG00000038496	K14610
Metabolism	Metabolism of cofactors and vitamins	Nicotinate and nicotinamide metabolism	2	44	0.883452	1	ko00760	ENSMUSG00000020063;ENSMUSG00000037370	K11411+K01513
Human Diseases	Cancers	Pancreatic cancer	4	78	0.888363	1	ko05212	ENSMUSG00000063358;ENSMUSG00000008859;ENSMUSG00000032402;ENSMUSG00000002413	K04371+K07834+K23605+K04365
Metabolism	Lipid metabolism	alpha-Linolenic acid metabolism	1	26	0.890171	1	ko00592	ENSMUSG00000024665	K10226
Metabolism	Glycan biosynthesis and metabolism	Other types of O-glycan biosynthesis	2	45	0.891029	1	ko00514	ENSMUSG00000022885;ENSMUSG00000030074	K00778+K13676
Organismal Systems	Immune system	Complement and coagulation cascades	5	95	0.894959	1	ko04610	ENSMUSG00000028128;ENSMUSG00000073418;ENSMUSG00000033898;ENSMUSG00000027082;ENSMUSG00000015083	K03901+K03989+K23815+K03909+K03999
Organismal Systems	Immune system	Cytosolic DNA-sensing pathway	3	63	0.896316	1	ko04623	ENSMUSG00000028104;ENSMUSG00000027951;ENSMUSG00000030880	K03024+K12968+K14721
Human Diseases	Cancers	Chemical carcinogenesis	6	111	0.897439	1	ko05204	ENSMUSG00000030378;ENSMUSG00000030711;ENSMUSG00000054827;ENSMUSG00000008540;ENSMUSG00000070704;ENSMUSG00000068762	K11822+K01014+K07413+K00799+K00699+K00799
Metabolism	Lipid metabolism	Sphingolipid metabolism	2	47	0.904829	1	ko00600	ENSMUSG00000020097;ENSMUSG00000045594	K01634+K12309
Metabolism	Glycan biosynthesis and metabolism	Glycosphingolipid biosynthesis - lacto and neolacto series	1	28	0.907358	1	ko00601	ENSMUSG00000022793	K07969
Human Diseases	Infectious diseases	Malaria	5	98	0.909394	1	ko05144	ENSMUSG00000069917;ENSMUSG00000040249;ENSMUSG00000021702;ENSMUSG00000020592;ENSMUSG00000035352	K13822+K04550+K04659+K06257+K14624
Metabolism	Xenobiotics biodegradation and metabolism	Metabolism of xenobiotics by cytochrome P450	4	83	0.914526	1	ko00980	ENSMUSG00000030378;ENSMUSG00000008540;ENSMUSG00000070704;ENSMUSG00000068762	K11822+K00799+K00699+K00799
Organismal Systems	Immune system	T cell receptor signaling pathway	8	147	0.919352	1	ko04660	ENSMUSG00000021250;ENSMUSG00000063358;ENSMUSG00000053137;ENSMUSG00000026778;ENSMUSG00000027852;ENSMUSG00000026117;ENSMUSG00000036526;ENSMUSG00000033953	K04379+K04371+K04441+K18052+K07828+K07360+K07367+K06268
Environmental Information Processing	Signaling molecules and interaction	Cell adhesion molecules (CAMs)	12	207	0.920791	1	ko04514	ENSMUSG00000022790;ENSMUSG00000031391;ENSMUSG00000033768;ENSMUSG00000025321;ENSMUSG00000060550;ENSMUSG00000035914;ENSMUSG00000017167;ENSMUSG00000020592;ENSMUSG00000063887;ENSMUSG00000000732;ENSMUSG00000051790;ENSMUSG00000027087	K06791+K06550+K07377+K06591+K06751+K06746+K07379+K06257+K07378+K06710+K07378+K06487
Metabolism	Glycan biosynthesis and metabolism	Mucin type O-glycan biosynthesis	1	30	0.921859	1	ko00512	ENSMUSG00000038843	K00727
Human Diseases	Drug resistance	Antifolate resistance	1	30	0.921859	1	ko01523	ENSMUSG00000022962	K11787
Organismal Systems	Immune system	Toll-like receptor signaling pathway	5	102	0.925924	1	ko04620	ENSMUSG00000021250;ENSMUSG00000063358;ENSMUSG00000053137;ENSMUSG00000029304;ENSMUSG00000025139	K04379+K04371+K04441+K06250+K05402
Metabolism	Amino acid metabolism	Tryptophan metabolism	2	52	0.932509	1	ko00380	ENSMUSG00000057228;ENSMUSG00000007833	K00825+K00128
Genetic Information Processing	Replication and repair	Fanconi anemia pathway	2	53	0.937043	1	ko03460	ENSMUSG00000073436;ENSMUSG00000002814	K10883+K03165
Human Diseases	Infectious diseases	Hepatitis C	9	170	0.941951	1	ko05160	ENSMUSG00000063358;ENSMUSG00000024778;ENSMUSG00000079339;ENSMUSG00000022285;ENSMUSG00000027852;ENSMUSG00000007564;ENSMUSG00000032193;ENSMUSG00000002413;ENSMUSG00000004446	K04371+K04390+K14217+K16197+K07828+K03456+K12473+K04365+K04726
Metabolism	Xenobiotics biodegradation and metabolism	Drug metabolism - cytochrome P450	3	74	0.946733	1	ko00982	ENSMUSG00000008540;ENSMUSG00000070704;ENSMUSG00000068762	K00799+K00699+K00799
Metabolism	Lipid metabolism	Linoleic acid metabolism	2	56	0.948975	1	ko00591	ENSMUSG00000054827;ENSMUSG00000052914	K07413+K07418
Organismal Systems	Immune system	Natural killer cell mediated cytotoxicity	12	228	0.964833	1	ko04650	ENSMUSG00000063358;ENSMUSG00000059456;ENSMUSG00000024778;ENSMUSG00000021457;ENSMUSG00000034330;ENSMUSG00000027852;ENSMUSG00000026117;ENSMUSG00000002413;ENSMUSG00000004446;ENSMUSG00000058715;ENSMUSG00000052889;ENSMUSG00000033953	K04371+K05871+K04390+K05855+K05859+K07828+K07360+K04365+K04726+K07983+K19662+K06268
Organismal Systems	Immune system	Fc gamma R-mediated phagocytosis	11	213	0.965354	1	ko04666	ENSMUSG00000063358;ENSMUSG00000008475;ENSMUSG00000028126;ENSMUSG00000044147;ENSMUSG00000021457;ENSMUSG00000019831;ENSMUSG00000034330;ENSMUSG00000030403;ENSMUSG00000036995;ENSMUSG00000029674;ENSMUSG00000052889	K04371+K05754+K00889+K07941+K05855+K05753+K05859+K06274+K12488+K05743+K19662
Metabolism	Amino acid metabolism	Tyrosine metabolism	1	40	0.966657	1	ko00350	ENSMUSG00000000214	K00501
Human Diseases	Infectious diseases	Influenza A	9	183	0.967215	1	ko05164	ENSMUSG00000063358;ENSMUSG00000020290;ENSMUSG00000024789;ENSMUSG00000024778;ENSMUSG00000032109;ENSMUSG00000027951;ENSMUSG00000035352;ENSMUSG00000004446;ENSMUSG00000052889	K04371+K14290+K04447+K04390+K12653+K12968+K14624+K04726+K19662
Cellular Processes	Transport and catabolism	Phagosome	17	307	0.969549	1	ko04145	ENSMUSG00000053375;ENSMUSG00000024339;ENSMUSG00000058672;ENSMUSG00000062591;ENSMUSG00000023004;ENSMUSG00000043091;ENSMUSG00000060550;ENSMUSG00000021702;ENSMUSG00000019302;ENSMUSG00000062380;ENSMUSG00000022797;ENSMUSG00000015575;ENSMUSG00000030137;ENSMUSG00000029361;ENSMUSG00000026202;ENSMUSG00000027087;ENSMUSG00000078974	K02150+K05654+K07375+K07375+K07374+K07374+K06751+K04659+K02154+K07375+K06503+K02153+K07374+K13240+K07374+K06487+K07342
Organismal Systems	Immune system	Antigen processing and presentation	6	136	0.969996	1	ko04612	ENSMUSG00000024339;ENSMUSG00000091971;ENSMUSG00000060550;ENSMUSG00000023944;ENSMUSG00000060802;ENSMUSG00000025958	K05654+K03283+K06751+K04079+K08055+K05870
Human Diseases	Cardiovascular diseases	Dilated cardiomyopathy (DCM)	11	217	0.970758	1	ko05414	ENSMUSG00000021536;ENSMUSG00000030376;ENSMUSG00000025321;ENSMUSG00000022994;ENSMUSG00000053395;ENSMUSG00000091898;ENSMUSG00000028063;ENSMUSG00000020654;ENSMUSG00000034664;ENSMUSG00000027087;ENSMUSG00000001507	K08042+K05849+K06591+K08046+K04873+K05865+K12641+K08043+K06476+K06487+K06482
Metabolism	Lipid metabolism	Steroid hormone biosynthesis	4	103	0.972703	1	ko00140	ENSMUSG00000054827;ENSMUSG00000039519;ENSMUSG00000070704;ENSMUSG00000029273	K07413+K07430+K00699+K01016
Organismal Systems	Immune system	RIG-I-like receptor signaling pathway	2	70	0.981332	1	ko04622	ENSMUSG00000053137;ENSMUSG00000032109	K04441+K12653
Human Diseases	Infectious diseases	Measles	9	197	0.982944	1	ko05162	ENSMUSG00000021250;ENSMUSG00000024778;ENSMUSG00000074698;ENSMUSG00000091971;ENSMUSG00000000184;ENSMUSG00000026770;ENSMUSG00000068227;ENSMUSG00000027951;ENSMUSG00000004446	K04379+K04390+K03097+K03283+K10151+K05068+K05069+K12968+K04726
Environmental Information Processing	Signal transduction	Jak-STAT signaling pathway	8	183	0.984945	1	ko04630	ENSMUSG00000024789;ENSMUSG00000020027;ENSMUSG00000029231;ENSMUSG00000000184;ENSMUSG00000033467;ENSMUSG00000026770;ENSMUSG00000068227;ENSMUSG00000020007	K04447+K04695+K04363+K10151+K05078+K05068+K05069+K05136
Metabolism	Lipid metabolism	Arachidonic acid metabolism	3	96	0.987188	1	ko00590	ENSMUSG00000054827;ENSMUSG00000052914;ENSMUSG00000050737	K07413+K07418+K15729
Metabolism	Lipid metabolism	Fatty acid degradation	1	52	0.988016	1	ko00071	ENSMUSG00000007833	K00128
Organismal Systems	Immune system	NOD-like receptor signaling pathway	10	224	0.989742	1	ko04621	ENSMUSG00000063358;ENSMUSG00000053137;ENSMUSG00000032322;ENSMUSG00000032109;ENSMUSG00000043909;ENSMUSG00000047098;ENSMUSG00000023944;ENSMUSG00000035352;ENSMUSG00000073491;ENSMUSG00000039943	K04371+K04441+K12804+K12653+K20915+K11974+K04079+K14624+K20914+K05858
Organismal Systems	Immune system	B cell receptor signaling pathway	8	201	0.99408	1	ko04662	ENSMUSG00000021250;ENSMUSG00000063358;ENSMUSG00000021457;ENSMUSG00000034330;ENSMUSG00000027852;ENSMUSG00000052889;ENSMUSG00000036526;ENSMUSG00000033953	K04379+K04371+K05855+K05859+K07828+K19662+K07367+K06268
Human Diseases	Immune diseases	Graft-versus-host disease	2	97	0.997529	1	ko05332	ENSMUSG00000024778;ENSMUSG00000060550	K04390+K06751
Metabolism	Metabolism of cofactors and vitamins	Retinol metabolism	2	102	0.998316	1	ko00830	ENSMUSG00000054827;ENSMUSG00000070704	K07413+K00699
Organismal Systems	Immune system	Fc epsilon RI signaling pathway	6	190	0.998637	1	ko04664	ENSMUSG00000063358;ENSMUSG00000053137;ENSMUSG00000021457;ENSMUSG00000034330;ENSMUSG00000027852;ENSMUSG00000058715	K04371+K04441+K05855+K05859+K07828+K07983
Human Diseases	Infectious diseases	Leishmaniasis	6	192	0.998795	1	ko05140	ENSMUSG00000021250;ENSMUSG00000063358;ENSMUSG00000024789;ENSMUSG00000053137;ENSMUSG00000016349;ENSMUSG00000052889	K04379+K04371+K04447+K04441+K03231+K19662
Environmental Information Processing	Signal transduction	NF-kappa B signaling pathway	10	269	0.998988	1	ko04064	ENSMUSG00000074698;ENSMUSG00000021457;ENSMUSG00000034330;ENSMUSG00000026778;ENSMUSG00000026117;ENSMUSG00000026321;ENSMUSG00000095675;ENSMUSG00000096596;ENSMUSG00000052889;ENSMUSG00000036526	K03097+K05855+K05859+K18052+K07360+K05147+K16062+K16062+K19662+K07367
Human Diseases	Endocrine and metabolic diseases	Type I diabetes mellitus	2	109	0.999019	1	ko04940	ENSMUSG00000024778;ENSMUSG00000060550	K04390+K06751
Human Diseases	Infectious diseases	African trypanosomiasis	4	158	0.999214	1	ko05143	ENSMUSG00000024778;ENSMUSG00000069917;ENSMUSG00000052889;ENSMUSG00000039943	K04390+K13822+K19662+K05858
Human Diseases	Infectious diseases	Tuberculosis	11	305	0.999625	1	ko05152	ENSMUSG00000063358;ENSMUSG00000024789;ENSMUSG00000053137;ENSMUSG00000021457;ENSMUSG00000019370;ENSMUSG00000019302;ENSMUSG00000021820;ENSMUSG00000025958;ENSMUSG00000004446;ENSMUSG00000058715;ENSMUSG00000033953	K04371+K04447+K04441+K05855+K02183+K02154+K04515+K05870+K04726+K07983+K06268
Human Diseases	Immune diseases	Inflammatiory bowel disease (IBD)	1	105	0.999872	1	ko05321	ENSMUSG00000032402	K23605
Human Diseases	Infectious diseases	Epstein-Barr virus infection	15	399	0.999892	1	ko05169	ENSMUSG00000020184;ENSMUSG00000019777;ENSMUSG00000024778;ENSMUSG00000024339;ENSMUSG00000053137;ENSMUSG00000021457;ENSMUSG00000039041;ENSMUSG00000048120;ENSMUSG00000006998;ENSMUSG00000034330;ENSMUSG00000000184;ENSMUSG00000060550;ENSMUSG00000026728;ENSMUSG00000060802;ENSMUSG00000004446	K06643+K06067+K04390+K05654+K04441+K05855+K06691+K01510+K03028+K05859+K10151+K06751+K07606+K08055+K04726
Human Diseases	Infectious diseases	Amoebiasis	6	232	0.999907	1	ko05146	ENSMUSG00000042842;ENSMUSG00000015647;ENSMUSG00000026639;ENSMUSG00000052889;ENSMUSG00000015083;ENSMUSG00000039943	K13963+K06240+K06244+K19662+K03999+K05858
Organismal Systems	Immune system	Hematopoietic cell lineage	5	217	0.999939	1	ko04640	ENSMUSG00000019966;ENSMUSG00000026770;ENSMUSG00000022797;ENSMUSG00000034664;ENSMUSG00000001507	K05461+K05068+K06503+K06476+K06482
Human Diseases	Infectious diseases	Pathogenic Escherichia coli infection	2	145	0.999942	1	ko05130	ENSMUSG00000025885;ENSMUSG00000025401	K10357+K10356
Human Diseases	Immune diseases	Primary immunodeficiency	2	161	0.999984	1	ko05340	ENSMUSG00000024339;ENSMUSG00000026117	K05654+K07360
Human Diseases	Immune diseases	Rheumatoid arthritis	6	260	0.999986	1	ko05323	ENSMUSG00000021250;ENSMUSG00000053375;ENSMUSG00000019302;ENSMUSG00000015575;ENSMUSG00000035352;ENSMUSG00000026321	K04379+K02150+K02154+K02153+K14624+K05147
Human Diseases	Immune diseases	Systemic lupus erythematosus	8	304	0.999987	1	ko05322	ENSMUSG00000018102;ENSMUSG00000073418;ENSMUSG00000068855;ENSMUSG00000081058;ENSMUSG00000015937;ENSMUSG00000059003;ENSMUSG00000015083;ENSMUSG00000027404	K11252+K03989+K11251+K11253+K11251+K05209+K03999+K11086
Organismal Systems	Immune system	Intestinal immune network for IgA production	2	207	1	1	ko04672	ENSMUSG00000026417;ENSMUSG00000000732	K13073+K06710
Human Diseases	Cardiovascular diseases	Viral myocarditis	3	246	1	1	ko05416	ENSMUSG00000022865;ENSMUSG00000060550;ENSMUSG00000004446	K06788+K06751+K04726
Human Diseases	Immune diseases	Asthma	1	188	1	1	ko05310	ENSMUSG00000058715	K07983
Human Diseases	Immune diseases	Allograft rejection	2	222	1	1	ko05330	ENSMUSG00000024778;ENSMUSG00000060550	K04390+K06751
Organismal Systems	Sensory system	Olfactory transduction	8	1199	1	1	ko04740	ENSMUSG00000030376;ENSMUSG00000094493;ENSMUSG00000019370;ENSMUSG00000025739;ENSMUSG00000020654;ENSMUSG00000021820;ENSMUSG00000031789;ENSMUSG00000018909	K05849+K04257+K02183+K04547+K08043+K04515+K04952+K04439
Human Diseases	Infectious diseases	Staphylococcus aureus infection	3	295	1	1	ko05150	ENSMUSG00000034774;ENSMUSG00000073418;ENSMUSG00000045545	K07596+K03989+K07604
Human Diseases	Immune diseases	Autoimmune thyroid disease	2	238	1	1	ko05320	ENSMUSG00000024778;ENSMUSG00000060550	K04390+K06751
