# Supplementary material for: Chronic stress dysregulates the Hippo/YAP/14-3-3η pathway and induces mitochondrial damage in basolateral amygdala in a mouse model of depression
Source: Theranostics. 2024 Jun 11;14(9):3653–73. doi: 10.7150/thno.92676 (PMC11209716; doi:10.7150/thno.92676)
Supplement: Supplementary file 1 — Supplementary data, figures and tables. [file thnov14p3653s1.zip › Supplementary Table S6_Hippo enriched genes.xlsx]

## Sheet: All compare
Gene_ID	Ctrl1_count	Ctrl2_count	Ctrl3_count	Ctrl4_count	noDep1_count	noDep2_count	noDep3_count	noDep4_count	noDep5_count	noDep6_count	Dep1_count	Dep2_count	Dep3_count	Dep4_count	Dep5_count	Dep6_count	Dep7_count	Ctrl1_fpkm	Ctrl2_fpkm	Ctrl3_fpkm	Ctrl4_fpkm	noDep1_fpkm	noDep2_fpkm	noDep3_fpkm	noDep4_fpkm	noDep5_fpkm	noDep6_fpkm	Dep1_fpkm	Dep2_fpkm	Dep3_fpkm	Dep4_fpkm	Dep5_fpkm	Dep6_fpkm	Dep7_fpkm	noDep mean count (noDep vs. Ctrl)	Ctrl mean count (noDep vs. Ctrl)	Log2FoldChange (noDep vs. Ctrl)	P value (noDep vs. Ctrl)	Dep mean count (Dep vs. Ctrl)	Ctrl mean count (Dep vs. Ctrl)	Log2FoldChange (Dep vs. Ctrl)	P value (Dep vs. Ctrl)	Dep mean count (Dep vs. noDep)	noDep mean count (Dep vs. noDep)	Log2FoldChange (Dep vs. noDep)	P value (Dep vs. noDep)	Gene_name	Gene_chr	Gene_start
ENSMUSG00000029580	13537	15405	12661	12702	16126	13910	14813	16339	14632	15316	14945	17553	14183	19159	16094	15477	14623	274.141	332.715	290.078	266.74	344.558	302.964	318.597	335.589	316.056	313.65	306.846	366.545	304.927	352.482	358.31	335.852	299.46	15018.8	13586.9	0.144583	0.0547007	15679.7	13737.2	0.190832	0.0311593	15725.1	15246	0.0446384	0.504335	Actb	5	142903115
ENSMUSG00000020135	4280	3374	3088	4608	3010	3113	3597	3328	3011	3846	3395	2862	2889	4125	3254	3259	4062	20.5836	17.3053	16.8016	22.9802	15.2731	16.1016	18.3723	16.2327	15.4453	18.704	16.5535	14.1929	14.7503	18.0224	17.2043	16.7946	19.7546	3278.73	3818.27	-0.219888	0.0320713	3331.33	3860.77	-0.212843	0.055243	3340.87	3328.22	0.00551522	0.949289	Apc2	10	80295977
ENSMUSG00000000142	456	365	355	440	322	336	419	402	402	332	331	299	283	402	356	330	413	4.49317	3.83566	3.95742	4.49578	3.34756	3.56073	4.38479	4.0174	4.22496	3.30806	3.30666	3.03797	2.96041	3.59854	3.85639	3.48427	4.11518	365.075	402.67	-0.142156	0.222769	337.732	407.161	-0.27012	0.0212692	338.707	370.599	-0.129543	0.236453	Axin2	11	108920349
ENSMUSG00000027358	86	102	176	115	185	94	164	206	249	247	137	211	98	125	100	166	158	1.31245	1.66014	3.03874	1.8199	2.97879	1.54285	2.65813	3.18847	4.05315	3.81179	2.11972	3.32041	1.58777	1.73303	1.67775	2.71458	2.43833	188.152	121.363	0.635019	0.0154804	139.565	122.677	0.188157	0.443068	139.97	190.993	-0.448938	0.0362273	Bmp2	2	133552159
ENSMUSG00000008999	228	182	142	299	138	133	181	234	130	131	156	107	162	232	160	134	169	3.07781	2.62021	2.16865	4.18544	1.96548	1.93095	2.59497	3.20371	1.87179	1.78824	2.13503	1.48941	2.32166	2.84516	2.37448	1.9383	2.30698	155.82	211.074	-0.438526	0.0391485	155.964	213.411	-0.452619	0.0196555	156.409	158.164	-0.0155306	0.928201	Bmp7	2	172868012
ENSMUSG00000002384	6	8	13	6	2	3	8	9	6	2	2	1	7	3	0	4	5	0.0838965	0.1193	0.205651	0.0869977	0.0295057	0.0451155	0.118804	0.127634	0.0894854	0.0282794	0.0283528	0.0144184	0.103912	0.0381089	0	0.0599325	0.070699	4.9432	8.38708	-0.756099	0.254393	3.08148	8.47815	-1.45512	0.0482477	3.09137	5.0175	-0.699123	0.337228	Bmp8b	4	123105165
ENSMUSG00000021796	992	1004	999	1086	1199	1225	1073	1243	1145	1071	1172	1093	1283	1245	1096	1060	1032	8.47411	9.14691	9.6548	9.62002	10.8065	11.2546	9.73484	10.7692	10.4327	9.25166	10.1504	9.6278	11.6355	9.66193	10.2928	9.70282	8.91483	1147.48	1021.26	0.168332	0.0393023	1119.15	1032.52	0.11627	0.183104	1122.46	1164.84	-0.0536004	0.484914	Bmpr1a	14	34410734
ENSMUSG00000052430	340	330	305	315	441	368	338	413	393	424	366	332	462	518	450	402	311	3.09394	3.20262	3.13999	2.9724	4.23404	3.60157	3.2666	3.81165	3.81446	3.90163	3.37666	3.11527	4.46325	4.28228	4.50182	3.91984	2.86183	391.609	322.423	0.280869	0.0054801	398.139	326.003	0.288274	0.0381677	399.297	397.533	0.00606644	0.959916	Bmpr1b	3	141837136
ENSMUSG00000070348	870	665	852	917	577	1317	928	905	993	1015	751	846	672	830	424	892	906	10.0234	8.17101	11.1053	10.9554	7.01383	16.319	11.3551	10.5749	12.2026	11.8252	8.77221	10.0506	8.21943	8.68733	5.37037	11.0121	10.5554	946.989	826.125	0.196968	0.253969	743.091	835.285	-0.168506	0.291709	745.209	961.247	-0.367085	0.0291669	Ccnd1	7	144929931
ENSMUSG00000000184	842	676	626	776	833	1148	1009	915	916	1055	884	942	821	1006	608	970	757	4.85504	4.15706	4.08367	4.63988	5.06769	7.11926	6.17901	5.35097	5.63358	6.1515	5.16781	5.60088	5.02575	5.26977	3.85414	5.99325	4.41395	969.526	727.199	0.414369	0.000101529	836.946	735.327	0.186565	0.116563	839.316	984.168	-0.229463	0.0347138	Ccnd2	6	127125162
ENSMUSG00000035403	117	79	96	182	79	107	98	148	59	84	71	75	88	119	58	108	88	0.947687	0.682441	0.879723	1.52867	0.675134	0.932127	0.843048	1.21583	0.509729	0.688028	0.583057	0.626419	0.756726	0.875666	0.516476	0.937374	0.720797	94.5781	117.881	-0.318057	0.227287	84.614	119.176	-0.494036	0.0332085	84.8505	95.9941	-0.177537	0.391723	Crb2	2	37776249
ENSMUSG00000037815	871	909	814	1071	1177	956	901	1261	1078	962	1015	996	1127	1442	1191	1123	1023	12.7784	14.2226	13.5107	16.2934	18.2187	15.0844	14.0388	18.763	16.8688	14.2718	15.0972	15.0675	17.5533	19.2192	19.2093	17.6542	15.1769	1043.81	915.518	0.189241	0.0870064	1107.88	925.585	0.259349	0.0143637	1111.08	1059.6	0.0684084	0.486919	Ctnna1	18	35118888
ENSMUSG00000036585	942	866	918	974	824	652	970	692	534	671	1005	591	1028	1227	762	651	1023	10.9954	10.7804	12.1226	11.7891	10.1477	8.18499	12.0248	8.1921	6.64826	7.92006	11.8932	7.11329	12.7388	13.0111	9.77814	8.14234	12.0749	716.651	925.486	-0.368929	0.00887507	874.871	935.727	-0.09662	0.526084	877.416	727.537	0.270537	0.0827617	Fgf1	18	38838673
ENSMUSG00000048285	367	308	339	370	395	499	322	518	550	391	417	376	366	425	300	350	355	3.11497	2.78803	3.25524	3.25652	3.53727	4.55513	2.90262	4.45911	4.97919	3.35592	3.58837	3.29079	3.29796	3.27709	2.79931	3.18321	3.04696	441.328	345.835	0.351729	0.0191671	361.872	349.673	0.0500874	0.625244	362.915	447.989	-0.303455	0.0141805	Frmd6	12	70825514
ENSMUSG00000081683	26	5	18	13	18	12	10	17	2	19	30	21	36	34	27	20	22	0.434025	0.0890163	0.339945	0.225034	0.317028	0.215444	0.177292	0.28782	0.0356106	0.320732	0.507733	0.361481	0.638	0.515623	0.495504	0.357751	0.371377	12.7755	15.4053	-0.269336	0.629284	26.5738	15.5846	0.767987	0.0455013	26.653	12.9669	1.03626	0.00350094	Fzd10	5	128600844
ENSMUSG00000050288	288	246	215	278	271	278	321	397	265	392	295	318	428	419	415	390	343	4.2656	3.88581	3.60264	4.26969	4.23487	4.42838	5.0494	5.9636	4.18641	5.87112	4.42979	4.85668	6.72989	5.63786	6.75738	6.18959	5.13727	316.177	255.782	0.305706	0.0272538	366.516	258.633	0.501564	0.000271219	367.607	320.924	0.194807	0.137827	Fzd2	11	102604396
ENSMUSG00000048402	79	42	84	68	53	48	47	32	55	56	89	48	64	87	94	68	73	0.623962	0.353784	0.750595	0.556934	0.441662	0.407741	0.394254	0.256337	0.463342	0.447267	0.71268	0.390928	0.536646	0.624256	0.816209	0.575506	0.583048	48.0553	68.4095	-0.509148	0.0470705	73.3265	69.1748	0.0846711	0.723573	73.5341	48.7862	0.592223	0.00370349	Gli2	1	118834132
ENSMUSG00000042745	201	167	190	247	215	209	250	261	272	265	192	238	251	325	239	289	228	9.40075	8.32993	10.0535	11.9792	10.6093	10.513	12.4181	12.3805	13.5689	12.5331	9.10418	11.478	12.4628	13.809	12.2887	14.4835	10.7833	242.503	201.02	0.270726	0.0473886	246.559	203.237	0.278684	0.063378	247.266	246.166	0.0063161	0.95833	Id1	2	152736251
ENSMUSG00000040021	677	583	660	661	695	693	793	740	635	558	814	734	751	749	830	756	840	5.03348	4.62282	5.55162	5.09619	5.23888	5.31298	6.25936	4.99832	5.19035	4.44553	6.3854	5.86933	5.93017	5.64797	6.58213	5.68394	6.65999	685.537	645.699	0.0863727	0.395032	782.315	645.862	0.276524	0.000729331	782.266	685.128	0.191287	0.020614	Lats1	10	7681214
ENSMUSG00000021959	275	283	303	292	282	369	229	264	215	310	388	312	297	338	511	400	297	2.14024	2.34895	2.66789	2.35655	2.22511	2.96129	1.89209	1.86658	1.83955	2.58524	3.11852	2.61154	2.45489	2.66794	4.24188	3.14802	2.33742	278.855	289.048	-0.0517951	0.738383	363.702	292.232	0.315642	0.09195	363.505	278.125	0.386242	0.0474271	Lats2	14	57689662
ENSMUSG00000021112	1037	1016	1053	1041	1104	1220	1053	1148	1217	1169	1303	1016	975	1129	835	961	1093	6.40999	6.69777	7.3638	6.67257	7.19998	8.11055	6.9128	7.19699	8.02375	7.30702	8.16575	6.47585	6.39823	6.33993	5.67424	6.36519	6.83202	1140.01	1038.34	0.13512	0.0852167	1022.17	1049.81	-0.0380479	0.702781	1025.1	1157.25	-0.174653	0.0399264	Mpp5	12	78748907
ENSMUSG00000061859	250	216	180	236	257	119	193	187	134	134	340	141	196	443	343	135	212	1.03647	0.955058	0.844278	1.0146	1.12418	0.530611	0.84981	0.786303	0.592558	0.561785	1.42912	0.602783	0.862681	1.66853	1.56334	0.599737	0.8888	168.852	219.573	-0.379469	0.05984	250.937	222.023	0.176941	0.488663	251.619	171.426	0.554206	0.0255906	Patj	4	98395785
ENSMUSG00000014956	5316	5679	5235	4803	6297	6727	6110	6108	6546	6012	6263	6910	6110	6491	4920	5766	5509	26.4281	30.11	29.4437	24.7604	33.0292	35.9678	32.2603	30.7971	34.7108	30.2237	31.5672	35.4228	32.2477	29.316	26.8898	30.716	27.6952	6239.34	5267.13	0.244431	0.00208054	5876.22	5325.46	0.142051	0.120181	5893.45	6333.85	-0.103937	0.164936	Ppp1cb	5	32458843
ENSMUSG00000007564	11248	10745	9143	11170	8372	10113	10339	9572	8282	9674	10533	10432	9792	12348	7286	9455	11978	178.903	182.267	164.523	184.23	140.493	172.996	174.65	154.41	140.503	155.595	169.851	171.094	165.345	178.423	127.402	161.144	192.654	9293.28	10553.1	-0.183443	0.024303	10013.9	10670.3	-0.0915632	0.353503	10042.9	9433.64	0.0903397	0.324146	Ppp2r1a	17	20945311
ENSMUSG00000022052	1775	1901	1547	1776	2498	1754	1862	2103	2026	1851	1864	2080	1865	2619	2457	1977	1819	17.8962	20.441	17.646	18.5681	26.5728	19.0197	19.9383	21.5046	21.7876	18.8719	19.0538	21.6247	19.9626	23.9888	27.2339	21.3588	18.5458	1994.38	1748.33	0.189938	0.0632451	2056.35	1767.67	0.218185	0.0439288	2062.31	2024.65	0.0265652	0.800602	Ppp2r2a	14	67014056
ENSMUSG00000021067	207	235	214	193	198	240	224	202	270	235	255	236	208	260	303	310	239	2.13303	2.58257	2.4948	2.06228	2.15266	2.6598	2.45144	2.1111	2.96755	2.44873	2.66403	2.50763	2.27544	2.43395	3.29967	3.42293	2.49043	226.018	212.78	0.0876665	0.522338	258.894	215.13	0.267154	0.043736	258.565	229.441	0.172404	0.119433	Sav1	12	69965012
ENSMUSG00000022568	867	781	740	1035	703	687	726	857	740	737	803	657	745	932	811	880	934	7.29036	7.00389	7.03975	9.02473	6.2369	6.21297	6.48356	7.30873	6.63697	6.26679	6.84572	5.69666	6.65064	7.11965	7.49711	7.92907	7.94196	733.122	853.631	-0.219725	0.0234545	807.158	863.059	-0.0968883	0.387408	809.473	744.189	0.121117	0.169001	Scrib	15	76047158
ENSMUSG00000032402	1565	1503	1380	1700	1820	2299	1467	2033	2636	2355	1384	1930	1417	1641	1663	2362	1661	15.3205	15.6919	15.2838	17.2572	18.7981	24.2052	15.2523	20.1849	27.524	23.3129	13.7362	19.4823	14.7267	14.5942	17.8975	24.7769	16.4429	2079.33	1534.99	0.437859	0.00118661	1697.76	1551.96	0.129322	0.358278	1702.62	2110.72	-0.310106	0.0328537	Smad3	9	63646767
ENSMUSG00000000782	52	68	40	32	132	50	62	73	55	66	65	69	58	141	172	66	51	1.07473	1.49886	0.935299	0.685818	2.87841	1.11142	1.36092	1.5302	1.21246	1.37939	1.36201	1.47051	1.27262	2.64744	3.90811	1.46167	1.0659	72.176	47.9884	0.589045	0.0549343	87.1738	48.5239	0.845007	0.013237	87.4211	73.2783	0.254279	0.400768	Tcf7	11	52252371
ENSMUSG00000055799	39	30	35	38	47	44	52	47	47	53	45	71	60	80	85	60	60	0.539213	0.442359	0.547468	0.544807	0.68561	0.654275	0.763565	0.659059	0.693109	0.741001	0.630785	1.01223	0.880691	1.00484	1.29198	0.888907	0.838875	47.7984	35.4641	0.430598	0.0611637	64.6986	35.8588	0.850327	0.000349638	64.8917	48.5216	0.41815	0.0273845	Tcf7l1	6	72626378
ENSMUSG00000055320	235	187	190	289	244	261	311	331	265	341	220	235	230	243	204	258	219	0.939534	0.797342	0.859397	1.19814	1.02924	1.12227	1.31593	1.34216	1.14434	1.37863	0.891745	0.968807	0.976223	0.882599	0.896639	1.10528	0.8854	291.487	224.389	0.290735	0.0443678	225.746	226.871	-0.00866474	0.949043	226.401	292.391	-0.277353	0.00367548	Tead1	7	112679318
ENSMUSG00000029671	3	12	4	2	5	3	4	1	2	8	9	12	19	10	8	8	9	0.0373301	0.159249	0.056311	0.0258067	0.0656435	0.0401487	0.0528622	0.0126203	0.0265446	0.100664	0.113541	0.153973	0.250997	0.113045	0.109439	0.106669	0.113248	3.77749	5.29754	-0.482733	0.553982	10.5469	5.35458	0.981836	0.0957311	10.5812	3.83472	1.45986	0.00579285	Wnt16	6	22288227
ENSMUSG00000027840	47	35	45	42	58	81	56	51	47	69	33	69	43	42	41	77	51	0.606973	0.482057	0.657476	0.562451	0.790284	1.12504	0.768081	0.667994	0.647408	0.901091	0.432075	0.918852	0.589545	0.492758	0.582101	1.06555	0.666028	59.7433	42.2724	0.499344	0.0368823	50.2139	42.7437	0.23074	0.406729	50.3604	60.6456	-0.270049	0.253431	Wnt2b	3	104945272
ENSMUSG00000021994	286	279	235	257	129	207	267	174	147	155	285	219	232	358	181	140	311	1.98343	2.06354	1.8438	1.8482	0.943897	1.54395	1.96657	1.22386	1.08737	1.087	2.00387	1.5661	1.70811	2.25552	1.37998	1.04037	2.18103	178.31	263.843	-0.565865	0.00256324	239.036	266.779	-0.156995	0.388905	239.727	181.009	0.406728	0.0372617	Wnt5a	14	28504750
ENSMUSG00000027803	221	257	244	289	382	298	454	509	277	362	226	256	325	310	281	251	254	2.50888	3.11157	3.13381	3.40212	4.37769	3.93845	4.66244	5.40638	3.3541	4.00771	2.60117	2.99676	3.91695	3.19714	3.50701	3.05331	2.9159	380.396	253.209	0.587172	0.0261852	266.986	255.978	0.0608063	0.65298	267.791	380.367	-0.506284	0.0126313	Wwtr1	3	57455649
ENSMUSG00000053110	522	532	513	550	571	635	524	678	718	638	539	771	489	487	569	659	521	3.05932	3.32525	3.40147	3.34257	3.53081	4.00258	3.26161	4.03009	4.48835	3.78114	3.2027	4.65944	3.04256	2.59296	3.66614	4.13856	3.08775	620.502	529.669	0.2287	0.0248887	568.482	535.516	0.085761	0.549559	570.161	629.871	-0.144262	0.261055	Yap1	9	7931999
ENSMUSG00000018965	18765	16016	15332	14590	11974	16764	17899	14857	15698	16496	17398	18732	16073	19051	21615	19103	18650	274.483	249.85	253.724	221.303	184.795	263.729	278.063	220.409	244.918	244.002	258.012	282.538	249.598	294.733	335.033	296.096	275.865	15458.2	16153	-0.063447	0.553752	18660.3	16333.9	0.192098	0.049	18660.3	15614.7	0.257069	0.0138	Ywhah	5	33018816
ENSMUSG00000022285	20926	20300	18179	18484	20251	21919	21924	20798	22824	23440	21451	25493	19665	22231	17079	22005	20388	275.692	285.228	270.959	252.521	281.493	310.578	306.764	277.901	320.729	312.279	286.523	346.325	275.048	266.078	247.368	310.648	271.621	21630.7	19461.3	0.15247	0.0189555	20775.1	19677.7	0.0782915	0.394968	20835.6	21957.8	-0.0756865	0.33876	Ywhaz	15	36770770
[truncated: 5 more columns]
